# Supplementary material for: Unique and conserved endoplasmic reticulum stress responses in neuroendocrine cells
Source: bioRxiv. 2025 Sep 2:2025.08.29.672971. Preprint. [Version 1] doi: 10.1101/2025.08.29.672971 (PMC12424717; doi:10.1101/2025.08.29.672971)
Supplement: Supplement 4 [file media-4.xlsx]

## Sheet: merged_edgeR_TPMs_all_lines
genes	logFC_TgvDMSO_6h_MIN6	logFC_TgvDMSO_24h_MIN6	logFC_Tg_24hv6h_MIN6	FDR_TgvDMSO_6h_MIN6	FDR_TgvDMSO_24h_MIN6	FDR_Tg_24hv6h_MIN6	MIN6_DMSO_24h_n_1	MIN6_DMSO_24h_n_2	MIN6_DMSO_24h_n_3	MIN6_Tg_6h_n_1	MIN6_Tg_6h_n_2	MIN6_Tg_6h_n_3	MIN6_Tg_24h_n_1	MIN6_Tg_24h_n_2	MIN6_Tg_24h_n_3	logFC_TgvDMSO_6h_aTC1	logFC_TgvDMSO_24h_aTC1	logFC_Tg_24hv6h_aTC1	FDR_TgvDMSO_6h_aTC1	FDR_TgvDMSO_24h_aTC1	FDR_Tg_24hv6h_aTC1	aTC1_DMSO_24h_1	aTC1_DMSO_24h_2	aTC1_DMSO_24h_3	aTC1_Tg_6h_1	aTC1_Tg_6h_2	aTC1_Tg_6h_3	aTC1_Tg_24h_1	aTC1_Tg_24h_2	aTC1_Tg_24h_3	logFC_TgvDMSO_6h_MGN3	logFC_TgvDMSO_24h_MGN3	logFC_Tg_24hv6h_MGN3	FDR_TgvDMSO_6h_MGN3	FDR_TgvDMSO_24h_MGN3	FDR_Tg_24hv6h_MGN3	MGN3_DMSO_24h_2	MGN3_DMSO_24h_3	MGN3_DMSO_24h_4	MGN3_Tg_6h_2	MGN3_Tg_6h_3	MGN3_Tg_6h_4	MGN3_Tg_24h_2	MGN3_Tg_24h_3	MGN3_Tg_24h_4	logFC_TgvDMSO_6h_GLUTag	logFC_TgvDMSO_24h_GLUTag	logFC_Tg_24hv6h_GLUTag	FDR_TgvDMSO_6h_GLUTag
0610005C13Rik	NA	NA	NA	NA	NA	NA	0.115362	0	0.0609849	0.140648	4.99636	3.21614	0.552727	0	0.118038	NA	NA	NA	NA	NA	NA	0	0.0581834	0	0.0457069	0.0391278	0.0353415	0	0.0340612	0	NA	NA	NA	NA	NA	NA	0.0438659	0	0.0503739	0.0170173	0	0	0	0.025267	0	NA	NA	NA	NA
0610007P14Rik	-0.192060171396778	0.133229900816419	0.325290072213196	0.13647258365441	0.28419802250151	0.0183325083963192	104.095	101.955	92.446	103.007	103.53	104.375	122.927	119.372	115.003	0.0137916203312553	0.0339490044775936	0.0201573841463383	0.915967432576179	0.8025490764132	0.901879608137091	19.0797	21.0355	18.688	20.3435	20.0246	20.7228	18.9251	19.8255	20.7312	-0.433757839261464	0.316584057685257	0.750341896946721	0.18019257337174	0.296027516114483	0.0467944143921643	7.82963	8.16621	8.95298	7.6388	6.33548	7.08218	9.99226	13.0499	10.206	0.0654118677640069	0.194205154541616	0.128793286777609	0.616328809165335
0610009B22Rik	-0.253736891389256	-0.194040241047123	0.0596966503421326	0.0728155230581337	0.143970962796518	0.710247493112485	112.585	105.424	100.959	108.381	109.298	100.328	95.7758	107.458	101.203	-0.280315683919711	-0.18202313517244	0.0982925487472706	0.176732827552415	0.40667071893769	0.710041060876232	5.76955	6.84242	4.42452	4.58928	5.08073	4.78262	4.2125	5.35049	5.30249	0.144366485528881	-0.103342443681039	-0.24770892920992	0.727700609500068	0.807464961590651	0.568460006706317	5.86636	3.69464	6.69393	7.86775	5.21206	7.22462	6.08402	5.64784	4.31897	-0.290848208916949	0.0934557032532207	0.38430391217017	0.163381540275946
0610009L18Rik	0.456069263573531	-0.125937266212703	-0.582006529786235	0.479117956715863	0.871463820507722	0.379113825141894	5.22764	6.64224	9.94871	5.99106	12.888	19.9009	7.5697	5.85258	7.91635	0.826016587624073	-0.439946849278227	-1.2659634369023	0.175339790163037	0.608067252247463	0.0984390837589238	0.145891	0.353358	0.266749	0.200479	0.526747	0.643904	0.180147	0.229844	0.11837	0.397635718821926	-0.32069151469951	-0.718327233521435	0.667842833947409	0.750138668452646	0.462635229901676	0.466209	0.2155	0.594863	0.723444	0.238204	0.961289	0.317054	0.332476	0.449093	-0.413086990157953	-0.190352830149547	0.222734160008407	0.505533742626328
0610009O20Rik	-0.124926770449527	0.226279575670992	0.351206346120519	0.290419170492855	0.0387515361040181	0.00638489984554162	70.7754	58.7815	62.8178	68.3678	77.4015	66.1493	84.8147	79.8693	80.047	0.0576403831025584	0.0792154454158953	0.0215750623133369	0.666630508747605	0.563398093877877	0.904273435339896	91.8265	97.6495	110.456	107.641	106.982	106.192	90.5377	110.526	112.274	0.397893514885176	0.212752924777434	-0.185140590107742	0.300014476261257	0.590290721395235	0.704816351212906	54.021	33.8144	61.3791	82.2118	54.3996	85.8792	72.8927	67.3834	43.9547	-0.0507443228073169	0.141567959532384	0.192312282339701	0.863348008031187
0610010B08Rik	NA	NA	NA	NA	NA	NA	0	0.00232306	0	0	0	0	0	0	0	NA	NA	NA	NA	NA	NA	0	0.508339	1.25589	0	0	0	0	0	1.22606	NA	NA	NA	NA	NA	NA	0	0.697539	0	0	0	0	0.456112	1.32452	0	NA	NA	NA	NA
0610010F05Rik	-0.352015129557718	0.142333028674701	0.494348158232419	0.0123028972375339	0.258013295744773	0.00136010544094029	33.8598	26.7839	34.7249	30.5894	30.7794	27.1404	41.6435	36.6304	35.9407	0.108877474633729	0.213586201760711	0.104708727126981	0.423907433607002	0.133751887281155	0.526386034551218	14.3255	14.7171	15.4648	17.2154	16.2442	15.8738	17.8915	16.2508	16.6898	-0.398469592714609	-0.0288882225481397	0.369581370166469	0.509442060855449	0.968616107924301	0.592750099122924	18.4188	22.2054	21.0713	12.6802	23.3481	16.2641	17.6477	20.4634	25.9342	0.220221777727243	0.0902439816397669	-0.129977796087477	0.188541200978835
0610010K14Rik	-0.352717404478945	-0.183505112313921	0.169212292165024	0.052007987241457	0.275203493455012	0.374730028607048	45.9336	49.6753	48.7894	44.6803	49.1208	41.9768	46.7931	44.109	47.289	-0.330159211191207	-0.746007195619208	-0.415847984428001	0.115878847666898	0.00602555577781515	0.108279046945871	7.92147	9.86057	7.39307	7.16621	6.98399	6.46189	3.79047	5.74163	5.1826	0.000910104204818383	-0.156810670119371	-0.157720774324189	0.999069442427963	0.890338689759242	0.911676021355481	2.80271	1.51948	4.38267	4.44166	1.10194	4.43651	3.64309	3.53788	1.26374	-0.320367155302194	-0.200884319864799	0.119482835437395	0.110636146790132
0610011F06Rik	-0.436960642537258	-0.584704775385708	-0.14774413284845	0.0172093048186993	0.000991219010744225	0.452805449684415	60.3291	65.3604	65.8939	55.6508	57.6915	55.2346	44.6916	44.1507	49.8073	-0.487235250953612	-0.988863963894524	-0.501628712940912	0.0162146011590203	0.000563946156958264	0.0374404449669385	3.9348	4.95791	4.07627	2.68803	3.48774	3.33241	1.91436	2.38379	2.13675	-0.429537738115119	-0.819895522956477	-0.390357784841358	0.626251217798417	0.295055863048741	0.709818386013441	4.48547	2.60976	5.47463	5.14183	1.59988	3.95103	3.72656	2.96484	1.00937	-0.700970041315277	-0.529898549501924	0.171071491813353	0.00542497369381359
0610012G03Rik	-0.0198254253652818	0.415634205831609	0.435459631196891	0.952487182454727	0.0952155086450345	0.122006392326751	9.85511	11.3093	10.1405	10.2988	13.4849	14.2956	15.4115	15.464	14.7204	-0.359125412533917	0.00382601601978357	0.3629514285537	0.0904480420142788	0.987937751281176	0.141063371211365	31.5312	33.7562	32.9294	26.5747	26.3203	25.8721	22.4905	39.0985	35.4669	-0.272639647115383	-0.0103940654544748	0.262245581660908	0.635524456585686	0.989292374772763	0.694413616108713	21.8725	14.6117	27.8457	22.8179	13.4776	24.1852	31.0031	24.0649	13.5729	-0.301243089692294	-0.0890598354066561	0.212183254285638	0.25505774180126
0610030E20Rik	-0.201092594196601	-0.15515847246596	0.045934121730641	0.346698998524381	0.465777378498452	0.85377626049909	20.9629	11.821	19.2695	18.4233	17.7273	16.9703	20.1783	16.4355	14.0326	-0.30240153444263	-0.140695090239845	0.161706444202784	0.0312048653603492	0.29512402203998	0.291907153539474	27.44	26.9699	23.9616	21.3632	22.0783	21.9896	23.7975	23.2172	23.1631	-0.057145108917371	0.201855169527006	0.259000278444377	0.934248101224229	0.712003661017101	0.678698514383001	16.4426	25.3362	19.2188	22.299	21.9568	23.3193	23.2372	20.8114	30.9245	-0.028683595327197	-0.0135685089253851	0.015115086401812	0.886936030105531
0610031O16Rik	NA	NA	NA	NA	NA	NA	0	0	0	0	2.87832	0	0	0	0	NA	NA	NA	NA	NA	NA	0	0	0	0.011107	0	0	0	0	0	NA	NA	NA	NA	NA	NA	0	0	0	0	0	0	0	0	0	NA	NA	NA	NA
0610037L13Rik	-0.139989096844532	0.159923952282695	0.299913049127227	0.441710186998792	0.335188373588342	0.0932896077034825	27.8734	24.7961	25.6318	28.2852	27.803	27.9188	29.6329	34.9276	31.0816	0.0483457470288158	0.179612534865882	0.131266787837066	0.773806194948405	0.271092002279707	0.484619518631573	4.74343	5.23716	4.03138	4.80389	4.80009	5.34515	4.77746	5.5086	5.41618	-0.0189624758245385	0.119594110327472	0.138556586152011	0.978827298960479	0.836316014704511	0.840270777117073	1.99472	2.38836	2.78511	3.21804	1.57142	3.41753	3.43717	2.90531	2.09078	-0.296478308551124	0.115831932761338	0.412310241312462	0.177269947704806
0610038B21Rik	0.715170092636228	0.311536694488405	-0.403633398147823	0.579279567045548	0.828754967554153	0.760065285956587	0.807383	0.456861	1.07827	1.2952	4.67183	0	0.769148	2.1021	0.478274	NA	NA	NA	NA	NA	NA	0.0486145	0.0152636	0.0188549	0.00799369	0.00513231	0	0	0.0297849	0.0245428	0.251029780265571	-0.659899608686883	-0.910929388952454	0.805667743158463	0.498140983363317	0.365740296421422	0.0747993	0.0279261	0.0484545	0.0803564	0.034298	0.0860672	0.0502164	0.0198852	0.0277127	NA	NA	NA	NA
0610039H22Rik	2.92106037384688	2.4515335717558	-0.469526802091084	0.000132991168601092	0.000412792791522838	0.285694590628623	2.92561	1.2131	1.03106	15.7807	17.7215	14.1477	12.0822	11.3103	7.98258	1.52046606620506	0.942714388679008	-0.577751677526048	0.0314397574060483	0.233954061489219	0.363596611367839	0.0825	0.0777079	0.0239979	0.236548	0.166572	0.194704	0.0297126	0.147846	0.152282	NA	NA	NA	NA	NA	NA	0.0109849	0	0.0336389	0.0511375	0.013096	0.0951299	0.0871552	0.126547	0.0317447	NA	NA	NA	NA
0610039K10Rik	NA	NA	NA	NA	NA	NA	0.272211	0.399082	0.503654	0.331876	5.66804	0	0.72457	1.59464	0.278524	NA	NA	NA	NA	NA	NA	0	0.445774	0	0.350185	0	0.81231	0	1.30481	1.61274	NA	NA	NA	NA	NA	NA	0	0	0	0	0	0.396885	1.5999	1.1615	1.94245	NA	NA	NA	NA
0610040B10Rik	-0.164270865397309	-0.309345844476964	-0.145074979079656	0.791944125201086	0.596506676816306	0.83252756801582	12.2082	10.9258	10.7303	12.9115	16.6609	7.63555	8.30011	9.76534	11.5884	-0.137592413247319	-0.39339172164737	-0.255799308400052	0.732663680997139	0.365370917662941	0.591674751499476	0.7636	0.96878	0.562097	0.576546	0.787719	0.775686	0.2694	0.730401	0.637254	-0.126750308698759	0.154681381464501	0.28143169016326	0.88415560034531	0.848493644059359	0.749924385974922	0.497991	0.563968	0.67354	0.901556	0.31664	0.588089	0.908758	0.784043	0.399757	-0.447053722554021	0.209762587531296	0.656816310085317	0.275448023985218
0610040F04Rik	-0.154683667102048	0.224401684274281	0.379085351376329	0.83048478004576	0.727313701303336	0.574753366835377	1.62269	2.11465	1.31532	1.4508	2.79314	1.76793	2.82192	2.18282	1.49429	1.28872106676933	0.277076798116977	-1.01164426865235	0.120829712954598	0.823816773810565	0.255344252144311	0.0101191	0.0476568	0.00588699	0.0486688	0.0682639	0.0347369	0.0437332	0.0167393	0.034483	NA	NA	NA	NA	NA	NA	0	0	0.00825204	0.0167262	0.0706776	0.00848602	0.0256563	0.0372521	0.0571074	NA	NA	NA	NA
0610040J01Rik	-0.402637969098779	-0.751342874677557	-0.348704905578779	0.00734583794032104	1.24489511839513e-05	0.024853376692975	119.331	143.219	131.874	108.608	121.873	128.224	86.5201	83.6192	85.66	-0.264675860405389	0.0104799290936374	0.275155789499027	0.0397538120934617	0.944463289199933	0.0670439166645903	49.0354	51.4188	47.8003	42.1195	43.2494	41.5745	50.2346	48.8215	48.233	-0.415599257356199	-0.623898024760737	-0.208298767404538	0.156904422747466	0.0312551839841799	0.536517965345343	60.4594	52.4183	63.7608	58.5347	38.3559	54.5716	45.2472	46.5408	31.3962	-0.0460093639485851	1.83875157776267	1.88476094171126	0.973782375658797
0610043K17Rik	1.73994666560138	0.479328051614651	-1.26061861398673	0.274608266750672	0.827824094802736	0.412629495381394	0	0.614122	0.775041	0.89373	4.18664	2.01345	0.891995	1.36327	0	NA	NA	NA	NA	NA	NA	0.126385	0.19047	0.0588215	0.0561102	0.038427	0.0650783	0	0.0557518	0.0287122	NA	NA	NA	NA	NA	NA	0.0269251	0	0	0.125344	0.353098	0.0847905	0.0854507	0.0930538	0.544668	NA	NA	NA	NA
1010001N08Rik	NA	NA	NA	NA	NA	NA	0	0	0	0	1.72662	3.23845	0	0	0	NA	NA	NA	NA	NA	NA	0.120794	0.189629	0.0468493	0.0595865	0.103294	0.0863877	0.0580056	0.0222022	0.0457366	0.394474104381262	0.1704120844256	-0.224062019955662	0.710897175431654	0.888657606683573	0.868017806572723	0.321674	0.130104	0.344771	0.299496	0.204531	0.69221	0.340293	0.494095	0.165261	NA	NA	NA	NA
1110001J03Rik	-0.0343527635310742	0.292092825189462	0.326445588720536	0.93300026426761	0.374229046744949	0.358107639317914	34.3402	39.8748	27.4631	28.8061	44.0025	52.4812	40.6252	55.2114	42.0439	-0.254022119027796	0.174234971324121	0.428257090351917	0.6862137682395	0.8025490764132	0.554842636501301	4.06275	5.85269	2.88078	1.8037	4.23441	5.07	1.85914	6.42551	6.02649	-0.206475484027284	0.221591729890027	0.42806721391731	0.917815586276705	0.904496495479687	0.838312650226661	1.42557	0.72897	3.43006	2.74938	0.206374	2.62144	3.10236	3.42531	0.549294	-1.104694126109	-0.128258696450527	0.976435429658477	0.0600986582640915
1110002L01Rik	-0.0876565547464323	0.589820720220569	0.677477274967001	0.715480957013073	0.00315100674353931	0.00391658954026795	17.7485	14.9702	15.2401	21.9256	16.9876	12.7448	29.6925	22.8241	25.7452	0.31791837800194	0.425311992636971	0.107393614635032	0.0559645820687824	0.0206585009129684	0.578275348700503	17.0091	18.0352	17.5572	23.9487	22.0484	21.4162	25.3436	21.5582	22.7432	0.0840775534675731	0.797411604096837	0.713334050629263	0.883606188835289	0.0656541319516327	0.150603573183413	14.3133	14.8235	14.1878	15.0214	19.9647	16.7297	23.7394	24.1223	31.7144	0.283276904868146	0.22830034214129	-0.0549765627268564	0.170819673839947
1110004E09Rik	-0.172259205477801	0.215981936013885	0.388241141491685	0.485163508714783	0.319792398953118	0.103484047756458	17.9185	19.7433	22.7103	21.3033	23.3595	19.4725	23.6996	27.4555	25.3375	0.251800858577868	0.187980913883882	-0.0638199446939855	0.0888680135656064	0.21100395511359	0.728407151059659	43.5685	53.9298	45.4901	61.4174	56.0492	57.6848	49.2945	54.9973	56.7243	-0.257256800561232	-0.450843211617326	-0.193586411056094	0.569049923649845	0.260517652990464	0.724405329907399	53.4101	57.4502	69.6778	67.8717	40.2701	65.9143	55.5472	58.0367	30.0352	0.105531242863468	-0.0417130248133622	-0.14724426767683	0.55477823716798
1110004F10Rik	-0.00309164572556448	0.0867924499753058	0.0898840957008703	0.981152907374727	0.467634569915888	0.450759422660724	171.734	165.32	161.483	197.71	197.285	197.223	189.69	188.359	198.374	0.146950806612313	0.0201670546315369	-0.126783751980776	0.231398060641066	0.89240292965745	0.384014703931967	48.1701	48.8013	45.3507	55.7676	55.2188	51.0804	47.2913	47.7919	47.3144	0.0233591852819158	0.0688912246230005	0.0455320393410847	0.963927066200181	0.877614492073302	0.938658878496358	26.3968	26.9283	25.1486	31.0624	31.1008	28.3247	28.4418	25.7353	33.1658	0.0624128450051429	-0.100623867279641	-0.163036712284784	0.673532255715864
1110006O24Rik	0.287479162200803	0.367459538341465	0.0799803761406621	0.633307602300547	0.507430196928942	0.900035763858068	4.04488	6.67138	7.84037	8.52734	14.0372	6.48079	9.95915	6.69173	8.96718	-1.04125575795309	-0.651778447133215	0.389477310819875	0.0055473820961516	0.0655726124737607	0.31319350086002	1.09865	1.19006	1.15049	0.569051	0.600228	0.518573	0.791362	0.832979	0.499183	-0.338874724664379	-0.0704947772639906	0.268379947400389	0.651526082947997	0.934083905406894	0.769204254212124	1.08251	0.425997	0.828741	0.680997	0.453438	0.944373	1.091	0.741495	0.535474	-0.0149044672791752	0.124111375007615	0.13901584228679	0.98402967230735
1110007C09Rik	0.0739338361017646	0.388588615414627	0.314654779312863	0.720938070864113	0.0216824587245093	0.0920761921118146	45.4798	43.8219	40.5103	50.1489	58.7302	56.644	64.1071	56.2714	64.0778	-0.0407780903179875	0.182077970728273	0.222856061046261	0.825209081231542	0.295216336815314	0.258710458405484	18.3959	21.9813	19.8452	18.1972	20.0356	22.064	17.9356	25.8132	23.8131	-0.189066463007224	0.0849800146741324	0.274046477681357	0.766443236457085	0.900244831047452	0.694109703614829	29.6754	19.1583	30.5952	36.4055	13.2227	30.5263	38.1955	32.5078	19.6206	-0.25702014516681	0.27176344899216	0.52878359415897	0.169556993668505
1110008F13Rik	0.107375924735362	0.311169855130388	0.203793930395026	0.522862165546152	0.0368324441725788	0.204761058907738	74.6416	72.0499	68.2947	84.3892	82.9593	107.129	105.329	90.7493	94.2204	-0.0994376852168023	0.30380430884756	0.403241994064362	0.51229421048615	0.061769322778077	0.038207541215693	574.516	632.152	589.322	577.386	569.503	577.455	572.367	835.223	789.904	-0.275686006906692	0.274075652535643	0.549761659442335	0.461555144922025	0.442924702227949	0.165968004562894	392.291	323.678	528.577	454.407	288.864	426.567	651.058	569.954	391.226	0.0151324568825228	0.0758310563530063	0.0606985994704836	0.94768084145729
1110008L16Rik	-0.0200914740230374	0.0329378553800562	0.0530293294030936	0.93607779339036	0.896251871805272	0.833939179239174	15.1985	14.8345	12.864	14.5302	15.4947	20.6387	13.6177	17.596	16.8257	-0.0326178870967395	-0.172827960782279	-0.140210073685539	0.861129954730798	0.333287240495832	0.49366676416299	5.08112	5.57883	5.09292	4.5977	5.12735	6.18629	4.34344	4.83558	4.62427	0.445679434463679	0.476884051828469	0.0312046173647902	0.21314707956202	0.150477430691333	0.954651618148994	3.52132	2.57153	3.33235	4.65472	5.07268	4.67179	5.53598	4.65757	3.81604	0.207428974289651	-0.126923439123891	-0.334352413413542	0.258312060063957
1110008P14Rik	-0.602351684060325	-0.131806539805476	0.470545144254849	0.0174961184151176	0.578865284955684	0.0658929754520867	76.0463	97.2406	79.3605	76.0212	80.4033	42.8028	83.0655	80.2747	87.9899	-0.406204333430516	-0.158973269119881	0.247231064310634	0.240281171924413	0.681303914879197	0.558210985088162	7.56136	10.0099	8.61755	6.30863	6.9029	7.12477	3.82122	10.4947	8.76504	-0.245858866905912	0.429669273812482	0.675528140718393	0.879492720020216	0.762897600219351	0.670245552683431	4.6785	0.912738	7.79554	5.28122	1.42176	6.03771	8.58849	8.62347	2.05012	-0.837190515701893	-0.27639799419334	0.560792521508553	0.0390519097951741
1110012L19Rik	-0.304455558227072	0.390105198590499	0.694560756817571	0.557262751221644	0.359748563739542	0.147152019591932	5.14316	12.2679	13.0118	10.6747	11.8311	6.94554	11.9299	14.0284	17.1656	0.177940999740153	0.261502454393355	0.0835614546532014	0.455546823921755	0.294524277909776	0.786523779050106	5.80286	8.53894	5.04354	7.50113	8.03784	7.04002	6.91602	8.01863	8.10037	-0.113654523331893	0.355473469930785	0.469127993262678	0.786178154707042	0.293702914698926	0.221588952494698	6.70251	6.41578	8.22904	9.09096	5.80063	7.66108	11.6402	10.3809	7.38903	-0.213952520351064	0.0276218424774537	0.241574362828518	0.277328209889302
1110015O18Rik	NA	NA	NA	NA	NA	NA	0	0	0.0892694	0.10294	0.140647	0.892852	0	0	0.129587	NA	NA	NA	NA	NA	NA	0.279656	0.263412	0.65078	0	0.265714	0.240001	0	0	0	NA	NA	NA	NA	NA	NA	0	0	0	0	0	0.234523	0	0	0	NA	NA	NA	NA
1110017D15Rik	0.893389389860729	-0.531430567185518	-1.42481995704625	0.0941951743669925	0.424198124210114	0.0218024651975259	3.56201	1.96138	3.39473	6.48355	4.51281	7.71666	2.45713	2.41647	1.84798	-0.194294558795545	-1.4034075849392	-1.20911302614366	0.707943145867483	0.0515304035503214	0.097897335102003	0.20474	0.144636	0.238222	0.246178	0.141036	0.186689	0.110606	0.0564476	0.0726763	NA	NA	NA	NA	NA	NA	0.0817833	0.198468	0.104352	0.105757	0.162502	0.0321932	0.0648878	0.06281	0.0131301	-0.533485570144713	-0.646682657198392	-0.113197087053679	0.157434357032766
1110019D14Rik	-0.431327481983088	0.129161053156007	0.560488535139095	0.518257851280177	0.840737756634621	0.39279208250421	3.41304	2.61801	3.79124	4.31915	1.7272	1.24597	4.04792	4.7243	3.05015	0.229436081899721	0.182827976935489	-0.0466081049642322	0.467890962535036	0.609933974562749	0.91428874887049	0.80878	0.887274	0.708551	1.10536	0.94023	0.873742	1.13772	0.965388	0.616065	-0.513888339971915	-0.145964072344894	0.367924267627022	0.576614097084819	0.889599834138231	0.744058651503291	2.94941	5.41116	2.63044	2.6344	3.95125	2.21828	2.3401	3.03579	5.20385	-0.0203573489066937	0.35107337685823	0.371430725764924	0.970658034573366
1110020A21Rik	-0.57045901898486	-0.764862014210257	-0.194402995225398	0.360942363895827	0.186605743201443	0.807494081775817	3.4481	6.01437	5.83295	3.29843	9.01329	2.34583	3.55829	3.31475	2.93101	-0.350016863351614	-1.10319911834557	-0.753182254993951	0.3476827426271	0.0247902516619391	0.132393326088458	0.957992	0.985896	0.45412	0.544766	0.682673	0.730798	0.485588	0.313033	0.372804	0.0676163534835434	-0.706755322851781	-0.774371676335324	0.942731041649703	0.321692965415919	0.334101636133491	0.311805	0.137577	0.434017	0.417867	0.360466	0.282672	0.239893	0.130619	0.200238	-0.575180702507959	0.0733757608995765	0.648556463407535	0.170997086096612
1110025L11Rik	NA	NA	NA	NA	NA	NA	0	0	0	0	0.363595	0	0	0	0	NA	NA	NA	NA	NA	NA	0	0	0	0	0	0	0	0	0.0164205	NA	NA	NA	NA	NA	NA	0	0	0	0	0	0	0	0	0	NA	NA	NA	NA
1110028F11Rik	2.91360126078443	0.420471516038764	-2.49312974474566	0.0969814737556781	0.895436695948458	0.140790632807613	0	0.116922	0.101183	0	1.19563	1.42601	0.280212	0	0.0244803	NA	NA	NA	NA	NA	NA	0	0	0	0	0	0	0	0	0	NA	NA	NA	NA	NA	NA	0	0.0112954	0	0	0.0110981	0	0	0	0	NA	NA	NA	NA
1110028F18Rik	NA	NA	NA	NA	NA	NA	0.0482611	0.141509	0.255127	0.529554	1.44706	0	0	0	0	NA	NA	NA	NA	NA	NA	0	0	0	0	0	0	0	0	0	NA	NA	NA	NA	NA	NA	0	0	0.003217	0.00652061	0	0	0	0	0	NA	NA	NA	NA
1110032A03Rik	-0.0598557796503536	0.145754876474164	0.205610656124517	0.781938580960286	0.442673443532468	0.298635031488385	24.5871	23.0726	25.2658	23.6445	26.7398	33.7263	32.2492	30.6836	25.1945	0.634703626872575	0.389372996158499	-0.245330630714076	0.00693183970995315	0.0742438266511143	0.276377410237016	6.67706	6.87321	6.10421	11.0811	10.1235	10.3145	9.2755	8.67848	7.58448	0.310363779526824	0.24672796568355	-0.0636358138432743	0.730609649216147	0.783659207633456	0.958604590275611	15.7489	21.1436	10.2678	17.8164	31.6158	16.4784	17.6144	15.3922	26.5732	0.633431129449721	0.837070482594521	0.203639353144801	0.0188928497066535
1110032F04Rik	3.55149930884067	1.36844706266605	-2.18305224617461	0.0320479571818768	0.589230321581141	0.1081736762478	0	0.147218	0.0530838	0.214245	2.75997	1.1584	0.267287	0	0.282549	NA	NA	NA	NA	NA	NA	0	0	0	0	0	0	0	0	0	NA	NA	NA	NA	NA	NA	0	0	0	0	0	0	0	0	0	-0.299984899501816	-0.523807033544526	-0.22382213404271	0.32023497956198
1110034G24Rik	-0.0727173721748049	0.162584755319643	0.235302127494448	0.88672543187119	0.726165636596345	0.627144063122558	5.4995	5.84814	4.88418	5.09574	6.88903	7.19011	7.72915	4.29555	7.38269	0.243989773473168	0.053750585590095	-0.190239187883073	0.325318911838011	0.86450442462723	0.526073239586524	46.8757	46.9124	43.1787	48.0532	57.6219	61.6002	30.951	52.2337	55.4647	0.139571493661239	0.382763432890523	0.243191939229284	0.917683846460292	0.731565272188542	0.863285170694424	15.0836	8.20439	28.2718	26.6345	8.68121	29.8923	26.8237	38.9472	9.01851	-0.193443956590177	-0.143736971765254	0.0497069848249235	0.642085382575452
1110036E04Rik	NA	NA	NA	NA	NA	NA	0	0	0.0880631	0.101549	4.1624	2.08186	0	0	0	NA	NA	NA	NA	NA	NA	0	0	0	0	0	0	0	0	0	NA	NA	NA	NA	NA	NA	0	0	0	0	0	0	0	0	0	NA	NA	NA	NA
1110037F02Rik	-0.122908444322352	-0.10489517677132	0.018013267551032	0.264629524340333	0.355108359784493	0.891037469236865	49.546	46.7808	50.6528	56.5577	51.0923	52.046	48.6462	51.6394	48.6104	-0.17954266429954	-0.17830020288754	0.00124246141200013	0.170671232065329	0.188854189723409	0.994808707171012	17.1478	17.5384	18.0416	14.4349	16.8619	16.6307	15.8673	15.0775	14.9601	-0.0785703947272901	-0.0824466219261631	-0.00387622719887299	0.845841195311328	0.833066441858509	0.992701733803961	16.9208	15.3388	15.3716	15.6198	18.1575	17.0672	16.7952	14.7407	16.3406	0.116003433576481	-0.139254866931977	-0.255258300508458	0.340749016025166
1110038B12Rik	1.12694456967989	1.68579919401837	0.558854624338475	0.000206561763489722	1.95478145317371e-07	0.0125332513057218	37.2486	34.2584	27.9973	95.6488	63.6952	87.0384	103.301	121.011	125.355	1.45521259849821	0.804405958312595	-0.650806640185617	0.00184557455910186	0.0380562491540543	0.112596127450722	12.4237	14.2565	9.40653	28.6484	38.1909	35.2888	11.3116	25.693	25.7303	1.70334791910806	1.07070396761467	-0.632643951493397	0.110626433922213	0.259017416065996	0.592713486559026	7.15335	3.97264	11.353	39.961	10.4962	33.8552	27.3081	18.1613	5.7776	1.07908955050122	0.343316448470897	-0.73577310203032	0.0314687465128163
1110038F14Rik	-0.219866882392684	0.418699473455261	0.638566355847945	0.401013882312776	0.051044711850754	0.0152810214184061	23.4907	24.5829	25.338	20.6118	35.3754	24.7494	32.7796	43.2447	31.9867	-0.0859845739553495	0.0687676577471355	0.154752231702485	0.678209390899739	0.76032713315939	0.51850389630644	9.46368	10.9906	9.22048	10.5269	8.52152	9.79962	7.88045	11.5262	11.3641	0.0893487942623099	0.189765561403744	0.100416767141434	0.921002770365198	0.805942933053169	0.924544299502642	6.84602	4.7045	7.73449	10.7265	3.56581	9.3492	10.3537	9.21388	4.20437	-0.160265281301955	0.121415715898017	0.281680997199972	0.408262296403568
1110046J04Rik	-0.46962110275936	0.0498131127862485	0.519434215545609	0.743395561900373	0.970557096114616	0.720825701149022	2.24889	1.38395	0.616442	1.42169	1.94245	0.480429	2.03971	0	2.4715	-0.140566850161794	-0.294919895476888	-0.154353045315094	0.872262977441131	0.778924170810863	0.888935673193637	0.0663836	0.016674	0.0411945	0.0491196	0.0395264	0.0227882	0	0.0439253	0.0402161	0.893373187543897	1.97785034663102	1.08447715908713	0.602783511848323	0.140945887503492	0.423405905833806	0.0188565	0.02288	0.00360901	0.0585214	0.0112402	0.0148453	0.0673243	0.092322	0.0227052	-1.06659640817949	-0.134971737766077	0.931624670413416	0.187113261448181
1110051M20Rik	-0.449408230489659	-0.171725196333224	0.277683034156436	0.00295083110179632	0.173602150515677	0.0547467433395884	46.0123	44.2686	44.9828	40.2292	42.7084	35.4619	45.4386	42.1037	43.0977	0.0156138501809413	-0.417663320135582	-0.433277170316523	0.925828188257685	0.0176588968384842	0.0299641800839573	9.01883	11.4306	9.5086	9.98733	11.1877	9.95137	6.57585	7.61181	7.98652	0.113394243199256	-0.177237218897558	-0.290631462096814	0.86806516216632	0.772528243980218	0.666444129423465	6.36535	2.44236	6.95449	7.38276	4.58127	7.1311	5.44442	4.62261	4.4571	-0.144791206737688	-0.0496486400844274	0.0951425666532601	0.390685925583848
1110058D11Rik	NA	NA	NA	NA	NA	NA	0	0	0	0	2.90931	0	0	0	0	NA	NA	NA	NA	NA	NA	0	0	0	0	0	0	0	0	0	NA	NA	NA	NA	NA	NA	0	0	0	0	0	0	0	0	0	NA	NA	NA	NA
1110059E24Rik	-0.173368680307167	0.085900299756566	0.259268980063733	0.328221830758362	0.63200218900553	0.144399520509758	36.302	40.8408	38.3334	42.104	41.6729	37.643	40.678	46.1369	46.8821	-0.128050100102803	-0.279548629404485	-0.151498529301683	0.501537315360294	0.156892976570495	0.508289261319368	4.56246	4.88561	3.38671	3.93485	4.24504	3.9155	2.89703	3.8005	3.78296	0.262341562328634	0.020731493924569	-0.241610068404065	0.497963965942627	0.965141185513869	0.586723727346174	1.95613	1.62285	1.9356	2.27519	2.83516	2.28329	1.90384	1.91978	2.08755	-0.448908204901414	-0.0559255980689699	0.392982606832444	0.0122550689430727
1110059G10Rik	-0.312607078122111	-0.286465617891356	0.026141460230755	0.109896976593959	0.113286131748722	0.914724380925421	10.5906	11.1039	13.0905	11.8555	10.0076	10.5143	10.784	9.92651	10.2255	-0.363308526439585	-0.096771098033541	0.266537428406044	0.0327706495963172	0.572355372934377	0.158520764395446	17.9783	17.6965	14.639	13.0782	13.2362	14.0395	15.5982	15.456	15.5174	-0.179218827727392	-0.0839110577813181	0.0953077699460743	0.752539120441837	0.890338689759242	0.900165808151636	9.41356	12.8609	10.6176	9.42245	12.5935	11.0035	9.3503	11.9207	11.9752	-0.429785705360368	-0.194243310726998	0.23554239463337	0.0229257895552034
1110065P20Rik	0.00483130366995347	0.181732970392676	0.176901666722723	0.981064021818235	0.275546444182538	0.322168611953944	56.2249	58.1079	53.429	68.9629	61.4013	66.6246	65.832	72.0879	69.869	0.0376693429790377	-0.144789210624692	-0.18245855360373	0.916013775026921	0.689635996802962	0.646486846794173	8.77747	9.52966	9.16298	9.22621	9.34273	10.5131	4.13619	10.7655	9.41126	0.666583032367567	0.715386453511559	0.0488034211439922	0.641271357174865	0.598592063638384	0.98039420610744	3.52436	1.59039	5.10644	8.45203	1.73624	8.50744	8.66613	8.79128	0.953958	-0.429032937820984	-0.209785890713375	0.219247047107609	0.179493188130038
1190002F15Rik	-0.816521060316829	-0.757990541298994	0.0585305190178349	0.000194565433268695	7.75222462204076e-05	0.793643439277465	108.539	108.377	101.454	65.1247	76.0148	77.6926	72.1987	59.2665	72.3284	-0.364338211786564	0.16331308318626	0.527651294972824	0.388188001414343	0.730670130772624	0.29161381552111	15.7599	21.9437	9.5027	8.38601	14.1831	15.3185	11.3864	20.4588	20.837	-0.490360107031052	-0.66058204372721	-0.170221936696158	0.553007792941668	0.386558387725584	0.883539351772162	4.03545	3.27809	7.20651	5.5831	1.77248	4.5348	3.66013	4.67823	1.57947	-1.65091484357561	-0.813838168321065	0.837076675254542	0.00109955559654799
1190002N15Rik	-0.114512488907508	-0.205645170722114	-0.0911326818146066	0.441688604650526	0.147425844665567	0.560691832022257	60.6384	52.5413	55.4849	71.7123	57.4784	53.0486	55.8405	48.9076	54.065	-0.255071563663339	-0.529715808448976	-0.274644244785637	0.216626332343682	0.0256493968124316	0.263368662959915	13.6008	9.72815	12.7346	11.4388	9.87722	9.76683	8.94381	7.76711	7.93008	0.179945929980491	-0.649771126779737	-0.829717056760228	0.845379650928006	0.378302566842162	0.316794237336035	8.98685	9.72472	8.94547	7.23096	17.6896	9.64045	4.66317	5.19664	8.59784	-0.0273333168858367	-0.580361887185411	-0.553028570299574	0.916157210498653
1190003K10Rik	NA	NA	NA	NA	NA	NA	0	0.115323	0	0	1.57238	0.113429	0	0	0	NA	NA	NA	NA	NA	NA	0	0	0	0	0	0	0	0	0	NA	NA	NA	NA	NA	NA	0	0	0	0	0	0	0.00461455	0	0	NA	NA	NA	NA
1190005I06Rik	NA	NA	NA	NA	NA	NA	0	0.172356	0.186444	0	3.23124	0	0.938782	0	0	NA	NA	NA	NA	NA	NA	0	0.00476411	0	0	0.000961148	0	0	0	0	NA	NA	NA	NA	NA	NA	0.0107753	0	0.00824933	0.00418018	0	0.00848323	0.0256479	0.00620665	0	NA	NA	NA	NA
1190007I07Rik	-0.0183643446926953	0.309708257637174	0.328072602329869	0.961543967319635	0.306112649978495	0.320290074696095	22.6686	13.6995	15.3682	18.5655	23.9249	20.2949	22.2012	26.131	21.955	-0.586717432141959	-0.454607062641656	0.132110369500303	0.146525092739024	0.288486082910661	0.806906995775585	1.31559	1.44571	1.20003	0.636952	0.847225	1.28237	0.467965	1.05232	1.30067	-0.283485172348734	-0.342150761270713	-0.0586655889219794	0.806079274658898	0.75577378402643	0.969856489828911	0.467123	0.440842	0.867554	0.731574	0.113442	0.830859	0.665745	0.577991	0.274984	-0.559522896651445	0.0831394059472729	0.642662302598718	0.0620161168349437
1200014J11Rik	-0.0317439646634659	-0.275984695306057	-0.244240730642591	0.825292413174334	0.0291245152642383	0.0717469634035835	29.0737	27.5002	31.6645	38.2464	31.7036	31.088	27.0516	27.5381	24.8269	0.163255894131279	0.352898278005389	0.18964238387411	0.422497600811167	0.103017867351859	0.43302411381247	9.03441	9.99882	9.81107	9.88249	11.4739	11.8884	14.3816	10.5362	11.3739	0.507792555673868	0.282097043417268	-0.225695512256599	0.354529980994659	0.617431983809041	0.751257178329125	9.41494	13.5452	10.5723	16.6879	20.3836	17.2741	12.522	12.2134	18.6021	0.347278004752603	0.0219571097224168	-0.325320895030187	0.0330669248251172
1300002E11Rik	-0.487449198789014	-0.195885833455446	0.291563365333568	0.0182275754109728	0.289059393250283	0.159059182066825	19.2242	12.0949	16.5748	13.0343	15.2491	12.8548	17.2658	15.7264	12.528	-0.323487979263523	-0.0103354498557877	0.313152529407735	0.169946974190005	0.971734730330572	0.259676744954734	2.8519	3.17862	2.04795	2.03678	2.21304	2.42479	2.84066	2.34607	2.78851	-0.0524454923670816	0.321252709730513	0.373698202097594	0.94009300731839	0.541863517960455	0.534704972795537	2.53741	3.35251	3.08654	2.74528	3.83176	3.21845	3.42805	3.6539	4.82061	-0.195735296195055	0.138571453531898	0.334306749726953	0.275160113163351
1300017J02Rik	4.50152019213724	1.759398384763	-2.74212180737424	0.0211165028696303	0.593244294704569	0.0693512196864673	0	0.0278042	0.150385	0	5.5917	1.91433	0.272597	0	0.349288	NA	NA	NA	NA	NA	NA	0	0	0.00350979	0.00223201	0.0028661	0	0	0	0.00342643	NA	NA	NA	NA	NA	NA	0.00642632	0.00389878	0.00983966	0.0249303	0	0.0354153	0.0458885	0.018508	0.0123808	NA	NA	NA	NA
1500004A13Rik	0.0700103413159308	-0.622450752670175	-0.692461093986105	0.814431197899548	0.0222929247045406	0.0255735429823058	6.45576	4.61903	5.78851	6.78366	5.46605	8.16055	4.68998	3.76095	3.43048	-1.04815611414499	-0.757642034626129	0.290514079518865	0.0719051562500402	0.239519877598528	0.711562064320576	5.38899	3.80698	2.35136	2.1599	1.87745	1.92701	4.20519	1.60958	2.04045	-0.444490312322739	-0.65512696821917	-0.210636655896431	0.54353471144874	0.339338888287848	0.833078823622548	11.9591	12.1891	14.6489	11.8768	3.99209	16.5707	10.6271	9.36832	6.4512	-0.0365355977631975	-0.0599185201971101	-0.0233829224339127	0.908382374902639
1500009C09Rik	-0.749851352462176	-1.89655482737406	-1.14670347491188	0.399333048715464	0.0434022402234687	0.344547635123279	1.76751	1.99332	1.725	1.28467	3.51049	0	0.506666	0.309743	0.730358	-1.21269584799239	-2.08344626390549	-0.870750415913102	0.00962433260507405	0.00190513266549745	0.152859857963024	0.487914	0.607822	0.302166	0.250388	0.180949	0.229625	0.0680219	0.147538	0.0804515	NA	NA	NA	NA	NA	NA	0	0	0	0	0	0.0197985	0.0199527	0	0	-0.482164111345626	-0.541649807640307	-0.0594856962946814	0.218775259087444
1500009L16Rik	-0.850477306025623	-1.2381011692966	-0.387623863270981	2.27319024861221e-05	5.75227840770424e-08	0.0330981156932503	66.4526	68.4463	69.1127	45.5975	47.3119	41.8939	30.0673	32.5287	31.7231	-0.589134297973355	-1.21123644079141	-0.622102142818058	0.117080980062276	0.0127416691174492	0.194001894617451	0.634616	0.791012	0.538531	0.307166	0.447019	0.610146	0.144353	0.349932	0.30894	-0.27524317500448	-1.08385083824368	-0.808607663239202	0.479431092556338	0.0102465091793877	0.0633377302030326	5.93145	4.72405	6.56436	6.64089	3.39331	6.30632	3.23417	3.25552	2.20812	-0.748655389169893	-0.576006469339883	0.17264891983001	0.00168654505673883
1500011B03Rik	0.482219760698623	0.294938496624768	-0.187281264073855	0.00319915488575466	0.0395965219654728	0.206885639473176	50.3529	53.9792	56.6995	77.5424	93.2377	100.532	68.7085	77.9518	69.1512	0.419662440143451	0.0839976837842212	-0.33566475635923	0.0745024423548835	0.748498538428574	0.20994442621622	1.52879	1.6514	1.31562	2.01173	2.30319	1.86443	1.11645	1.9335	1.64516	0.619961591285388	0.345896681686439	-0.274064909598949	0.363942229535572	0.624410048268354	0.758364721009022	0.852577	0.470724	0.949712	1.70099	0.747536	1.53776	1.31352	1.31996	0.486682	-0.190454766360276	0.0118416384627215	0.202296404822997	0.380301886666777
1500011K16Rik	-0.122485722284408	0.466397887498698	0.588883609783106	0.755975963567871	0.119043084490268	0.0887935236999994	13.5661	12.7913	13.1619	14.5938	19.9395	10.5866	18.8622	21.9195	19.0247	0.249577347091853	0.187442181886048	-0.0621351652058042	0.44202026644413	0.60426389432025	0.888491256875488	1.9882	2.57354	1.61792	1.84118	3.1361	2.53324	1.59904	2.81139	2.49393	0.476893378239816	0.78046252850216	0.303569150262344	0.329317808692591	0.0902638342984632	0.594761197215218	1.03942	0.961675	1.85013	2.26819	1.57997	2.26061	2.96889	2.32001	1.81479	-0.300543673560637	0.258472392864389	0.559016066425026	0.41290121639769
1500012F01Rik	1.28068466501926	1.6419768951692	0.361292230149944	1.57848916976329e-05	7.37427694255904e-08	0.0560521838189222	29.8159	22.4562	21.9739	74.6269	66.6119	69.8029	75.3491	92.2412	85.7798	1.82323886104227	0.96180135133644	-0.861437509705835	0.0105383171578258	0.135294512829204	0.209844345167459	14.0037	15.1904	7.67944	24.8004	55.8286	54.8688	8.35064	33.1022	29.7274	2.19345549916024	1.32162516540338	-0.87183033375686	0.117106132697077	0.2918478200532	0.56634602477731	7.09155	5.1925	18.2998	77.1729	10.2037	76.2374	45.5942	28.382	9.36344	0.635110519162025	0.157505410626609	-0.477605108535416	0.309624696224287
1500012K07Rik	1.87004204970212	-0.807453524425549	-2.67749557412767	0.0381616503377219	0.581507466414757	0.0137670764840902	0.443612	0.361317	0.260568	0.570894	2.38109	2.60614	0.314882	0.256664	0.100867	NA	NA	NA	NA	NA	NA	0	0	0	0	0	0	0	0	0	NA	NA	NA	NA	NA	NA	0	0	0	0	0	0	0	0	0	-0.107558749054032	-0.281267753122012	-0.173709004067979	0.841926846219699
1500015A07Rik	-0.454780454577092	-0.585185904580037	-0.130405450002946	0.181210278077097	0.0637064222428517	0.75663203623343	9.06193	8.38191	8.58984	8.1274	10.2948	4.87311	4.99055	7.63854	6.46561	-0.412973177340082	-0.399173826600895	0.0137993507391864	0.0181751766932507	0.0275119030983219	0.951029248804234	6.48261	6.76976	6.44178	4.91588	4.77832	5.59792	4.40843	4.95109	5.41979	-0.225907743188953	0.131950131475277	0.35785787466423	0.569367810596974	0.749027463780496	0.383418417065451	4.16031	3.27862	5.36858	3.99328	3.78383	4.57534	4.78112	5.78091	4.35875	0.287951252085246	0.246287542004695	-0.041663710080551	0.1648083292804
1500015L24Rik	NA	NA	NA	NA	NA	NA	0	0	0	0	0.831409	3.19874	0	0	0	NA	NA	NA	NA	NA	NA	0	0	0	0	0	0	0	0	0	NA	NA	NA	NA	NA	NA	0	0	0	0	0	0	0	0	0	NA	NA	NA	NA
1500015O10Rik	NA	NA	NA	NA	NA	NA	0	0	0.0770552	0	4.61332	1.96175	0	0.0948761	0	NA	NA	NA	NA	NA	NA	0	0	0	0	0	0	0	0	0	-0.298984636027062	-0.699318211115582	-0.40033357508852	0.797861898485859	0.480962918487422	0.762605370375467	21.3087	6.97539	36.9105	26.762	6.62514	26.763	17.4235	15.1878	9.45098	NA	NA	NA	NA
1500017E21Rik	NA	NA	NA	NA	NA	NA	0.316054	0.142572	0.128522	0.237126	1.21494	0	0.0258853	0	0.0248757	NA	NA	NA	NA	NA	NA	0.0376526	0.0567448	0.0262861	0.100298	0.0228963	0.0129254	0	0.00415238	0	NA	NA	NA	NA	NA	NA	0.016043	0	0	0.0124474	0	0	0	0	0	-0.601717286065324	-0.386011086206843	0.215706199858481	0.5643732744191
1500026H17Rik	-0.501757943593444	-0.620267580819729	-0.118509637226285	0.259089699173513	0.131114622570132	0.834749936506965	3.09197	2.33427	2.66035	2.15782	2.27334	2.37793	2.17958	1.69333	1.81094	0.487920690978221	-0.0098142532765859	-0.497734944254807	0.252521482890263	0.986294144194835	0.317245051260566	0.500094	0.809231	0.402838	0.654681	0.940575	0.869365	0.240147	0.671712	0.713713	0.2227594832079	0.863328009185724	0.640568525977824	0.797727251339522	0.203687158233516	0.407900743223516	0.437087	0.331469	0.397364	0.50869	0.211693	0.817261	0.964509	0.833967	0.486827	-0.293110321615655	-0.821776832043959	-0.528666510428303	0.495967590883174
1600002D24Rik	NA	NA	NA	NA	NA	NA	0	0	0	0.249357	1.65481	1.34824	0	0	0.0298958	NA	NA	NA	NA	NA	NA	0	0	0	0.0147232	0.0113435	0	0	0	0	NA	NA	NA	NA	NA	NA	0	0	0	0	0	0.0166866	0	0	0	NA	NA	NA	NA
1600002H07Rik	0.0654752996781387	-0.305292400211123	-0.370767699889262	0.735574719527988	0.0748649987209755	0.0524380963137872	22.6498	20.3961	22.1272	23.012	31.2904	29.5546	20.5144	17.0623	19.498	0.320705200096879	0.17507868443938	-0.145626515657499	0.0499995265720021	0.282151017624806	0.430919667830419	16.2297	18.7507	20.6118	23.4946	25.4322	22.3035	20.9866	20.316	20.6042	0.536661647704617	-0.0431678505486183	-0.579829498253236	0.121065030841425	0.917668442484627	0.114404018034259	19.962	16.7265	23.904	39.86	24.3822	36.1462	21.486	19.4819	21.152	0.308468394065554	0.281006675854941	-0.0274617182106137	0.0467101895821063
1600002K03Rik	0.169260717803298	-0.111909762576926	-0.281170480380224	0.717572667426596	0.821188845163922	0.546423388368884	25.3504	8.55054	18.9194	24.2407	19.5409	24.0835	22.5455	16.5653	13.7321	0.596238215493347	1.03893902449743	0.442700809004087	0.240376441376504	0.0625812872649387	0.410694920676543	2.47247	3.08709	2.34159	3.74404	4.01004	4.73721	1.73952	7.83128	5.61697	-0.362779289613379	0.229925419098118	0.592704708711496	0.755730804365624	0.847595664833374	0.632316123338805	3.5524	2.08088	6.6115	4.467	1.46039	4.9184	7.43505	6.70306	1.59299	-0.354152034135018	0.0899074887909936	0.444059522926012	0.387424814650737
1600010M07Rik	NA	NA	NA	NA	NA	NA	0	0	0	0.384271	2.80016	0	0	0	0.107499	NA	NA	NA	NA	NA	NA	0	0	0	0	0	0.0194835	0	0	0	NA	NA	NA	NA	NA	NA	0	0.058686	0	0	0	0	0	0	0	NA	NA	NA	NA
1600012H06Rik	-0.645423207213494	-0.287825320361157	0.357597886852337	0.000569369947082407	0.0440845022533738	0.0385714280645297	31.1145	29.7223	28.5766	24.0776	21.5143	21.3104	26.1775	24.6697	28.6405	-0.791819742973929	-0.810146776355198	-0.018327033381269	0.000921429180683468	0.00105095094636882	0.93916878239154	23.1025	22.3424	23.1911	15.4794	12.7557	12.5816	11.9838	12.6027	14.1736	-0.490145312728745	-0.451909067696394	0.0382362450323506	0.0996013681649242	0.0902638342984632	0.934047604562477	39.567	32.2017	37.4446	29.1337	30.2274	28.1113	30.6273	30.0677	24.5927	-0.489193830726272	-0.367616460177855	0.121577370548418	0.0265237823402574
1600014C10Rik	-0.183441430774073	-0.147694387561157	0.0357470432129154	0.28216466700845	0.379481331136297	0.859783956311518	21.554	19.068	20.1903	23.4652	20.7488	18.322	20.0528	17.4361	21.8619	-0.178283403510769	-0.167830479382404	0.0104529241283654	0.462974276617924	0.517239605029219	0.975385491764394	17.8349	17.4979	14.1222	13.0904	16.2269	15.7168	9.86339	15.7085	18.1376	0.385172446169146	0.508590273288112	0.123417827118966	0.644017431591647	0.509312977245982	0.916884668470229	9.4606	3.99144	11.2839	14.8586	6.35384	15.4384	16.0441	15.7752	5.87081	-0.274138630412452	0.189124964646187	0.463263595058639	0.237024039125288
1600014C23Rik	0.266117442761071	-0.883771718597513	-1.14988916135858	0.866016536971051	0.612652207741964	0.50117148264054	2.12395	1.95381	2.3777	1.06626	13.7359	0	0.532097	2.60232	0.894854	-0.56281337212929	-0.786575517631371	-0.22376214550208	0.518238805625535	0.45128547122141	0.859998110943017	0.0927814	0.203915	0.143939	0.122048	0.0607295	0.212333	0	0.136428	0.0585502	NA	NA	NA	NA	NA	NA	0.0329435	0.0399729	0.092476	0.00852007	0	0.0259358	0.043563	0.0379512	0.010578	-0.430216200818455	-3.25504874161387	-2.82483254079541	0.64847796778098
1600014K23Rik	NA	NA	NA	NA	NA	NA	0	0.075303	0	0	0	1.62946	0	0	0	NA	NA	NA	NA	NA	NA	0	0	0	0	0	0	0	0	0	NA	NA	NA	NA	NA	NA	0	0	0	0	0	0	0	0	0	NA	NA	NA	NA
1600015I10Rik	NA	NA	NA	NA	NA	NA	0	0	0	0.158824	0.868004	0.450838	0.0832205	0	0.106633	NA	NA	NA	NA	NA	NA	0	0.00595465	0	0	0	0	0	0	0	NA	NA	NA	NA	NA	NA	0	0	0	0	0	0	0.0267143	0.00775767	0	NA	NA	NA	NA
1600019K03Rik	NA	NA	NA	NA	NA	NA	0	0.132609	0.143449	0	2.26008	0	0	0	0	NA	NA	NA	NA	NA	NA	0	0	0	0	0	0	0	0	0	NA	NA	NA	NA	NA	NA	0	0	0	0	0	0	0	0	0	NA	NA	NA	NA
1600020E01Rik	0.403870544151076	0.354389184556373	-0.0494813595947033	0.129577741066348	0.161168046865156	0.870852872194828	43.1454	28.0512	37.5785	70.3296	53.8239	38.919	54.9431	45.5272	49.7859	1.32838871908577	0.730963071057037	-0.59742564802873	0.00480920105577632	0.08026474612666	0.168044934763604	5.41153	6.43136	5.2823	13.5444	17.0264	13.5897	4.23804	11.3551	12.3352	1.66810720013867	1.24741025626289	-0.420696943875789	0.0241685768926512	0.0326249583281606	0.511828519275043	2.32122	1.59602	3.1691	10.956	5.07344	9.89869	7.67367	6.68515	3.83846	0.523372928792109	0.298376208901617	-0.224996719890492	0.141627141536985
1600023N17Rik	0.178758536720217	-0.144089005382817	-0.322847542103034	0.852532140472215	0.889186086417094	0.744803815849929	3.21022	1.1923	2.10434	2.27004	1.28341	4.8143	3.07619	2.34028	1.0511	-1.08845751757396	-1.3361593783919	-0.24770186081794	0.0954777566916681	0.0945530933735972	0.804631476681589	1.38926	1.09047	0.346383	0.611883	0.527999	0.141936	0.428867	0.383024	0.338156	0.521110860753263	1.85100806595934	1.32989720520608	0.752993421768768	0.131433132702549	0.304221918363034	0.211405	0	0.350667	0.492075	0.0420059	0.416089	1.20208	0.730622	0.441228	-0.579370918600615	0.011333449159139	0.590704367759754	0.259784593824766
1600025M17Rik	NA	NA	NA	NA	NA	NA	0	0	0	0	0.394172	0	0	1.3862	0	NA	NA	NA	NA	NA	NA	0	0	0	0	0	0	0	0	0	NA	NA	NA	NA	NA	NA	0	0	0	0	0	0	0	0	0	NA	NA	NA	NA
1600027J07Rik	NA	NA	NA	NA	NA	NA	0	0	0	0.968142	2.20462	0	0.42274	0	0	NA	NA	NA	NA	NA	NA	0	0	0	0	0	0	0	0	0	NA	NA	NA	NA	NA	NA	0	0	0	0	0	0	0	0	0	NA	NA	NA	NA
1600029I14Rik	NA	NA	NA	NA	NA	NA	0.14981	0	0.0791956	0.182647	4.24237	0	0	0	0.0766426	NA	NA	NA	NA	NA	NA	0	0	0	0	0	0	0	0	0	NA	NA	NA	NA	NA	NA	0	0	0	0	0	0	0	0	0	NA	NA	NA	NA
1600029O15Rik	NA	NA	NA	NA	NA	NA	0.286205	0.0349666	0	0	1.43026	2.06354	0.342819	0	0.0732108	NA	NA	NA	NA	NA	NA	0	0	0.0112168	0	0.00915967	0	0	0	0	NA	NA	NA	NA	NA	NA	0	0	0	0	0	0.00808446	0.00814741	0	0.0395673	NA	NA	NA	NA
1700001C02Rik	NA	NA	NA	NA	NA	NA	0	0.0888407	0	0	9.08478	0	0	0	0	NA	NA	NA	NA	NA	NA	0	0	0	0	0	0	0.0934942	0	0	NA	NA	NA	NA	NA	NA	0	0	0.0264622	0.0268184	0	0	0	0	0	NA	NA	NA	NA
1700001C19Rik	0.510708114602188	1.36911922536752	0.858411110765335	0.635996320860339	0.084092253631585	0.305935724674408	1.00617	1.44	1.10179	1.53338	6.70421	0	3.90254	2.75999	3.27235	0.315418413169422	0.417649541081236	0.102231127911814	0.118309161579516	0.0610634709395887	0.673173214312985	1.33836	1.22271	0.983514	1.5264	1.47051	1.58038	1.43517	1.63688	1.62312	NA	NA	NA	NA	NA	NA	0.0214379	0.16908	0.00820615	0.108116	0.012779	0.0928271	0.0510273	0.0987866	0	NA	NA	NA	NA
1700001D01Rik	NA	NA	NA	NA	NA	NA	0	0	0	0.139652	4.19776	0	0	0.745575	0.117202	NA	NA	NA	NA	NA	NA	0	0	0	0	0	0	0	0	0	NA	NA	NA	NA	NA	NA	0	0	0	0	0	0	0	0	0	NA	NA	NA	NA
1700001F09Rik	NA	NA	NA	NA	NA	NA	0	0.071636	0	0.536151	1.22091	0	0.156074	0	0	NA	NA	NA	NA	NA	NA	0	0	0	0	0	0	0	0	0	NA	NA	NA	NA	NA	NA	0	0	0	0	0	0	0	0	0	NA	NA	NA	NA
1700001G01Rik	NA	NA	NA	NA	NA	NA	0	0	0	0	0.138036	0	0	0	0	NA	NA	NA	NA	NA	NA	0	0	0	0	0	0	0	0	0	NA	NA	NA	NA	NA	NA	0	0	0	0	0	0	0	0	0	NA	NA	NA	NA
1700001G11Rik	0.86103682843123	0.401576211448001	-0.459460616983229	0.192098449649762	0.583824421405734	0.485209564332056	3.19803	2.79669	3.64815	4.61724	8.69177	9.38493	4.12185	5.36833	4.47776	-0.0676816272340476	-0.639112821097309	-0.571431193863262	0.895378460816271	0.246509564499793	0.321273585931676	0.675574	0.84351	0.402167	0.43013	0.788184	0.59326	0.181068	0.563106	0.374769	0.434318352407149	0.713211135831706	0.278892783424557	0.637279636496428	0.386544549894071	0.799202358533006	0.401649	0.142144	0.397177	0.6752	0.179565	0.592895	0.690458	0.655495	0.33854	-0.587248511477135	0.0495101710696008	0.636758682546736	0.366842132169221
1700001G17Rik	-0.311055863043731	-0.625329105355483	-0.314273242311753	0.658411404643033	0.339107431184439	0.696003106847253	5.53271	4.69606	3.69449	4.52653	7.03346	2.79935	2.09278	4.26462	3.64988	0.240848378593389	-0.300064119791544	-0.540912498384933	0.449808513201944	0.41610108061697	0.162047402449091	1.0107	0.992213	0.579709	1.19024	1.07122	0.904029	0.53319	0.690745	0.873165	0.609667827055799	0.177712967877839	-0.43195485917796	0.349547717389859	0.820153432264253	0.5642047391205	0.394245	0.183988	0.359867	0.552949	0.325395	0.752079	0.324829	0.471642	0.350558	-0.105185280820248	-0.380462969752947	-0.275277688932699	0.803032275338713
1700001J03Rik	NA	NA	NA	NA	NA	NA	0.582297	0.243912	0.615649	0.101418	1.66282	0	0.885689	0	0.0851146	NA	NA	NA	NA	NA	NA	0	0	0.0181322	0.0691855	0.076995	0	0	0.0171859	0	NA	NA	NA	NA	NA	NA	0	0	0.0254166	0.0128794	0.01979	0.0130686	0.0526816	0	0	NA	NA	NA	NA
1700001J11Rik	NA	NA	NA	NA	NA	NA	0	0.0512598	0	0.127883	1.31045	0.403343	0	0	0	NA	NA	NA	NA	NA	NA	0.0093873	0.017684	0	0	0	0	0	0	0	NA	NA	NA	NA	NA	NA	0	0	0.0153105	0	0	0	0.0158672	0.0115193	0	NA	NA	NA	NA
1700001K19Rik	NA	NA	NA	NA	NA	NA	0	0.265218	0.143449	0.248124	8.81433	2.47819	0.288916	0	0.416473	NA	NA	NA	NA	NA	NA	0	0	0	0	0	0	0	0	0	NA	NA	NA	NA	NA	NA	0	0	0.00546898	0	0	0.00562405	0	0.00822952	0	NA	NA	NA	NA
1700001K23Rik	NA	NA	NA	NA	NA	NA	0	0.12962	0	0	0.883656	6.62953	0	0	0	NA	NA	NA	NA	NA	NA	0	0	0	0	0	0	0	0	0	NA	NA	NA	NA	NA	NA	0	0	0	0	0	0	0	0	0	NA	NA	NA	NA
1700001L05Rik	-1.16175564353646	-1.30840061833981	-0.146644974803347	4.22031556986168e-07	1.38450425022048e-08	0.385352127333818	22.3705	23.4136	26.3647	13.6303	13.1098	11.3176	10.0783	11.4382	10.2919	0.323876940796049	0.389163987641675	0.0652870468456259	0.412266636692407	0.378846355377254	0.898038976881808	0.220061	0.229097	0.32343	0.402792	0.259711	0.397592	0.300336	0.319324	0.381529	-0.126121724659148	-0.25712646082906	-0.131004736169912	0.926190383698802	0.830339265791666	0.93640505732887	0.148047	0.179637	0.0944511	0.105295	0.220626	0.116555	0.176194	0.0568506	0.118843	-0.920623714045837	-1.03117490412532	-0.110551190079485	0.00431856245441741
1700001L19Rik	0.535146985171222	0.415654942767457	-0.119492042403764	0.563297078418533	0.657674440835301	0.903628126389724	1.03807	0.664733	1.05968	1.17832	2.50434	1.65174	2.01994	0.465984	1.35515	0.364820601551137	0.300550422311701	-0.0642701792394364	0.559713191951408	0.695771203079733	0.935517419111307	0.0986231	0.0696708	0.0478131	0.0729747	0.0921444	0.141064	0.142077	0.0906358	0.0466775	-0.547108972323191	0.107558176181142	0.654667148504333	0.549398176560708	0.919170867583269	0.503801478498432	0.280142	0.509876	0.207767	0.346411	0.219176	0.206766	0.444536	0.221874	0.455383	-0.428088385732334	-0.60071289333257	-0.172624507600236	0.0761393168896251
1700001O22Rik	1.44416857516554	-1.56697789679288	-3.01114647195843	0.179544327169156	0.374232246630951	0.0369068133404566	1.05762	0.437335	0.516091	0.545531	7.31807	1.72061	0.433102	0	0.249727	0.393089995506199	0.0110251860726893	-0.382064809433509	0.168580371198253	0.976511138909037	0.249138988442192	0.280731	0.403595	0.404002	0.579437	0.426775	0.494526	0.372495	0.358477	0.36084	NA	NA	NA	NA	NA	NA	0.00786932	0	0.00602454	0.00610564	0	0.00619537	0.0249744	0.0271966	0	-0.139573516222001	-0.307813545604803	-0.168240029382802	0.750849600330104
1700001P01Rik	0.902443416230002	1.80115555706334	0.898712140833336	0.489889089688208	0.065665810525931	0.361291841836733	1.24458	0.810956	1.64483	3.1612	6.21958	0	4.30666	7.02083	3.18361	0.956271154985534	1.19748888891104	0.241217733925509	0.225645621657063	0.171422633000739	0.765650589917722	0.0453598	0.0271886	0.00959595	0.0945875	0.051718	0.0283111	0.0297026	0.0704876	0.0843123	0.295169868596755	0.551985532648418	0.256815664051662	0.838928109016041	0.663118462190222	0.876912594848123	0.0878494	0.0213189	0.0403531	0.0886087	0.0680765	0.0518717	0.118491	0.106263	0.0126936	0.304359850550029	1.0439455232967	0.739585672746676	0.709487429920526
1700003C15Rik	NA	NA	NA	NA	NA	NA	0	0	0	0	0.304107	0	0	0	0	NA	NA	NA	NA	NA	NA	0	0	0	0	0	0	0	0	0	NA	NA	NA	NA	NA	NA	0	0	0	0	0	0	0	0	0	NA	NA	NA	NA
1700003D09Rik	NA	NA	NA	NA	NA	NA	0.6989	0	0.147786	0.340836	2.79411	0	0.446479	0	0.047674	NA	NA	NA	NA	NA	NA	0	0	0.0117837	0.00374684	0.0086603	0	0	0	0.0115038	NA	NA	NA	NA	NA	NA	0	0	0	0	0	0	0.00427957	0	0	NA	NA	NA	NA
1700003E16Rik	0.149215630346362	-0.317713357326392	-0.466928987672754	0.680549895002247	0.359523667238757	0.192500327633746	6.72437	8.42365	7.20966	7.04359	11.4643	12.9287	6.42008	5.75366	7.23566	-0.335769529804948	-0.944557490052529	-0.608787960247582	0.145792946047749	0.00405955742102327	0.0509863761972962	1.09542	1.17378	0.993922	0.966699	0.888027	0.810718	0.405376	0.576315	0.684929	0.250298973665654	-1.1596555827714	-1.40995455643705	0.784555728595566	0.131805671237305	0.116500076515349	2.00182	0.792337	1.10638	2.78242	0.727452	1.78669	0.713448	0.752263	0.391853	0.0938546280223609	-0.335795548585094	-0.429650176607455	0.676728734580911
1700003E24Rik	NA	NA	NA	NA	NA	NA	0	0	0	0	0	0	0	0	0	NA	NA	NA	NA	NA	NA	0	0	0	0	0	0	0	0	0	NA	NA	NA	NA	NA	NA	0	0	0	0	0	0	0	0	0	NA	NA	NA	NA
1700003F12Rik	3.52699444706611	1.46114571386307	-2.06584873320304	0.0936578589357405	0.654306652479271	0.23282112000571	0	0.345182	0.186699	0	3.23565	6.28097	1.59811	0	0	NA	NA	NA	NA	NA	NA	3.89943	0	2.0165	1.28237	0.988006	0.371832	0.624173	0.238908	2.95291	NA	NA	NA	NA	NA	NA	1.38456	0	1.76663	4.65508	1.10044	2.54342	4.02792	1.59502	0	-0.619832860979688	0.274379704049537	0.894212565029225	0.298087338814346
1700003G13Rik	NA	NA	NA	NA	NA	NA	0.0917988	0.0897228	0	0.22384	4.58749	0	0	0	0	NA	NA	NA	NA	NA	NA	0	0	0	0	0	0	0	0	0	NA	NA	NA	NA	NA	NA	0	0	0	0	0	0	0	0	0	NA	NA	NA	NA
1700003G18Rik	0.679377412966734	-0.704672858579412	-1.38405027154615	0.559228015910982	0.626011402386944	0.274751623088874	1.87891	1.53035	0.772541	1.65443	3.12985	4.01391	1.55595	0	1.06805	NA	NA	NA	NA	NA	NA	0	0.109617	0.045136	0.0287037	0	0.0166457	0	0.0855611	0.0660961	NA	NA	NA	NA	NA	NA	0	0	0	0	0.0738943	0	0.0491773	0	0	NA	NA	NA	NA
1700003H04Rik	NA	NA	NA	NA	NA	NA	0	0	0	0	0.854473	0	0.182052	0	0	NA	NA	NA	NA	NA	NA	0.0326909	0	0	0	0	0	0	0	0	NA	NA	NA	NA	NA	NA	0	0	0	0	0	0	0	0	0	NA	NA	NA	NA
1700003I22Rik	NA	NA	NA	NA	NA	NA	0	0	0	0	1.34198	0	0	0	0	NA	NA	NA	NA	NA	NA	0	0	0	0	0	0	0	0	0	NA	NA	NA	NA	NA	NA	0	0	0	0	0	0	0	0	0	NA	NA	NA	NA
1700003L19Rik	NA	NA	NA	NA	NA	NA	0	0	0	0	0.867073	2.16837	0	0	0	NA	NA	NA	NA	NA	NA	0	0	0	0	0	0	0	0	0	NA	NA	NA	NA	NA	NA	0	0	0	0	0	0	0	0	0	NA	NA	NA	NA
1700003M02Rik	NA	NA	NA	NA	NA	NA	0.113144	0.147447	0.159499	0.0919622	4.90027	0.797636	0.160621	0.343677	0.154357	NA	NA	NA	NA	NA	NA	0.153965	0.0580086	0.0358287	0.0683545	0.0936248	0	0	0.0679179	0	NA	NA	NA	NA	NA	NA	0.0656013	0	0.175779	0.0254493	0.195523	0.15494	0.0780732	0	0.189578	0.958085848240358	-0.138690119792615	-1.09677596803297	0.174242541032382
1700003M07Rik	0.0895617504833603	0.433078456122971	0.343516705639611	0.903854373924397	0.477417783103854	0.606347074341547	1.95692	1.93999	2.15768	1.15884	3.91175	3.87	2.38122	4.54913	2.25975	0.436110778936895	-0.109567165335381	-0.545677944272276	0.311607982548129	0.852092912069548	0.290900011082977	1.04168	1.37978	1.47717	1.34886	2.20838	1.62032	1.96961	0.915436	0.961389	-0.798202620905894	-0.479402116522436	0.318800504383458	0.39533649435806	0.615142604052466	0.800837296274189	13.1071	21.6259	7.91078	7.61371	13.5179	6.85204	8.72115	8.42857	15.5987	0.2129728231567	0.462524393354642	0.249551570197942	0.474515506779937
1700003P14Rik	NA	NA	NA	NA	NA	NA	0	0	0	0	0.433827	0	0	0	0	NA	NA	NA	NA	NA	NA	0	0	0	0	0	0	0	0	0	NA	NA	NA	NA	NA	NA	0	0	0	0	0	0	0	0	0	NA	NA	NA	NA
1700006A11Rik	NA	NA	NA	NA	NA	NA	0	0.0637968	0.0345058	0	0.543651	0	0	0	0	NA	NA	NA	NA	NA	NA	0	0	0	0	0	0	0	0	0	NA	NA	NA	NA	NA	NA	0	0	0	0	0	0	0	0	0	NA	NA	NA	NA
1700006E09Rik	NA	NA	NA	NA	NA	NA	0	0	0	0	3.089	0	0.09872	0	0	NA	NA	NA	NA	NA	NA	0	0	0	0	0	0	0	0	0	NA	NA	NA	NA	NA	NA	0.0242366	0	0	0	0	0.019081	0.192296	0.195445	0	NA	NA	NA	NA
1700006F04Rik	NA	NA	NA	NA	NA	NA	0.589687	0.432263	0.623463	0	6.87601	0	0	0	0	NA	NA	NA	NA	NA	NA	0	0	0	0	0	0	0	0	0	NA	NA	NA	NA	NA	NA	0	0	0	0	0	0	0.004692	0	0	NA	NA	NA	NA
1700006H21Rik	NA	NA	NA	NA	NA	NA	0	0	0	0	3.11979	0	0.221565	0.677251	0	NA	NA	NA	NA	NA	NA	0	0	0	0	0.00508543	0	0	0	0	NA	NA	NA	NA	NA	NA	0	0	0	0	0	0	0.00565428	0	0	NA	NA	NA	NA
1700007B14Rik	-1.18975348691866	0.542431521445273	1.73218500836394	0.622070618893347	0.761338044120232	0.422065380401923	0.119793	0.0585419	0.379963	0.0365125	0.399097	0	0.573956	0.11696	0.153214	NA	NA	NA	NA	NA	NA	0	0	0	0	0	0	0	0	0	NA	NA	NA	NA	NA	NA	0	0	0	0	0	0	0	0	0	NA	NA	NA	NA
1700007F19Rik	NA	NA	NA	NA	NA	NA	0	0	0.0416718	0	1.31311	1.59139	0.041965	0	0.0403284	NA	NA	NA	NA	NA	NA	0	0	0	0	0	0	0.607072	0	0	NA	NA	NA	NA	NA	NA	0	0	0	0	0	0	0	0	0	NA	NA	NA	NA
1700007G11Rik	NA	NA	NA	NA	NA	NA	0	0	0	0.458209	5.00841	0	0.160062	0	0	NA	NA	NA	NA	NA	NA	0	0	0	0	0.00244181	0.0220552	0	0.0141708	0	NA	NA	NA	NA	NA	NA	0	0	0	0	0.0326361	0	0	0	0	-0.519624362477682	-1.09540157632264	-0.575777213844958	0.279824777976677
1700007J10Rik	NA	NA	NA	NA	NA	NA	0	0	0.123177	0	4.07548	0.559996	0.0620221	0	0.476826	NA	NA	NA	NA	NA	NA	0.0267149	0.0209693	0	0.00329455	0.0109993	0.0305689	0.0192428	0.0147308	0.0101151	NA	NA	NA	NA	NA	NA	0	0.0575477	0.00363095	0.0147193	0.0113086	0.0074678	0.0112889	0.0109274	0	NA	NA	NA	NA
1700007K09Rik	0.873478024716521	1.67763364499976	0.804155620283241	0.631292515493518	0.222694568362603	0.567094304926203	0.191474	0.655003	0.506102	1.16721	2.23267	0	2.24252	1.99408	0.685701	NA	NA	NA	NA	NA	NA	0.0181194	0.00853345	0.00527063	0.0234626	0.02152	0.01555	0.00652574	0.0174845	0	NA	NA	NA	NA	NA	NA	0.00482518	0.0175643	0	0	0.00575253	0	0	0	0	NA	NA	NA	NA
1700007K13Rik	0.478461708847754	1.02814688958078	0.549685180733026	0.64359860935588	0.2072804449974	0.529819369999324	2.01238	2.04555	1.5319	4.02369	5.36348	0.30953	4.54235	3.03887	4.69464	2.06280062354904	-1.0099063296228	-3.07270695317184	0.0353813325969689	0.569927712579431	0.0245178210762605	0.00649128	0.0366854	0.0151057	0.0864563	0.0801795	0.111416	0.0374056	0.00357934	0	0.283584758362789	0.214307053968091	-0.0692777043946986	0.694578848325984	0.772520421211064	0.94457107291938	0.269666	0.318816	0.201155	0.466739	0.354466	0.266739	0.433398	0.350485	0.199819	-0.0914898506773874	-0.634268883588298	-0.542779032910911	0.785474767018188
1700007L15Rik	-0.841652153635337	-0.597417071753606	0.244235081881731	0.163291651309865	0.271158548294014	0.744812643334609	16.8077	5.58876	8.88518	7.39391	8.94776	4.83066	9.31669	5.75201	7.09175	-0.208909813921086	-0.647023822310591	-0.438114008389505	0.449808513201944	0.0483535703899886	0.197947791707404	0.471061	0.418852	0.420938	0.289998	0.432537	0.436606	0.179154	0.326242	0.299644	0.320319160528767	0.798939473007842	0.478620312479075	0.675891414605705	0.213720839546146	0.53402009458732	0.112397	0.0633194	0.126	0.171299	0.100499	0.158015	0.245238	0.240468	0.0889367	-0.274135191148595	-0.0412474460200318	0.232887745128563	0.589337553133652
1700007P06Rik	NA	NA	NA	NA	NA	NA	0	0	0	0	0.523966	0	0	0	0	NA	NA	NA	NA	NA	NA	0	0	0	0	0	0	0	0	0	NA	NA	NA	NA	NA	NA	0	0	0	0	0	0	0	0	0.016763	NA	NA	NA	NA
1700008C04Rik	NA	NA	NA	NA	NA	NA	0	0.0791671	0	0	2.42867	3.42614	0	0	0.165755	NA	NA	NA	NA	NA	NA	0	0	0	0	0	0	0	0	0	NA	NA	NA	NA	NA	NA	0	0	0	0	0	0	0	0	0	NA	NA	NA	NA
1700008J07Rik	-0.425031442716099	-0.373063040111798	0.0519684026043004	0.0798627495146329	0.0898356950623668	0.862019771976	16.1795	12.7966	11.4511	10.6092	14.8943	11.9724	11.39	9.8384	12.525	-0.368517511637507	0.0348155049264053	0.403333016563913	0.120723498588311	0.904520394015402	0.14983368744608	12.3553	12.0533	12.5422	11.4277	8.46908	9.84593	14.3483	12.0614	11.1702	0.199133950349083	0.00438570808377393	-0.194748242265309	0.809241642263959	0.997105673270596	0.841093339881046	4.23027	8.47339	5.08921	6.56436	9.3661	7.40092	5.27426	6.26569	7.56779	0.076945622143537	-0.0745245190889835	-0.151470141232521	0.834480066561062
1700008K24Rik	NA	NA	NA	NA	NA	NA	0	0	0	0	3.18751	0	0.654867	0	0	NA	NA	NA	NA	NA	NA	0	0	0	0	0	0	0	0	0	NA	NA	NA	NA	NA	NA	0	0	0	0	0	0	0.0433788	0	0	NA	NA	NA	NA
1700008O03Rik	1.95610285039283	0.909732040041063	-1.04637081035177	0.126577192809657	0.568230677373617	0.36895788508357	0.213122	1.24982	0.600878	0.519672	6.62694	5.4635	2.64734	1.57217	0.145377	0.516432880531193	0.103430782635854	-0.413002097895339	0.428923393997483	0.911237268106607	0.584541314729505	0.133943	0.0336433	0.114288	0.178396	0.132355	0.0996229	0.115775	0.123095	0.0405722	NA	NA	NA	NA	NA	NA	0.0190234	0	0.0145638	0.00737994	0.0226795	0.00748839	0.0377335	0	0	-0.411414203949085	-0.251246883846785	0.1601673201023	0.565289494033688
1700008P02Rik	NA	NA	NA	NA	NA	NA	0	0	0	0	0	0	0	0	0	NA	NA	NA	NA	NA	NA	0	0	0	0	0	0	0	0	0	NA	NA	NA	NA	NA	NA	0	0	0	0	0	0	0	0	0	NA	NA	NA	NA
1700009C05Rik	NA	NA	NA	NA	NA	NA	0	0.241123	0	0.601552	3.56157	0	0.087556	0	0	NA	NA	NA	NA	NA	NA	0.023645	0	0	0.0174958	0.0449324	0.0202921	0	0	0.0537168	NA	NA	NA	NA	NA	NA	0.0251866	0	0.0385645	0.0195418	0	0	0	0	0	NA	NA	NA	NA
1700009J07Rik	NA	NA	NA	NA	NA	NA	0	0	0	0	6.13338	2.4505	0	0	0	NA	NA	NA	NA	NA	NA	0	0	0	0	0	0	0	0	0	NA	NA	NA	NA	NA	NA	0	0.0221338	0	0	0	0	0	0	0	NA	NA	NA	NA
1700009N14Rik	NA	NA	NA	NA	NA	NA	0	0	0	0	2.05019	0	0	0	0	NA	NA	NA	NA	NA	NA	0	0	0	0	0	0	0	0	0	NA	NA	NA	NA	NA	NA	0	0	0	0	0	0	0	0	0	NA	NA	NA	NA
1700010B08Rik	NA	NA	NA	NA	NA	NA	0.28892	0	0	0.352248	7.70043	0	0.461428	0	0.147811	NA	NA	NA	NA	NA	NA	0	0	0	0	0.389713	0.293334	0	0	0	NA	NA	NA	NA	NA	NA	0	0	0	0.282488	0	0	0	0	0	NA	NA	NA	NA
1700010D01Rik	NA	NA	NA	NA	NA	NA	0	0	0	0	1.71461	0	0.547965	0	0	NA	NA	NA	NA	NA	NA	0	0	0	0	0	0	0.0505317	0	0	NA	NA	NA	NA	NA	NA	0	0	0	0	0	0	0.0494078	0.0573908	0	NA	NA	NA	NA
1700010I02Rik	NA	NA	NA	NA	NA	NA	0	0	0	0	0	0.285393	0	0	0	NA	NA	NA	NA	NA	NA	0	0	0.277464	0	0	0	0	0	0	NA	NA	NA	NA	NA	NA	0.254014	0.61643	0	0	0	0	0	0	0	NA	NA	NA	NA
1700010I14Rik	1.22036980051837	-0.280242669102604	-1.50061246962098	0.069864874501137	0.766082494316643	0.0417674167922976	2.3089	0.673637	1.82175	2.77297	4.9368	6.55947	2.20149	0.762646	1.19886	0.643928329446245	0.133003394828771	-0.510924934617475	0.291848812520426	0.88139520452025	0.465835274368052	0.200079	0.282686	0.1455	0.296092	0.313672	0.49366	0.432354	0.151697	0.22727	1.08357622693345	0.726406646997273	-0.357169579936176	0.037856929930531	0.0866831568717075	0.466004029917246	2.05132	2.16577	2.08032	5.39482	5.04992	4.69808	3.52986	3.22246	4.25996	0.975345656416759	0.19371433525823	-0.78163132115853	0.064042514544992
1700010J16Rik	NA	NA	NA	NA	NA	NA	0	0	0.154284	0	0.72924	0	0	0.664881	0	NA	NA	NA	NA	NA	NA	0	0	0	0	0	0	0	0	0	NA	NA	NA	NA	NA	NA	0	0	0	0	0	0	0	0	0	NA	NA	NA	NA
1700010K23Rik	NA	NA	NA	NA	NA	NA	0	0	0	0	0.573436	4.63308	0	0.448138	0	NA	NA	NA	NA	NA	NA	0	0	0	0	0	0	0	0	0	NA	NA	NA	NA	NA	NA	0	0	0.0181128	0.0183566	0.0282061	0	0.0187714	0	0	NA	NA	NA	NA
1700011A15Rik	NA	NA	NA	NA	NA	NA	0.358351	0.490345	0.681977	0	5.49178	3.03155	0.305234	0	0.439994	NA	NA	NA	NA	NA	NA	0	0	0	0	0	0	0	0	0	NA	NA	NA	NA	NA	NA	0	0	0	0	0	0.0287919	0	0	0	NA	NA	NA	NA
1700011B04Rik	NA	NA	NA	NA	NA	NA	0	0	0	0	0	0	0	0	0	NA	NA	NA	NA	NA	NA	0	0	0	0	0	0	0	0	0	NA	NA	NA	NA	NA	NA	0	0	0	0	0	0	0	0	0	NA	NA	NA	NA
1700011C11Rik	NA	NA	NA	NA	NA	NA	0	0	0	0	0.593973	0	0	0	0	NA	NA	NA	NA	NA	NA	0	0	0	0	0	0	0	0	0	NA	NA	NA	NA	NA	NA	0	0	0	0	0	0	0	0	0	NA	NA	NA	NA
1700011E24Rik	1.09204236876689	0.456562989190746	-0.635479379576147	0.249977460792227	0.682582311234244	0.496911447176855	1.22254	1.19489	1.29256	1.58366	6.61855	3.52579	2.19655	1.39256	1.87634	NA	NA	NA	NA	NA	NA	0	0	0.0123	0.015644	0.0180795	0	0	0.0116581	0	NA	NA	NA	NA	NA	NA	0	0	0	0	0	0	0.0178683	0	0	NA	NA	NA	NA
1700011H14Rik	-0.652554661727651	-2.63259942188604	-1.98004476015839	0.336446023723715	0.00247726724243199	0.0589428855207827	4.15926	6.1249	4.98383	1.69031	4.8037	6.61074	0.354275	0.433162	1.75904	NA	NA	NA	NA	NA	NA	0	0	0	0	0	0	0	0	0	NA	NA	NA	NA	NA	NA	0	0	0	0	0	0	0	0	0	NA	NA	NA	NA
1700011I03Rik	NA	NA	NA	NA	NA	NA	0	0	0	0.407981	2.00673	0	0.0712581	0	0	NA	NA	NA	NA	NA	NA	0	0	0	0.0167614	0	0	0	0	0	NA	NA	NA	NA	NA	NA	0.048259	0	0.0184729	0.0561647	0.0863007	0	0.0765785	0	0	NA	NA	NA	NA
1700011L22Rik	NA	NA	NA	NA	NA	NA	0	0.129355	0	0.484071	3.5274	4.45306	0.21137	0	0	NA	NA	NA	NA	NA	NA	0	0.0247019	0	0	0.00996709	0.0225065	0	0.0144608	0	NA	NA	NA	NA	NA	NA	0	0	0	0.0433485	0	0	0	0	0	NA	NA	NA	NA
1700011M02Rik	NA	NA	NA	NA	NA	NA	0	0.301212	0	0	1.54009	0	0	0	0	NA	NA	NA	NA	NA	NA	0	0	0	0	0	0.017255	0	0	0	NA	NA	NA	NA	NA	NA	0	0	0	0	0	0	0	0	0	NA	NA	NA	NA
1700012A03Rik	NA	NA	NA	NA	NA	NA	0	0	0.0747815	0.0862334	1.41385	1.63188	0.150615	0	0	NA	NA	NA	NA	NA	NA	0	0	0	0	0	0	0	0	0	NA	NA	NA	NA	NA	NA	0	0	0	0	0	0	0	0	0	NA	NA	NA	NA
1700012B07Rik	NA	NA	NA	NA	NA	NA	0.352207	0.344242	0.372381	0.322055	3.66687	0	0.328127	0.286565	0	NA	NA	NA	NA	NA	NA	0	0	0	0	0	0	0	0	0	NA	NA	NA	NA	NA	NA	0	0	0	0	0	0.00827904	0	0	0	NA	NA	NA	NA
1700012B09Rik	NA	NA	NA	NA	NA	NA	0	0.184685	0	0.921501	0.944286	5.99449	0.100594	0	0	NA	NA	NA	NA	NA	NA	0	0	0	0	0	0	0	0	0	NA	NA	NA	NA	NA	NA	0	0	0	0	0	0	0	0	0	NA	NA	NA	NA
1700012C14Rik	NA	NA	NA	NA	NA	NA	0	0.381052	0.412199	0.475323	1.73182	0	0	0	0	NA	NA	NA	NA	NA	NA	0	0.00618734	0	0	0.00249656	0.0169123	0	0	0	NA	NA	NA	NA	NA	NA	0	0	0	0	0	0.00550876	0	0.00806082	0	NA	NA	NA	NA
1700012D01Rik	-0.282193264795062	-0.643444354758789	-0.361251089963727	0.590182852201812	0.182657912729737	0.535585941305366	10.15	8.19124	9.35306	8.96889	9.92746	8.41477	7.43596	7.75827	4.38285	-0.452348426904746	-0.306013094482534	0.146335332422212	0.208271542297115	0.441881798849345	0.754663593214608	0.708551	0.892748	0.556754	0.456194	0.62951	0.505416	0.291642	0.700216	0.679414	-0.226865305056118	-1.12099804420879	-0.894132739152669	0.797861898485859	0.138953664421681	0.307444317051271	0.362671	0.321123	0.510279	0.456307	0.186972	0.51703	0.241086	0.282298	0.0755365	-1.52733177187785	-1.33633694717577	0.190994824702072	0.0250689433138368
1700012D14Rik	0.370693133013839	0.323519785060062	-0.0471733479537765	0.508212559513753	0.558267213560075	0.940362054007361	7.40812	6.33551	7.28852	10.5372	7.1985	13.0564	12.16	8.57233	7.79049	0.614416934671293	-0.194907671362857	-0.809324606034151	0.0497484714616405	0.606098238460194	0.0379737078854204	0.338294	0.297401	0.393617	0.458912	0.531427	0.638712	0.341144	0.29846	0.256179	0.892923274216514	0.750586253181616	-0.142337021034898	0.243737399195141	0.311670952031172	0.892592935921137	0.180175	0.0728734	0.202308	0.335506	0.257763	0.387719	0.352617	0.152213	0.312408	0.663780402135959	0.738666300427629	0.0748858982916699	0.23208659375517
1700012D16Rik	NA	NA	NA	NA	NA	NA	0	0	0.236356	0	5.21342	0	0.11901	0	0.114368	NA	NA	NA	NA	NA	NA	0	0	0	0	0	0	0	0	0	NA	NA	NA	NA	NA	NA	0	0	0	0	0	0	0	0	0	NA	NA	NA	NA
1700012H19Rik	NA	NA	NA	NA	NA	NA	0	0	0	0	0	0	0	0	0	NA	NA	NA	NA	NA	NA	0	0	0	0	0	0	0	0	0	NA	NA	NA	NA	NA	NA	0	0	0	0	0	0	0.00859451	0	0	NA	NA	NA	NA
1700012I11Rik	NA	NA	NA	NA	NA	NA	0.436022	0.12176	0.0658566	0	1.45263	0	0.0663201	0	0	NA	NA	NA	NA	NA	NA	0.0284308	0	0	0	0.00540268	0.0243993	0	0	0.0322946	NA	NA	NA	NA	NA	NA	0	0	0	0	0	0	0.0240281	0	0	NA	NA	NA	NA
1700012L04Rik	NA	NA	NA	NA	NA	NA	1.84909	0.602424	0.521334	1.35263	0	0	0.525002	0	1.26132	NA	NA	NA	NA	NA	NA	0	0.0113362	0.0280069	0	0	0	0	0	0	NA	NA	NA	NA	NA	NA	0	0	0	0.0696272	0.0305676	0	0.0101715	0	0	NA	NA	NA	NA
1700012P22Rik	NA	NA	NA	NA	NA	NA	0	0	0	0	0.887292	0	0	0	0	NA	NA	NA	NA	NA	NA	0	0	0	0	0	0	0	0	0	NA	NA	NA	NA	NA	NA	0	0	0	0	0	0	0	0	0	NA	NA	NA	NA
1700013D24Rik	NA	NA	NA	NA	NA	NA	0	0.118454	0	0	0.403768	0	0	0	0	NA	NA	NA	NA	NA	NA	0	0	0	0.00486576	0.00874731	0	0	0.00362601	0	NA	NA	NA	NA	NA	NA	0	0	0	0	0	0	0.00555759	0	0	NA	NA	NA	NA
1700013F07Rik	2.22859802915756	2.04433020264093	-0.184267826516622	0.00406024952000557	0.00372766824135936	0.753178645471992	1.5305	2.77807	2.42724	8.39683	19.6673	14.7131	10.7085	10.1043	9.61968	1.57335862850657	1.43269933998798	-0.140659288518585	0.000303262449721481	0.000709644924349586	0.627925857801918	0.578641	0.633756	0.454065	1.394	1.99204	1.69764	1.57026	1.51371	1.42156	0.807345677711581	1.55836530529212	0.75101962758054	0.0855861569975812	0.00407210228079407	0.108943483816363	1.1754	1.07835	1.04252	2.6803	1.87979	2.00873	3.26401	3.05491	3.92144	1.07492271751813	1.17353965117234	0.098616933654215	0.0215269022931494
1700013G24Rik	4.43293646306587	1.99220210186866	-2.44073436119721	0.0418972401745015	0.569109580235598	0.135960124568755	0	0.18317	0	0.913941	3.74616	2.16193	0.864658	0	0	NA	NA	NA	NA	NA	NA	0	0	0	0	0	0	0	0	0	NA	NA	NA	NA	NA	NA	0.121138	0.183733	0.115925	0.0234971	0.0722097	0	0	0	0.0291726	NA	NA	NA	NA
1700013H16Rik	NA	NA	NA	NA	NA	NA	0	0	0	0.257855	0	0	0	0.41299	0	NA	NA	NA	NA	NA	NA	0	0	0	0	0.00352363	0	0	0	0	NA	NA	NA	NA	NA	NA	0	0	0	0	0.0235476	0.023325	0	0	0	NA	NA	NA	NA
1700015E13Rik	NA	NA	NA	NA	NA	NA	0	0	0	0	2.41921	0	1.25636	0	0	NA	NA	NA	NA	NA	NA	0	0	0	0	0	0	0	0	0	NA	NA	NA	NA	NA	NA	0	0	0	0.0234538	0	0	0	0	0	NA	NA	NA	NA
1700015F17Rik	NA	NA	NA	NA	NA	NA	0	0.356364	0	0	1.82207	1.75255	0	0	0	NA	NA	NA	NA	NA	NA	0	0.0310561	0	0	0	0.0848877	0	0	0	NA	NA	NA	NA	NA	NA	0	0	0	0	0	0	0	0	0	NA	NA	NA	NA
1700015G11Rik	NA	NA	NA	NA	NA	NA	0	0.489082	0.176353	0	1.1114	0	0.355189	0	0	NA	NA	NA	NA	NA	NA	0	0	0	0	0	0	0	0	0	NA	NA	NA	NA	NA	NA	0	0	0	0	0	0	0	0	0	NA	NA	NA	NA
1700016C15Rik	NA	NA	NA	NA	NA	NA	0	0.084452	0.0913552	0	2.01507	0	0	0	0	NA	NA	NA	NA	NA	NA	0	0	0	0	0	0	0	0	0	NA	NA	NA	NA	NA	NA	0.0368592	0.257164	0.0705461	0.100094	0.0769005	0.0798011	0.0438668	0.0743087	0.0621354	NA	NA	NA	NA
1700016D06Rik	NA	NA	NA	NA	NA	NA	0	0.100166	0.216706	0	3.585	0	0.436463	0	0	NA	NA	NA	NA	NA	NA	0	0	0	0	0.00732544	0	0	0	0	NA	NA	NA	NA	NA	NA	0	0	0	0	0.0122386	0	0	0	0	NA	NA	NA	NA
1700016G22Rik	NA	NA	NA	NA	NA	NA	0.218274	0.320006	0	0	0.363595	0	0.6972	0	0.111668	NA	NA	NA	NA	NA	NA	0.00828053	0.0155991	0.0289041	0	0.00472062	0.021319	0.023858	0.0365276	0.00940586	NA	NA	NA	NA	NA	NA	0	0.0321075	0.00675268	0.00684357	0	0.00694415	0.00699822	0	0	NA	NA	NA	NA
1700016H13Rik	NA	NA	NA	NA	NA	NA	0.27365	0.267461	0.0723309	0.583853	3.64672	4.07755	0.3642	0	0.139998	NA	NA	NA	NA	NA	NA	0	0	0	0.0272599	0	0	0	0	0	NA	NA	NA	NA	NA	NA	0	0	0	0	0	0	0	0.0678123	0	NA	NA	NA	NA
1700016K19Rik	1.37804137318855	2.40425623807499	1.02621486488644	0.0336597879156969	4.74132829752237e-05	0.0290819185613441	1.54593	3.22797	3.9376	10.2806	13.11	4.32334	14.3649	18.8442	17.1839	NA	NA	NA	NA	NA	NA	0	0.0237762	0	0.0373556	0.0495669	0.0577682	0.0484861	0.0788737	0.0382306	0.541304849462264	2.74708237941607	2.2057775299538	0.639375297561856	0.00507378808096259	0.0213358623923309	0.0268883	0.0108752	0.0343083	0.0347701	0.0534265	0.0423373	0.163557	0.247804	0.155407	0.847113523719271	1.08243473739288	0.235321213673612	0.0699356702766052
1700016L04Rik	-1.07748447483941	-1.21766488651245	-0.140180411673033	0.553518842108241	0.478688897310721	0.956005260232854	0.497832	0.556084	1.57904	0.346829	1.65855	0	0.98438	0	0.145537	NA	NA	NA	NA	NA	NA	0.0338977	0.0478931	0.138044	0.0438937	0.020935	0.058182	0.0244167	0.0560743	0.0577567	NA	NA	NA	NA	NA	NA	0.0361078	0.0438124	0.0138216	0.0350191	0	0.00710675	0	0.0311974	0	0.0161695676675167	-1.7113767552228	-1.72754632289032	0.982212058044126
1700016L21Rik	NA	NA	NA	NA	NA	NA	0	0	0	0	1.64172	0	0	0	0	NA	NA	NA	NA	NA	NA	0	0	0	0	0	0	0	0	0	NA	NA	NA	NA	NA	NA	0.0103369	0	0.0474818	0.0240605	0.0123235	0.00813801	0	0.0357244	0	NA	NA	NA	NA
1700016P04Rik	NA	NA	NA	NA	NA	NA	0	0	0	0	1.50778	0	0	0	0	NA	NA	NA	NA	NA	NA	0	0	0	0	0.0342856	0.0387098	0	0.0373075	0	NA	NA	NA	NA	NA	NA	0	0	0	0	0	0.0378263	0.095302	0	0	NA	NA	NA	NA
1700017B05Rik	-0.213244580266325	-0.203356416962044	0.00988816330428095	0.134993379815465	0.130827872344794	0.95538706667094	14.0874	14.3842	14.09	14.1048	15.6006	14.4001	13.0998	13.7969	13.421	0.0440985997427301	0.194153360457283	0.150054760714553	0.841170013990031	0.355251606898005	0.537081856834455	3.90295	3.48609	5.1676	4.72312	4.32582	4.23226	4.66706	4.96153	4.5098	-0.525355715610147	-1.35302847431159	-0.827672758701445	0.180229387234677	0.00468624575191274	0.0637759988481908	21.0636	11.8782	14.0091	15.7787	8.94843	12.3586	7.5964	6.44089	5.47452	0.231443053812655	-0.0706016812186416	-0.302044735031297	0.280746840798549
1700017D01Rik	NA	NA	NA	NA	NA	NA	0	0	0	0.330417	1.08348	0	0.0577107	0	0	NA	NA	NA	NA	NA	NA	0	0	0	0	0	0	0	0	0	NA	NA	NA	NA	NA	NA	0	0	0	0	0	0	0	0	0	NA	NA	NA	NA
1700017G19Rik	NA	NA	NA	NA	NA	NA	0	0.0259346	0.140273	0.0323508	1.41443	0.918311	0.14126	0.2418	0	NA	NA	NA	NA	NA	NA	0	0	0	0	0	0	0	0	0	NA	NA	NA	NA	NA	NA	0	0	0	1.10539	0	1.12163	0.376788	1.09417	0	NA	NA	NA	NA
1700017J07Rik	NA	NA	NA	NA	NA	NA	0	0	0	0	0.91361	0	0	0	0.28059	NA	NA	NA	NA	NA	NA	0	0	0	0	0	0	0	0	0	NA	NA	NA	NA	NA	NA	0	0	0	0	0	0	0	0	0	NA	NA	NA	NA
1700017L05Rik	NA	NA	NA	NA	NA	NA	0	0	0	0.6995	0.382291	4.19183	0.122175	2.09131	0.23482	NA	NA	NA	NA	NA	NA	0	0	0	0	0	0	0	0	0	NA	NA	NA	NA	NA	NA	0	0	0	0	0	0	0	0	0	NA	NA	NA	NA
1700017N19Rik	NA	NA	NA	NA	NA	NA	0	0	0	0.093377	1.40339	0.589023	0	0	0	NA	NA	NA	NA	NA	NA	0.022487	0	0	0	0	0.0192983	0	0	0	NA	NA	NA	NA	NA	NA	0	0	0	0	0	0	0	0	0	NA	NA	NA	NA
1700018A04Rik	-0.245223863799148	-2.18814547165537	-1.94292160785622	0.70471484037256	0.00417892510451102	0.028238090832208	4.80401	5.66988	7.57084	5.30444	6.94549	6.44811	1.2546	2.12395	1.02018	0.253007682372003	-0.00962210394366214	-0.262629786315665	0.538637119136394	0.985347023803466	0.589973537465446	0.251543	0.250869	0.361544	0.383199	0.327573	0.355557	0.127897	0.273325	0.428591	NA	NA	NA	NA	NA	NA	0	0.0286867	0	0	0	0	0	0	0	NA	NA	NA	NA
1700018B08Rik	NA	NA	NA	NA	NA	NA	0	0	0.126713	0.219177	5.3903	1.15214	0.446617	0	0	NA	NA	NA	NA	NA	NA	0	0	0	0	0.0604311	0.0363888	0	0.0116902	0	NA	NA	NA	NA	NA	NA	0	0	0	0	0	0	0	0	0	NA	NA	NA	NA
1700018B24Rik	NA	NA	NA	NA	NA	NA	0.0768168	0	0	0	0.831738	1.62462	0	0	0.0392992	NA	NA	NA	NA	NA	NA	0	0	0	0	0	0	0	0	0	NA	NA	NA	NA	NA	NA	0	0	0	0	0	0	0	0	0	NA	NA	NA	NA
1700018C11Rik	NA	NA	NA	NA	NA	NA	0	0	0	0	4.81994	0	0	0	0	NA	NA	NA	NA	NA	NA	0.0137454	0	0	0	0	0	0	0	0	NA	NA	NA	NA	NA	NA	0	0	0	0	0	0	0.0116168	0	0	NA	NA	NA	NA
1700018F24Rik	NA	NA	NA	NA	NA	NA	0.173507	0.0565277	0.0611484	0	1.92683	0	0	0.451743	0	NA	NA	NA	NA	NA	NA	0	0	0	0	0	0	0	0	0	NA	NA	NA	NA	NA	NA	0	0	0	0	0	0.0086164	0	0	0	NA	NA	NA	NA
1700018G05Rik	NA	NA	NA	NA	NA	NA	0	0	0	0	0.540381	0	0	0	0	NA	NA	NA	NA	NA	NA	0	0	0	0	0	0	0	0	0	NA	NA	NA	NA	NA	NA	0	0	0	0	0	0	0	0	0	NA	NA	NA	NA
1700018L02Rik	-0.319407976838119	0.0840078348732835	0.403415811711403	0.769651406622542	0.938093738794572	0.712243239701578	1.14178	1.62321	2.08513	0.632747	4.49552	1.19741	1.65774	2.09443	1.8586	NA	NA	NA	NA	NA	NA	0.047883	0.0250565	0.0557136	0.0433038	0.0353856	0.0365273	0.0306581	0.0440051	0.0362602	NA	NA	NA	NA	NA	NA	0.00566721	0.0137529	0.0173547	0.0131912	0	0.0133851	0.00449644	0.0261147	0.0272957	NA	NA	NA	NA
1700019A02Rik	0.367212748316812	-0.497954886303983	-0.865167634620795	0.804762672188398	0.766071673625714	0.578816755854494	1.6515	0.706191	0.327392	1.25843	1.71939	1.38918	1.20889	0	0.739289	NA	NA	NA	NA	NA	NA	0.0870628	0	0.0337669	0.150315	0.0165444	0.0747172	0.167231	0.0640094	0	NA	NA	NA	NA	NA	NA	0	0	0	0	0.0368542	0	0.0245268	0.0356121	0.148891	NA	NA	NA	NA
1700019B03Rik	5.77017749431463	2.66689624776805	-3.10328124654658	0.00435866765186981	0.432230503272164	0.0220022014981236	0.0802457	0.0392155	0	0.244586	4.81217	6.17142	0.341756	0.104464	0.451588	NA	NA	NA	NA	NA	NA	0	0	0	0	0.00689664	0	0	0	0.00951342	NA	NA	NA	NA	NA	NA	0.00297376	0	0.00227663	0	0	0.00468237	0.00471883	0	0	NA	NA	NA	NA
1700019B21Rik	NA	NA	NA	NA	NA	NA	0	0.081304	0	0	0.277136	2.07918	0	0	0	NA	NA	NA	NA	NA	NA	0.18989	0.229963	0.157817	0.140506	0.201043	0.232805	0.0390796	0.104707	0.308137	NA	NA	NA	NA	NA	NA	0.260062	0.140246	0.176975	0.134518	0	0.0227491	0.0917051	0.0665764	0	NA	NA	NA	NA
1700019C18Rik	NA	NA	NA	NA	NA	NA	0	0	0	0	1.05177	0	0	0	0	NA	NA	NA	NA	NA	NA	0	0	0	0	0	0	0	0	0	NA	NA	NA	NA	NA	NA	0	0	0	0	0	0	0	0	0	NA	NA	NA	NA
1700019D03Rik	-0.156536745321379	0.679017902908157	0.835554648229536	0.743141746825418	0.0507431655545178	0.0439734396198221	11.0192	12.2869	13.3732	16.5565	17.0628	5.07273	22.1426	23.0324	19.0559	0.600937078107437	1.24123468135907	0.640297603251629	0.564491524995292	0.24370713975737	0.504044438742666	0.263827	0.248502	0.245577	0.351386	0.220592	1.04151	0.304057	0.640094	0.77917	NA	NA	NA	NA	NA	NA	0	0.0681985	0.0430295	0.130826	0.0670076	0.176998	1.24864	0.258997	0.216568	-0.225434502024142	1.23001908388932	1.45545358591347	0.693919424004488
1700019E08Rik	NA	NA	NA	NA	NA	NA	0	0	0	0	1.69773	0.195955	0	0	0	NA	NA	NA	NA	NA	NA	0	0	0	0	0.00269449	0	0	0	0.00805319	NA	NA	NA	NA	NA	NA	0	0	0	0	0	0	0	0	0	NA	NA	NA	NA
1700019G17Rik	0.196452406543318	0.383005814268665	0.186553407725347	0.652889976058556	0.307097691038355	0.661253862502209	2.50738	2.77872	2.06653	2.64777	4.60428	3.64411	3.67866	3.64963	3.19177	1.18146463787289	0.0894372893458462	-1.09202734852704	0.0495777577083124	0.915177225045314	0.101817044776268	0.407446	0.309975	0.14587	0.718923	0.753419	0.537954	0.0451516	0.354285	0.462818	0.499271542595005	0.749794207201826	0.250522664606821	0.463616979427705	0.226549449826176	0.771243055404111	0.767866	0.324073	1.21405	1.21744	0.975144	1.52446	1.57606	1.5961	1.01303	0.514508789300379	-0.0167200437764997	-0.531228833076879	0.361331502815857
1700019G24Rik	NA	NA	NA	NA	NA	NA	0.502665	0	0.132864	0.919265	0.837328	0	0	0	0	NA	NA	NA	NA	NA	NA	0	0	0	0	0	0.029236	0	0	0	NA	NA	NA	NA	NA	NA	0	0	0	0.0140775	0	0	0.0287911	0	0	NA	NA	NA	NA
1700019L03Rik	1.54726522176362	-0.107944402621954	-1.65520962438557	0.152713154537143	0.950980901067842	0.144719468849963	0.734116	0.151056	0.939568	1.03635	5.27767	1.85718	1.02846	0	0.672075	NA	NA	NA	NA	NA	NA	0.275482	0.12974	0	0.883303	0.575845	0.236419	0.264575	0.405074	0.208614	NA	NA	NA	NA	NA	NA	0.244536	0.0593429	0.112326	0.455353	0.466453	0.231022	0.155214	0	0.235558	0.928761695317111	0.282721544061132	-0.64604015125598	0.171794192903066
1700019M22Rik	NA	NA	NA	NA	NA	NA	0	0	0	0	0	0	0	0	0	NA	NA	NA	NA	NA	NA	0	0	0	0	0	0	0	0	0	NA	NA	NA	NA	NA	NA	0	0	0	0	0	0	0	0	0	NA	NA	NA	NA
1700019N19Rik	NA	NA	NA	NA	NA	NA	0	0.548252	0.2224	0.256458	3.97119	0	0	0	0	NA	NA	NA	NA	NA	NA	0.00913366	0.0430156	0	0	0.00347132	0.015677	0	0.0151091	0.0311248	0.0981998776111994	-0.323587859659719	-0.421787737270919	0.915866185938617	0.682471006056425	0.624673943676455	0.194583	0.188882	0.126623	0.196265	0.150787	0.260426	0.177542	0.179329	0.0749758	-0.096231991518135	-0.0508750720015857	0.0453569195165493	0.77618902852954
1700019O17Rik	NA	NA	NA	NA	NA	NA	0	0	0	0.36678	3.38264	1.22913	0.120116	0	0	NA	NA	NA	NA	NA	NA	0	0	0	0	0.00621442	0.0187102	0	0.0060108	0	NA	NA	NA	NA	NA	NA	0	0	0	0	0	0	0	0	0	NA	NA	NA	NA
1700020A23Rik	NA	NA	NA	NA	NA	NA	0	0	0	0	5.00055	5.60195	0	0	0	NA	NA	NA	NA	NA	NA	0	0	0	0	0	0	0	0	0	NA	NA	NA	NA	NA	NA	0	0	0	0	0	0	0	0	0	NA	NA	NA	NA
1700020D05Rik	-0.231708961057134	0.720131204161597	0.951840165218731	0.738957076211506	0.146204614333131	0.103526950881521	7.04977	2.66923	4.499	5.18797	5.71298	3.54122	9.19656	10.831	5.91359	-0.201673154798417	0.074236365215236	0.275909520013653	0.424895611608036	0.806840729050578	0.346986956329967	3.88575	3.25337	3.57929	3.79367	2.87157	3.10317	3.18766	4.13647	3.67819	-0.369741711274123	0.00939077283289446	0.379132484107017	0.650874166102483	0.993495972151653	0.680918135396301	2.87437	1.25557	1.32033	1.3827	1.78193	1.58406	2.78228	1.92055	1.10754	-0.534710965779032	0.52456201239215	1.05927297817118	0.264702517065811
1700020D14Rik	NA	NA	NA	NA	NA	NA	0	0	0	0	0	0	0	0	0	NA	NA	NA	NA	NA	NA	0	0	0	0	0	0	0	0	0	NA	NA	NA	NA	NA	NA	0	0	0	0	0	0	0	0	0	NA	NA	NA	NA
1700020G17Rik	NA	NA	NA	NA	NA	NA	0	0	0	0	2.47424	3.05978	0	0	0	NA	NA	NA	NA	NA	NA	0	0	0	0	0	0	0	0	0	NA	NA	NA	NA	NA	NA	0	0	0	0	0.00815478	0.00269257	0	0	0	NA	NA	NA	NA
1700020I14Rik	-0.532343810654578	-0.352569935816385	0.179773874838193	0.000754529906261727	0.00650941774745216	0.210125149863666	73.5756	66.5214	84.195	63.0617	59.7144	59.6852	67.3941	60.264	62.7992	-0.749879304140573	-0.251335939999905	0.498543364140668	0.00131753601592893	0.152544811144396	0.0269557794898002	18.6431	17.0829	17.4542	8.75643	11.4366	12.4118	14.7974	14.0869	15.229	-0.412650885066165	-0.388790112726257	0.0238607723399088	0.367677724336813	0.377065291249499	0.974072117392647	8.86103	8.92343	7.84267	6.31671	9.11617	6.14395	6.47729	7.50054	6.95422	-0.516446602887576	-0.277502387376331	0.238944215511245	0.0102748747448833
1700020L24Rik	NA	NA	NA	NA	NA	NA	0.625632	0.679426	0.0734963	0.762763	7.64253	0	0.222041	0	0.569015	NA	NA	NA	NA	NA	NA	0	0	0.0312193	0.0198535	0.0535367	0	0	0.014795	0.0304778	NA	NA	NA	NA	NA	NA	0	0	0.0656421	0.0443504	0.0681473	0.0675033	0.0680289	0	0.0550629	NA	NA	NA	NA
1700020M21Rik	NA	NA	NA	NA	NA	NA	0	0	0	0	1.34338	0	0	0	0	NA	NA	NA	NA	NA	NA	0	0	0	0	0	0	0	0.0181806	0	NA	NA	NA	NA	NA	NA	0	0	0	0	0	0.0276501	0	0	0	NA	NA	NA	NA
1700020N01Rik	NA	NA	NA	NA	NA	NA	0	0.178854	0	0	0.812864	0	0.12989	0	0.124824	NA	NA	NA	NA	NA	NA	0.240706	0.317413	0.448111	0.284971	0.292742	0.0826294	0.138705	0.132727	0.218734	NA	NA	NA	NA	NA	NA	0.15384	0.124444	0	0.238722	0	0	0.0813721	0	0	NA	NA	NA	NA
1700020N15Rik	NA	NA	NA	NA	NA	NA	0	0	0	0	1.57958	2.50686	0	0	0	NA	NA	NA	NA	NA	NA	0	0	0	0	0	0	0	0	0	NA	NA	NA	NA	NA	NA	0	0	0	0	0	0	0	0	0	NA	NA	NA	NA
1700020N18Rik	0.85514522681569	-1.71587023823735	-2.57101546505304	0.654407981101659	0.533876971572471	0.278544115925814	0	0.462556	2.12655	0.144248	6.70092	1.59235	0	0.462066	0.363176	NA	NA	NA	NA	NA	NA	0	0	0	0	0	0	0	0	0	NA	NA	NA	NA	NA	NA	0.0380137	0	0.174614	0.206458	0	0.149637	0.0301605	0.0437921	0.0366181	NA	NA	NA	NA
1700021F05Rik	0.0303823851043046	0.0246433467676395	-0.00573903833666504	0.910212592344479	0.930472140855421	0.984356467457004	22.4135	23.4563	27.9644	31.1045	26.4113	29.6529	26.2428	29.1779	26.4729	0.475405319394633	0.404910523344616	-0.0704947960500163	0.104342910508511	0.179112249484488	0.853844874237476	21.4508	21.5041	16.8531	32.5609	25.6372	27.4952	33.5353	20.5375	24.0917	-0.0939209711575634	0.263155655845848	0.357076627003411	0.920333292966819	0.731565272188542	0.679868312972421	8.15522	15.1996	8.32457	12.2844	11.6496	10.4694	10.5218	11.4262	18.6487	0.361254102884827	-0.250580100017255	-0.611834202902082	0.085227073251312
1700021F07Rik	NA	NA	NA	NA	NA	NA	0	0	0	0.246189	8.07284	0	0.537493	0	0	NA	NA	NA	NA	NA	NA	0	0	0	0	0	0	0	0	0	NA	NA	NA	NA	NA	NA	0	0	0	0	0	0	0	0	0	NA	NA	NA	NA
1700021K19Rik	0.10361701203289	0.122693579657617	0.0190765676247265	0.423831761290446	0.334898548568054	0.898604463309954	25.4488	23.9498	25.3312	34.069	32.7272	28.3423	29.8943	32.2619	26.7578	-0.0498671034318522	-0.108712214175669	-0.0588451107438172	0.754209760386213	0.491634684763286	0.758802364151422	36.4661	37.3327	37.4946	31.2512	39.7279	39.7605	28.3502	37.9483	35.9211	0.524182163582248	0.378187292322408	-0.14599487125984	0.337243922834949	0.483391674027766	0.850841168290455	31.5907	14.4294	33.011	49.1287	28.1692	50.8455	45.8165	41.0591	22.3105	-0.231133599041849	-0.0111951808862476	0.219938418155601	0.155128610748881
1700021N21Rik	4.25852340138097	2.78108758700441	-1.47743581437656	0.141926475617488	0.472103280227572	0.46417061000502	0	0.0698945	0.0756078	0	3.81193	1.9249	1.21824	0	0	NA	NA	NA	NA	NA	NA	0	0.0299952	0	0	0	0	0	0	0	NA	NA	NA	NA	NA	NA	0	0	0	0.0263187	0	0	0.107654	0	0	-0.150603969557422	-0.227150504986648	-0.0765465354292267	0.657228999228553
1700022A21Rik	NA	NA	NA	NA	NA	NA	0	0	0	0.326948	1.19123	2.74986	0.0475874	0	0.0914629	NA	NA	NA	NA	NA	NA	0	0	0	0	0	0	0	0	0	NA	NA	NA	NA	NA	NA	0	0	0	0	0	0	0	0	0	NA	NA	NA	NA
1700022A22Rik	NA	NA	NA	NA	NA	NA	0	0	0	0	1.26089	3.0562	0	0	0	NA	NA	NA	NA	NA	NA	0	0	0	0	0	0	0	0	0	NA	NA	NA	NA	NA	NA	0	0	0	0	0	0	0	0	0	NA	NA	NA	NA
1700022E09Rik	NA	NA	NA	NA	NA	NA	0	0	0.177727	0	0	0	0	0	0	NA	NA	NA	NA	NA	NA	0	0	0	0	0	0	0	0	0	NA	NA	NA	NA	NA	NA	0	0.0490256	0	0	0	0	0	0	0	NA	NA	NA	NA
1700022H01Rik	2.47319637510614	1.75936636896101	-0.713830006145127	0.281295419879016	0.503305290486252	0.715207569564857	0	0	0.60022	0	4.09789	1.81917	1.30963	0	0.774493	NA	NA	NA	NA	NA	NA	0.00795505	0.00749297	0	0.0117725	0.024187	0.013654	0	0.00438647	0	NA	NA	NA	NA	NA	NA	0	0	0.0324363	0	0.0101023	0	0.00672314	0.0292854	0.0571382	NA	NA	NA	NA
1700022H16Rik	NA	NA	NA	NA	NA	NA	0	0	0	0.165764	0	0	0	0	0	NA	NA	NA	NA	NA	NA	0	0	0	0	0	0	0	0	0	NA	NA	NA	NA	NA	NA	0	0	0	0	0	0	0	0	0	NA	NA	NA	NA
1700022I11Rik	NA	NA	NA	NA	NA	NA	0	0.0339531	0.0367284	0.042353	1.56241	0	0	0	0	NA	NA	NA	NA	NA	NA	0	0	0	0	0	0	0	0	0	NA	NA	NA	NA	NA	NA	0	0.0033561	0	0	0	0	0	0	0	NA	NA	NA	NA
1700023C21Rik	NA	NA	NA	NA	NA	NA	0.332741	0	0.1759	0	4.98845	0	0	0	0	NA	NA	NA	NA	NA	NA	0	0	0	0	0	0	0	0	0	NA	NA	NA	NA	NA	NA	0	0	0	0	0.0115237	0	0.00766914	0	0	NA	NA	NA	NA
1700023F02Rik	NA	NA	NA	NA	NA	NA	0	0	0	0	0	0	0	0	0	NA	NA	NA	NA	NA	NA	0	0	0	0	0	0	0	0	0	NA	NA	NA	NA	NA	NA	0	0.00717167	0	0	0	0	0	0	0	NA	NA	NA	NA
1700023F06Rik	0.39161499602018	-0.0497510235124787	-0.441366019532659	0.415111721855597	0.933582640077475	0.369370720509866	3.67042	7.01656	6.27753	9.34471	12.0484	6.01919	6.66652	5.55108	5.5781	-0.431338567848701	-0.306864324425734	0.124474243422966	0.338671332450942	0.562307272493546	0.842344898882976	0.188296	0.288841	0.143973	0.0915577	0.17073	0.217	0.201508	0.139426	0.189441	-0.064776259528598	-0.0652247652197104	-0.000448505691112359	0.957006115222539	0.951238243590822	0.99965825803462	0.189111	0.0834412	0.315881	0.226761	0.0956482	0.320326	0.259165	0.231061	0.121446	-0.645331535122876	-0.151992002889886	0.49333953223299	0.084406468370752
1700024B18Rik	NA	NA	NA	NA	NA	NA	0	0	0	0.5596	2.03888	0	0	0	0	NA	NA	NA	NA	NA	NA	0	0	0	0	0	0	0	0	0	NA	NA	NA	NA	NA	NA	0	0	0	0	0	0	0	0	0	NA	NA	NA	NA
1700024F13Rik	0.836698957194249	0.154207631864164	-0.682491325330084	0.285170680590951	0.876974726423441	0.388472660124476	2.22499	3.49838	2.35243	4.36387	6.4458	7.43983	4.94397	2.39275	2.37558	-0.00564396750488918	0.0559994259293133	0.0616433934342025	0.984264444742869	0.858808132283829	0.852506582022293	0.372902	0.313155	0.297969	0.309167	0.316745	0.400994	0.330091	0.307193	0.39296	0.272068906119289	0.561304128912943	0.289235222793654	0.762752279925104	0.463430057744227	0.770085232802481	0.0957144	0.0348413	0.062285	0.0556971	0.102699	0.109264	0.121506	0.110264	0.0737603	NA	NA	NA	NA
1700024G13Rik	NA	NA	NA	NA	NA	NA	0	0	0	0	5.41739	7.19075	0.692528	0	0	NA	NA	NA	NA	NA	NA	0	0	0	0.00661495	0.00169884	0	0	0	0	NA	NA	NA	NA	NA	NA	0	0	0	0	0	0	0	0	0	NA	NA	NA	NA
1700024I08Rik	NA	NA	NA	NA	NA	NA	0	0	0	0	3.97703	1.14759	0	0	0	NA	NA	NA	NA	NA	NA	0	0	0	0	0	0	0	0	0	NA	NA	NA	NA	NA	NA	0	0	0	0	0	0	0	0	0	NA	NA	NA	NA
1700024N05Rik	NA	NA	NA	NA	NA	NA	0	0	0	0	0.437791	2.4002	0	0	0	NA	NA	NA	NA	NA	NA	0	0	0	0	0	0	0	0	0	NA	NA	NA	NA	NA	NA	0	0	0	0	0	0	0.00752268	0	0	NA	NA	NA	NA
1700024P04Rik	NA	NA	NA	NA	NA	NA	0	0	0	0	0.905933	0	0	0	0	NA	NA	NA	NA	NA	NA	0	0	0	0	0	0	0	0	0	NA	NA	NA	NA	NA	NA	0	0	0	0	0	0	0	0	0	NA	NA	NA	NA
1700024P16Rik	2.38766815790708	1.6101047651103	-0.777563392796787	0.032572420973957	0.172945124672589	0.383037829674905	0.158915	0.135906	0.252026	0.484368	3.24278	0.91662	0.867148	0.543048	0.406502	NA	NA	NA	NA	NA	NA	0.0178487	0.0168119	0	0.0132069	0	0.0153177	0	0.00492094	0	NA	NA	NA	NA	NA	NA	0	0	0	0.00737565	0.0113332	0	0.0377116	0	0	1.23249480992898	0.0340777415055305	-1.19841706842345	0.128170971221624
1700025B11Rik	NA	NA	NA	NA	NA	NA	0	0	0	0	2.34361	0	0	0	0	NA	NA	NA	NA	NA	NA	0	0	0	0	0	0	0	0	0	NA	NA	NA	NA	NA	NA	0	0	0	0	0	0	0	0	0	NA	NA	NA	NA
1700025C18Rik	NA	NA	NA	NA	NA	NA	0.368764	0.180212	0.0974716	0.112398	4.91424	0	0.588945	0	0	NA	NA	NA	NA	NA	NA	0	0	0	0	0	0	0	0	0	NA	NA	NA	NA	NA	NA	0	0	0	0	0	0	0	0	0	NA	NA	NA	NA
1700025F22Rik	NA	NA	NA	NA	NA	NA	0	0	0	0	1.0251	0	0	0	0	NA	NA	NA	NA	NA	NA	0	0	0	0	0	0	0	0	0	NA	NA	NA	NA	NA	NA	0	0	0	0	0	0	0	0	0	NA	NA	NA	NA
1700025F24Rik	NA	NA	NA	NA	NA	NA	0	0	0	0.353036	3.85883	8.35109	0.23123	0	0	NA	NA	NA	NA	NA	NA	0	0	0	0	0	0	0	0	0	NA	NA	NA	NA	NA	NA	0.0646946	0.137373	0.0371464	0.0376464	0	0.0254664	0.0769942	0	0.0311597	NA	NA	NA	NA
1700025G04Rik	-0.251344930861959	-0.765091038702599	-0.51374610784064	0.0597955080352946	5.88942129612583e-06	0.00169173662476289	12.3611	10.5965	13.7566	12.4576	13.2851	11.0348	7.62253	7.85147	7.96341	-0.386061651662603	-0.299108551873324	0.0869530997892787	0.0204734082744	0.0651786996030107	0.640920044913758	99.378	112.4	94.7459	69.9869	84.9253	86.6712	84.3348	81.7382	79.5518	0.124309003818649	-0.230529234668483	-0.354838238487132	0.815940445754505	0.624377008253038	0.493746899711299	24.7452	24.0202	17.668	31.2847	26.4577	24.9362	18.8891	17.6441	23.5356	0.00207514768591543	-0.317730576006019	-0.319805723691934	0.989266158640704
1700025J12Rik	-0.614622552368746	-3.4260419060688	-2.81141935370005	0.743953415757456	0.163363946828088	0.350002083064007	1.13	0.301212	1.30333	0.626219	2.05345	0	0	0	0.21022	NA	NA	NA	NA	NA	NA	0	0	0	0	0	0	0	0	0	NA	NA	NA	NA	NA	NA	0	0	0	0	0	0	0	0	0	NA	NA	NA	NA
1700025K24Rik	NA	NA	NA	NA	NA	NA	0	0	0	0	1.16547	0	0	0	0	NA	NA	NA	NA	NA	NA	0	0	0	0	0	0	0	0	0	NA	NA	NA	NA	NA	NA	0	0	0	0	0	0	0	0	0	NA	NA	NA	NA
1700025M24Rik	NA	NA	NA	NA	NA	NA	0	0	0.177727	0	1.40008	0	0.268467	0.328247	0	NA	NA	NA	NA	NA	NA	0	0	0	0	0	0	0	0	0	NA	NA	NA	NA	NA	NA	0	0.123669	0	0.0263596	0	0	0	0	0	NA	NA	NA	NA
1700025N23Rik	NA	NA	NA	NA	NA	NA	0.286998	0	0.227578	0	2.86845	0	0.229179	0	0.0734137	NA	NA	NA	NA	NA	NA	0	0	0	0	0	0	0	0	0	NA	NA	NA	NA	NA	NA	0	0	0.0091057	0	0	0.0374555	0	0	0	NA	NA	NA	NA
1700026D08Rik	NA	NA	NA	NA	NA	NA	0	0	0.105757	0	2.33274	0	0	0	0	NA	NA	NA	NA	NA	NA	0	0	0	0.0581406	0.0223973	0.0337166	0.018866	0	0	NA	NA	NA	NA	NA	NA	0	0.0338525	0	0	0	0	0.0110679	0	0	1.18665355557077	0.683895033468549	-0.502758522102219	0.0756697222645653
1700026D11Rik	NA	NA	NA	NA	NA	NA	0	0	0	0	2.80016	0	0.162707	0	0	NA	NA	NA	NA	NA	NA	0	0	0	0	0	0	0	0	0	NA	NA	NA	NA	NA	NA	0	0.552219	0	0	0	0	0	0	0	NA	NA	NA	NA
1700026F02Rik	NA	NA	NA	NA	NA	NA	0	0	0	0.818502	2.23664	0	0.14296	0	0	NA	NA	NA	NA	NA	NA	0	0	0	0	0	0	0	0.00531074	0	NA	NA	NA	NA	NA	NA	0	0	0	0	0	0	0	0	0	NA	NA	NA	NA
1700026J14Rik	-0.830701117903081	-0.557128874509545	0.273572243393536	0.551509176649603	0.669495731021839	0.874370957580159	2.85281	1.03565	1.29266	0.794998	4.07328	0	1.38855	1.16719	1.25099	NA	NA	NA	NA	NA	NA	0.0652432	0.133149	0.0126521	0.0482758	0.0661232	0.0933195	0	0.113923	0.0247033	-0.25144868563363	0.0281065984625468	0.279555284096176	0.874836509103626	0.987674293035745	0.879744637948724	0.0579142	0.112435	0.124145	0.14379	0.0138089	0.109427	0.156229	0.146779	0.0223152	NA	NA	NA	NA
1700026L06Rik	1.49140147832602	0.0953310102996358	-1.39607046802638	0.226123230413591	0.958784915780677	0.263346449764109	0.192901	1.97965	1.52962	0.235182	8.35457	7.78854	2.56731	1.00447	0.690811	NA	NA	NA	NA	NA	NA	0.0112558	0.021204	0	0.00832859	0.00427786	0.00965974	0	0.0124131	0	0.401184616959006	0.254533081726113	-0.146651535232894	0.638899700251277	0.780444901829041	0.900165808151636	0.155866	0.160028	0.312086	0.455825	0.157234	0.339813	0.294896	0.37293	0.161693	0.258914804891024	1.35492150081992	1.0960066959289	0.725066607369416
1700027A15Rik	NA	NA	NA	NA	NA	NA	0	0	0	0	4.15365	0	0.362031	0	0	NA	NA	NA	NA	NA	NA	0	0	0	0	0	0	0	0	0	NA	NA	NA	NA	NA	NA	0	0	0	0	0	0	0.0345723	0	0	NA	NA	NA	NA
1700027F06Rik	NA	NA	NA	NA	NA	NA	0	0	0	0	2.67509	0	0	0	0	NA	NA	NA	NA	NA	NA	0	0	0	0	0	0	0	0	0	NA	NA	NA	NA	NA	NA	0	0	0	0	0	0.00844712	0.0170258	0	0	NA	NA	NA	NA
1700027F09Rik	NA	NA	NA	NA	NA	NA	0	0	0	0	0.281478	0	0	0	0	NA	NA	NA	NA	NA	NA	0	0	0	0	0	0	0	0	0	NA	NA	NA	NA	NA	NA	0	0	0	0	0	0.0551229	0	0	0	NA	NA	NA	NA
1700027H10Rik	NA	NA	NA	NA	NA	NA	0	0	0	0	0.739664	0	0	0	0	NA	NA	NA	NA	NA	NA	0	0	0	0	0.693558	0	0	0	0	NA	NA	NA	NA	NA	NA	0	0	0	0	0	0	0	0	0	NA	NA	NA	NA
1700027I24Rik	1.48795587633784	-1.24175313970701	-2.72970901604485	0.346597835545014	0.630013332660968	0.15624290196538	1.11583	0	0.294935	1.24704	1.23915	2.32415	0	0	0.570855	NA	NA	NA	NA	NA	NA	0	0	0.0260881	0.0663616	0.0127821	0.0769682	0	0	0.050937	NA	NA	NA	NA	NA	NA	0.0238833	0	0	0.0555916	0.0854201	0	0	0.0275137	0	NA	NA	NA	NA
1700027J07Rik	NA	NA	NA	NA	NA	NA	0	0	0	0.669936	1.42385	0	0.650062	0	0	NA	NA	NA	NA	NA	NA	0	0	0	0	0	0	0	0	0	NA	NA	NA	NA	NA	NA	0	0	0.0129511	0	0	0.0133183	0	0	0	NA	NA	NA	NA
1700028B04Rik	NA	NA	NA	NA	NA	NA	0	0	0	0	0.781203	0	0	0	0	NA	NA	NA	NA	NA	NA	0	0	0	0	0	0	0	0	0	NA	NA	NA	NA	NA	NA	0.0314169	0	0	0	0.0561823	0	0.0124633	0	0	NA	NA	NA	NA
1700028D13Rik	NA	NA	NA	NA	NA	NA	0	0	0	0	3.01134	0	0.384953	0	0	NA	NA	NA	NA	NA	NA	0	0	0	0	0	0	0	0	0	NA	NA	NA	NA	NA	NA	0	0	0	0	0	0	0	0	0	NA	NA	NA	NA
1700028E10Rik	-0.385320676150645	0.177744511824133	0.563065187974778	0.693684035620808	0.843253394160307	0.548119146583414	0.976248	0.977443	1.23356	1.1612	2.06251	0	1.69858	1.45686	0.803986	NA	NA	NA	NA	NA	NA	0.0781616	0.0631041	0.012992	0.0413104	0.0678992	0.0383304	0.0160858	0.012314	0.0253668	NA	NA	NA	NA	NA	NA	0.0713637	0	0.0455285	0.0369131	0	0.0561833	0.113242	0.0959135	0.0229146	NA	NA	NA	NA
1700028I16Rik	0.931693887114456	-0.670270960675545	-1.60196484779	0.325855462951731	0.595683658376923	0.131835652880156	1.04186	1.0183	1.16634	1.9427	4.49192	2.00315	0.130505	0.877604	1.19144	NA	NA	NA	NA	NA	NA	0.109196	0.102854	0.0544516	0.115426	0.11561	0.214199	0	0.0688133	0.0177195	NA	NA	NA	NA	NA	NA	0.0332331	0.0201621	0.0381636	0.0257849	0	0.0392457	0.0527351	0.133997	0	NA	NA	NA	NA
1700028J19Rik	1.24983281047795	0.469346775757055	-0.780486034720896	0.153033780554538	0.657169804324193	0.357820938794576	0.490702	1.91842	1.03762	1.92772	5.99427	3.77382	1.62543	2.27127	1.45046	0.366324891536974	0.046947595332564	-0.319377296204409	0.440024651147426	0.943596209889194	0.565098764236458	0.0971335	0.132662	0.0847637	0.104215	0.166123	0.129208	0.0349828	0.139256	0.121367	0.622858399059083	0.168643668949077	-0.454214730110007	0.510109803438399	0.884683974142257	0.679627369531113	0.0672532	0.0439403	0.0871324	0.140486	0.0493406	0.158842	0.123137	0.0893957	0.0299003	0.257046116869062	-0.315555486380971	-0.572601603250034	0.634635905132733
1700028K03Rik	2.25437714616752	0.582366307827522	-1.67201083834	0.255596303180816	0.845808800479844	0.375146428179139	0.0795796	0.019445	0.0631033	0.363834	0.729091	0	0.25419	0	0	NA	NA	NA	NA	NA	NA	0.00883463	0	0	0.00653706	0.0184672	0.00758187	0	0	0	NA	NA	NA	NA	NA	NA	0.00941063	0	0	0	0	0	0.00746651	0	0	NA	NA	NA	NA
1700028M03Rik	NA	NA	NA	NA	NA	NA	0	0.135159	0.292415	0	2.76426	4.25406	0	0	0	NA	NA	NA	NA	NA	NA	0	0	0	0	0	0	0	0	0	NA	NA	NA	NA	NA	NA	0	0	0	0	0	0	0.433306	0	0	NA	NA	NA	NA
1700028P14Rik	-1.43636718179411	-1.20376916772345	0.232598014070664	0.365690627225738	0.397629642264907	0.918865026044903	0.3728	1.09311	1.41895	0.272708	1.49041	0	0.238156	0.582373	0.534026	NA	NA	NA	NA	NA	NA	0	0	0	0	0	0	0	0	0	NA	NA	NA	NA	NA	NA	0	0	0.0148924	0	0.0463823	0	0.0154339	0	0.0562151	NA	NA	NA	NA
1700028P15Rik	NA	NA	NA	NA	NA	NA	0	0.221687	0	0	3.77825	3.05263	0.0804983	0	0	NA	NA	NA	NA	NA	NA	0	0	0	0	0	0	0	0	0	NA	NA	NA	NA	NA	NA	0	0	0	0	0	0	0	0	0	NA	NA	NA	NA
1700029B22Rik	NA	NA	NA	NA	NA	NA	0	0	0	0	1.23737	0	0	0	0	NA	NA	NA	NA	NA	NA	0	0	0	0	0	0	0	0	0	NA	NA	NA	NA	NA	NA	0	0	0	0	0	0	0	0	0	NA	NA	NA	NA
1700029F12Rik	NA	NA	NA	NA	NA	NA	0	0	0	0	0.911294	1.89329	0	0	0	NA	NA	NA	NA	NA	NA	0	0	0	0	0	0	0	0	0	NA	NA	NA	NA	NA	NA	0	0	0	0	0	0	0	0.117232	0	NA	NA	NA	NA
1700029H14Rik	1.3997380745653	-1.83039058661936	-3.23012866118467	0.247183021653921	0.368520433163021	0.0521506003689902	0.85869	0.309205	0.191131	0.1102	2.86077	2.69369	0.192476	0.0588338	0.138727	NA	NA	NA	NA	NA	NA	0	0	0.0248131	0	0.0121574	0	0	0	0.0121119	NA	NA	NA	NA	NA	NA	0	0	0	0	0	0	0	0	0	NA	NA	NA	NA
1700029I15Rik	-0.60198681421357	0.748845351747067	1.35083216596064	0.566082185091796	0.316470054945899	0.136115895711448	6.75629	7.12483	7.8952	6.0695	11.8468	1.36738	10.9796	24.7658	6.36723	0.561233909317978	0.0472121607975824	-0.514021748520396	0.506174448483946	0.9681764354926	0.59784105788232	0.0487257	0.0382462	0.141735	0.12018	0.0848769	0.174235	0	0.098515	0.092246	0.18806162287534	-0.0921246521557637	-0.280186275031103	0.897136621463729	0.950149514777864	0.861397261577253	0.0692034	0.0524812	0.112583	0.154369	0.0721907	0.0817239	0.116677	0.119584	0.00833284	1.01249555081758	0.877092389710048	-0.135403161107529	0.136666462863841
1700029J03Rik	NA	NA	NA	NA	NA	NA	0	0	0.173447	0	2.73273	0	0	0	0	NA	NA	NA	NA	NA	NA	0	0	0	0	0.0211472	0	0	0	0	NA	NA	NA	NA	NA	NA	0	0	0	0	0	0	0.0268717	0	0	NA	NA	NA	NA
1700029J07Rik	0.0505994733043312	0.831413057450144	0.780813584145813	0.925786910784771	0.029317286387274	0.0722075186887037	3.73192	1.68525	3.17153	4.11796	3.54107	2.49771	6.73977	5.68841	4.20516	0.602010345752763	0.479194328510072	-0.122816017242691	0.0146091826942124	0.0522530585318192	0.636081713350351	2.01816	1.9563	1.84664	3.55204	2.75157	2.85861	2.42752	2.64701	2.98238	-0.569114561048024	1.05874892344483	1.62786348449285	0.543858290589877	0.163492769592266	0.0810163004369756	0.271326	0.557143	0.41544	0.291484	0.19906	0.443651	0.894212	0.577052	1.2264	0.620367054646472	0.684615828729016	0.0642487740825436	0.219362891279815
1700029M20Rik	NA	NA	NA	NA	NA	NA	0	0	0	0.0266296	1.89197	1.13386	0.139534	0	0	NA	NA	NA	NA	NA	NA	0	0	0	0	0	0	0	0	0	NA	NA	NA	NA	NA	NA	0	0	0	0	0	0	0	0	0	NA	NA	NA	NA
1700029N11Rik	NA	NA	NA	NA	NA	NA	0	0	0	0.418957	0.763229	0	0	0	0	NA	NA	NA	NA	NA	NA	0	0	0	0	0	0	0	0	0	NA	NA	NA	NA	NA	NA	0	0	0	0	0	0	0	0	0	NA	NA	NA	NA
1700029P11Rik	NA	NA	NA	NA	NA	NA	0	0	0.0668213	0.231163	3.15838	1.94424	0.0672916	0	0	NA	NA	NA	NA	NA	NA	0	0	0	0	0	0	0	0	0	NA	NA	NA	NA	NA	NA	0	0	0	0	0	0	0	0	0	NA	NA	NA	NA
1700030A11Rik	NA	NA	NA	NA	NA	NA	0	0	0	0.533132	2.67087	0	0	0	0	NA	NA	NA	NA	NA	NA	0	0	0	0	0	0	0	0	0	NA	NA	NA	NA	NA	NA	0	0	0	0.0221655	0	0.0224913	0	0.0164555	0	NA	NA	NA	NA
1700030C10Rik	-0.168742578830997	-1.15786294117617	-0.989120362345178	0.878442171728489	0.286062388247536	0.420644188142408	0.563093	1.46762	2.06386	0.732284	4.00208	1.01046	0.519597	0.195476	1.15231	NA	NA	NA	NA	NA	NA	0	0	0	0	0	0	0	0	0	NA	NA	NA	NA	NA	NA	0	0	0	0	0	0	0	0	0	NA	NA	NA	NA
1700030F04Rik	NA	NA	NA	NA	NA	NA	0	0	0	0.188764	2.06327	0	0.329697	0	0	NA	NA	NA	NA	NA	NA	0	0	0	0	0	0	0	0	0	NA	NA	NA	NA	NA	NA	0	0	0	0	0	0	0	0	0	NA	NA	NA	NA
1700030F18Rik	NA	NA	NA	NA	NA	NA	0	0	0.110185	0	4.51362	6.81266	0.443843	0	0	NA	NA	NA	NA	NA	NA	0	0	0	0	0	0	0	0	0	NA	NA	NA	NA	NA	NA	0	0	0	0	0	0.00901695	0	0	0	NA	NA	NA	NA
1700030J22Rik	0.434080117029442	-0.0278619756742966	-0.461942092703739	0.221079052121427	0.951134905257878	0.205998179640842	4.55271	4.38588	4.32982	4.88666	7.69266	9.9679	5.96062	3.91333	4.19024	-0.0728432716706983	0.246248881767786	0.319092153438484	0.867038403442192	0.584505290553502	0.484619518631573	0.43965	0.55215	0.434041	0.43375	0.493682	0.457342	0.844485	0.536276	0.363199	0.455864390204633	0.109171836631457	-0.346692553573176	0.480466390438552	0.890338689759242	0.644818178095631	0.31221	0.361609	0.228155	0.418409	0.422969	0.547457	0.28149	0.34332	0.39644	0.543368954390509	-0.269048607592012	-0.812417561982521	0.0317409387313388
1700030K09Rik	0.0891752938588276	0.429625053036103	0.340449759177275	0.723101091093958	0.034103875963147	0.128362837252803	10.533	8.34011	11.2491	12.4516	12.8816	12.6636	14.7637	17.4262	12.3053	-0.0900604286916613	-0.150686583358071	-0.0606261546664096	0.568743095556419	0.355573565684108	0.761443071076879	5.44383	6.10157	5.23712	5.33327	5.65788	5.21999	4.44696	5.61783	4.83637	-0.0686440232121017	-0.181154420576766	-0.112510397364664	0.901481777868518	0.695370345152196	0.853733847005736	4.68112	3.16427	4.8858	5.51709	3.05108	5.26662	4.9992	4.12382	2.88655	0.180701962021873	0.0378819112422556	-0.142820050779617	0.482519203681676
1700030L20Rik	NA	NA	NA	NA	NA	NA	0	0	0	0	0.437791	0	0	0	0	NA	NA	NA	NA	NA	NA	0	0.0195912	0.0242007	0	0.00395247	0	0	0.0344067	0	NA	NA	NA	NA	NA	NA	0	0	0	0	0	0	0	0	0	NA	NA	NA	NA
1700030M09Rik	0.110549034032484	-0.0629932225136081	-0.173542256546092	0.966866836965106	0.98217986281306	0.952164922242002	1.00702	0	0.141961	0	2.68397	0	0.929238	0	0.206076	NA	NA	NA	NA	NA	NA	0	0	0	0	0	0	0	0	0	NA	NA	NA	NA	NA	NA	0	0	0	0	0	0	0	0	0	NA	NA	NA	NA
1700030N03Rik	NA	NA	NA	NA	NA	NA	0	0	0	0	2.18341	0	0	0	0	NA	NA	NA	NA	NA	NA	0	0	0	0	0	0	0	0	0	NA	NA	NA	NA	NA	NA	0	0	0	0	0	0	0	0	0	NA	NA	NA	NA
1700030O20Rik	NA	NA	NA	NA	NA	NA	0	0	0.115194	0.398503	4.71878	0	0	0	0	NA	NA	NA	NA	NA	NA	0	0	0	0	0	0	0	0	0	NA	NA	NA	NA	NA	NA	0.0456376	0	0	0.0177047	0.0272044	0	0.00905236	0.0131437	0	NA	NA	NA	NA
1700031A10Rik	NA	NA	NA	NA	NA	NA	0	0	0	0	3.61545	3.79363	0	0	0	NA	NA	NA	NA	NA	NA	0	0	0	0	0	0	0	0	0	NA	NA	NA	NA	NA	NA	0	0	0	0	0	0	0	0	0	NA	NA	NA	NA
1700031F05Rik	NA	NA	NA	NA	NA	NA	0	0	0.0503125	0.174052	0.792691	1.09792	0	0.247794	0	NA	NA	NA	NA	NA	NA	0	0	0	0	0	0	0	0	0	NA	NA	NA	NA	NA	NA	0	0	0	0	0	0	0	0	0	NA	NA	NA	NA
1700031M16Rik	NA	NA	NA	NA	NA	NA	0	0	0	0	4.18664	0.302017	0.250873	0.20449	0	NA	NA	NA	NA	NA	NA	0	0	0.00478259	0	0	0	0	0	0	NA	NA	NA	NA	NA	NA	0	0	0	0	0	0	0	0	0	NA	NA	NA	NA
1700031P21Rik	NA	NA	NA	NA	NA	NA	0	0	0.450165	0	2.837	0	0.453333	1.93997	0.435652	NA	NA	NA	NA	NA	NA	0	0	0	0	0	0.0145375	0	0	0	NA	NA	NA	NA	NA	NA	0	0	0	0.00699997	0	0	0	0	0	NA	NA	NA	NA
1700034E13Rik	NA	NA	NA	NA	NA	NA	0	0	0.143449	0	1.80807	0	0	0	0	NA	NA	NA	NA	NA	NA	0	0	0	0	0	0	0	0	0	NA	NA	NA	NA	NA	NA	0	0	0	0	0	0	0	0	0	NA	NA	NA	NA
1700034G24Rik	NA	NA	NA	NA	NA	NA	0	0	0	0	4.18858	0	0.254973	0	0	NA	NA	NA	NA	NA	NA	0	0	0	0	0	0	0	0	0	NA	NA	NA	NA	NA	NA	0	0	0	0	0	0	0	0	0	NA	NA	NA	NA
1700034H15Rik	1.14733081131605	0.699483135966483	-0.44784767534957	0.0610272217234661	0.260056422188303	0.433827332742155	1.23145	0.56555	0.752958	1.41093	2.6692	3.22346	2.16419	1.39065	0.956398	0.800465396425676	1.1689136590384	0.368448262612723	0.0317889790882153	0.00801122306864811	0.29678478165644	0.882655	0.831385	1.027	1.93514	1.64003	1.29055	2.35474	1.69445	2.22802	0.487394544817173	0.402585879906719	-0.0848086649104539	0.598974277667448	0.667416529935604	0.946531426778623	0.348223	0.8028	0.29325	0.78352	0.705752	0.740205	0.856483	0.441272	0.637334	0.0513587599737415	-0.112775747633351	-0.164134507607093	0.896265582810427
1700034I23Rik	NA	NA	NA	NA	NA	NA	0.0275983	0.0269742	0	0	0.551673	0	0.0293845	0	0.0282385	NA	NA	NA	NA	NA	NA	0	0	0	0.379367	0.487142	0	0	0	1.16476	NA	NA	NA	NA	NA	NA	0	0	0	0	0	1.28988	0	0	0	NA	NA	NA	NA
1700034J05Rik	NA	NA	NA	NA	NA	NA	0	0.155493	0.100922	0	1.37805	1.77409	0	0	0.0651123	NA	NA	NA	NA	NA	NA	0	0	0	0	0	0	0	0	0	NA	NA	NA	NA	NA	NA	0	0	0	0	0	0	0	0	0	NA	NA	NA	NA
1700034K08Rik	NA	NA	NA	NA	NA	NA	0	0	0	0	0	0	0	0	0	NA	NA	NA	NA	NA	NA	0	0	0	0	0	0	0	0	0	NA	NA	NA	NA	NA	NA	0	0	0	0	0	0	0.0371937	0	0	NA	NA	NA	NA
1700034O15Rik	NA	NA	NA	NA	NA	NA	0	0	0	0	0.872923	0	0	0	0	NA	NA	NA	NA	NA	NA	0	0	0	0	0	0	0	0	0	NA	NA	NA	NA	NA	NA	0	0	0	0	0	0	0	0	0	NA	NA	NA	NA
1700034P13Rik	2.18376516224196	-0.0824188193562403	-2.2661839815982	0.01655191155081	0.958661003567644	0.0173625173747603	0.563143	0.296373	0.366399	1.63722	3.17501	2.58191	0.507344	0.563922	0.221617	0.437476067094576	-0.00964248255855959	-0.447118549653135	0.493307867337151	0.991319551065486	0.550419772944176	1.2556	1.51118	0.486978	0.877448	1.56416	2.3347	0.401962	1.07698	1.74318	NA	NA	NA	NA	NA	NA	0.22291	0	0.341309	0.230602	0.265751	0.52648	0.471626	0.684786	0.429453	NA	NA	NA	NA
1700036G14Rik	NA	NA	NA	NA	NA	NA	0	0	0	0	0.400022	3.46283	0	0	0	NA	NA	NA	NA	NA	NA	0	0	0	0	0	0	0	0	0	NA	NA	NA	NA	NA	NA	0	0	0	0	0	0	0	0	0	NA	NA	NA	NA
1700037C18Rik	0.568849440524198	0.639686627492606	0.0708371869684079	0.189004373689469	0.104608102248654	0.880505140126334	5.54558	5.42017	5.23947	8.19964	13.7583	8.96086	9.35923	10.8288	7.66621	0.328561549855785	0.208722910154468	-0.119838639701317	0.247845811532328	0.517558203761542	0.73452550229737	0.456457	0.486329	0.391798	0.58137	0.56452	0.597229	0.301838	0.610666	0.569488	0.232441676278298	0.0492571584566948	-0.183184517821603	0.850204021314093	0.969726977068107	0.904544697821341	0.645632	0.338504	0.738368	1.06989	0.171048	1.08562	0.777865	0.872327	0.284091	-0.0613698331932323	0.428167238583123	0.489537071776355	0.847694743444149
1700037H04Rik	0.0904160297498236	-0.218880912851345	-0.309296942601169	0.816034200362615	0.556188422553038	0.408518893359899	14.7584	19.7766	20.5661	15.005	22.0651	35.695	14.5476	18.6015	18.5158	-0.411566074970184	-0.214356301803134	0.19720977316705	0.0484313685848815	0.298564185633501	0.401978188278464	157.229	195.1	200.838	158.07	130.489	139.334	138.858	186.964	142.877	-0.0383357423293467	-0.0514833238235806	-0.0131475814942339	0.970946191943521	0.956051412900968	0.989912886564007	169.3	49.4788	154.42	154.521	88.5484	163.671	164.079	153.931	64.5325	-0.300649964191078	-0.0239092149960398	0.276740749195038	0.179585971958817
1700039E15Rik	4.87098604122586	1.48171640670214	-3.38926963452372	0.0222429636900273	0.720718303459281	0.0512172956486227	0	0	0.118519	0.592232	4.10808	1.36501	0.35806	0	0	NA	NA	NA	NA	NA	NA	0	0	0	0	0	0	0	0.0145726	0	NA	NA	NA	NA	NA	NA	0	0	0	0	0	0	0	0	0	NA	NA	NA	NA
1700039E22Rik	NA	NA	NA	NA	NA	NA	0.672396	0.164298	0.622046	0	3.36019	0	0.447445	1.09416	0.171998	NA	NA	NA	NA	NA	NA	0	0	0	0	0	0	0	0	0	NA	NA	NA	NA	NA	NA	0	0	0	0	0	0	0	0	0	NA	NA	NA	NA
1700040L02Rik	-0.282967797827406	-0.992893472368004	-0.709925674540598	0.766229263923401	0.275162324117016	0.506832440496501	1.30691	3.16784	3.70313	4.20649	2.96075	0	1.50281	1.15691	1.71164	0.0275265105471742	0.0196020401442785	-0.0079244704028957	0.911438063939422	0.945274661611664	0.979899445831997	1.15634	1.67381	1.14759	1.45959	1.30551	1.44478	1.26163	1.35962	1.3811	-0.0548510460743737	-0.468451697223079	-0.413600651148705	0.930985207743744	0.29470655305596	0.427235174426069	1.37665	1.34071	0.887516	1.37028	1.36049	1.21215	0.948532	1.00163	0.846265	NA	NA	NA	NA
1700041A01Rik	NA	NA	NA	NA	NA	NA	0	0	0.185434	0	7.59609	0	0	0	0	NA	NA	NA	NA	NA	NA	0	0	0	0	0	0	0	0	0	NA	NA	NA	NA	NA	NA	0	0	0	0	0	0	0	0	0	NA	NA	NA	NA
1700041C23Rik	NA	NA	NA	NA	NA	NA	0	0	0	0	2.71552	0	0.173568	0	0	NA	NA	NA	NA	NA	NA	0	0	0	0	0	0	0	0	0	NA	NA	NA	NA	NA	NA	0	0	0	0	0	0	0	0	0	NA	NA	NA	NA
1700041M19Rik	NA	NA	NA	NA	NA	NA	0	0	0	0	0.954881	0	0.122067	0.223871	0.0586529	NA	NA	NA	NA	NA	NA	0	0	0	0	0	0	0	0	0	NA	NA	NA	NA	NA	NA	0	0	0	0	0	0	0	0	0	NA	NA	NA	NA
1700042G07Rik	NA	NA	NA	NA	NA	NA	0	0	0	0	4.95028	0	0	0	0	NA	NA	NA	NA	NA	NA	0	0	0	0	0	0	0	0	0	NA	NA	NA	NA	NA	NA	0	0	0	0	0	0	0	0	0	NA	NA	NA	NA
1700042G15Rik	NA	NA	NA	NA	NA	NA	0	0	0.0337069	0	2.01804	1.04203	0	0	0	NA	NA	NA	NA	NA	NA	0	0	0	0	0	0	0	0	0	NA	NA	NA	NA	NA	NA	0	0	0	0	0	0	0	0	0	NA	NA	NA	NA
1700042O10Rik	NA	NA	NA	NA	NA	NA	0	0.353049	0.572861	0	1.20342	0	0	0.783721	0.123198	NA	NA	NA	NA	NA	NA	0	0.00612586	0.0227016	0.00962454	0.0148305	0	0	0.0143446	0	NA	NA	NA	NA	NA	NA	0.041566	0.0252176	0.0424291	0.0215001	0.0165182	0.0163621	0.021986	0.0478843	0.106773	NA	NA	NA	NA
1700044C05Rik	NA	NA	NA	NA	NA	NA	0	0.141668	0	0	2.17302	0.696703	0.462978	0.754759	0	NA	NA	NA	NA	NA	NA	0	0	0	0	0	0	0	0	0	NA	NA	NA	NA	NA	NA	0	0	0	0	0	0	0	0	0.0093887	NA	NA	NA	NA
1700044K03Rik	NA	NA	NA	NA	NA	NA	0	0	0	0	1.71121	0	0	0	0	NA	NA	NA	NA	NA	NA	0	0	0	0	0	0	0	0	0	NA	NA	NA	NA	NA	NA	0	0	0	0	0	0	0	0	0	NA	NA	NA	NA
1700045H11Rik	NA	NA	NA	NA	NA	NA	1.41878	0.640012	0.230776	0	3.99955	0.419667	0.8134	0	0	NA	NA	NA	NA	NA	NA	0	0	0	0.0468355	0.066155	0	0.0911857	0.0174511	0	NA	NA	NA	NA	NA	NA	0	0	0	0	0	0	0.0267473	0	0	NA	NA	NA	NA
1700046C09Rik	NA	NA	NA	NA	NA	NA	0	0	0	0	2.68556	0	0	0	0.353483	NA	NA	NA	NA	NA	NA	0	0	0	0	0	0	0	0	0	NA	NA	NA	NA	NA	NA	0	0	0	0	0	0	0	0	0	NA	NA	NA	NA
1700047A11Rik	NA	NA	NA	NA	NA	NA	0	0	0	0	1.73881	0	0	0	0	NA	NA	NA	NA	NA	NA	0	0.0107435	0	0	0	0.00978868	0	0	0	NA	NA	NA	NA	NA	NA	0	0	0	0	0	0	0	0	0	NA	NA	NA	NA
1700047E10Rik	NA	NA	NA	NA	NA	NA	0	0	0	0	0.759197	3.06697	0	0	0	NA	NA	NA	NA	NA	NA	0	0	0	0	0	0	0	0	0	NA	NA	NA	NA	NA	NA	0	0.0578744	0	0	0	0	0	0	0	NA	NA	NA	NA
1700047G03Rik	NA	NA	NA	NA	NA	NA	0	0	0.0814584	0.187866	1.79677	0	0	0	0	NA	NA	NA	NA	NA	NA	0	0.0454159	0	0	0	0	0	0	0	NA	NA	NA	NA	NA	NA	0	0.0778992	0	0	0	0	0.0101875	0	0.0123687	NA	NA	NA	NA
1700047I17Rik2	NA	NA	NA	NA	NA	NA	0	0	0	0	0	0	0	0	0	NA	NA	NA	NA	NA	NA	0	0	0	0	0	0	0	0	0	NA	NA	NA	NA	NA	NA	0	0	0	0	0	0	0	0	0	NA	NA	NA	NA
1700047L14Rik	NA	NA	NA	NA	NA	NA	0	0	0	0	0.838957	0	0	0	0	NA	NA	NA	NA	NA	NA	0	0	0	0	0	0	0	0.0412713	0	NA	NA	NA	NA	NA	NA	0	0	0	0	0	0	0	0	0	NA	NA	NA	NA
1700047M11Rik	NA	NA	NA	NA	NA	NA	0.0943413	0.461039	0	0	2.51443	0	0.401788	0	0	NA	NA	NA	NA	NA	NA	0	0	0	0	0	0	0	0	0	NA	NA	NA	NA	NA	NA	0	0	0	0	0	0	0	0	0	NA	NA	NA	NA
1700048M11Rik	NA	NA	NA	NA	NA	NA	0	0	0	0.490084	0.892804	0	0.285327	0	0	NA	NA	NA	NA	NA	NA	0.0818143	0.154124	0	0	0	0	0	0	0	NA	NA	NA	NA	NA	NA	0	0	0	0	0	0	0	0	0	NA	NA	NA	NA
1700048O20Rik	0.940429576727201	0.17512164791442	-0.765307928812781	0.0266717343767267	0.726090517117214	0.0668449139218159	3.25692	3.86784	5.36885	6.83148	9.80055	13.0626	4.3253	5.74432	5.30327	0.952056807178328	-1.73007712361317	-2.68213393079149	0.0509447252104538	0.0389360721713858	0.00418179579530854	0.303574	0.254169	0.353219	0.524126	0.557649	0.810529	0.0485924	0.130195	0.0383145	1.29672821867902	-0.253399767665261	-1.55012798634428	0.125530924407022	0.817728926874227	0.0957439270011738	0.395226	0.0871924	0.550136	1.22659	0.685359	1.10318	0.256563	0.372521	0.346105	0.327691171475334	0.382516572803319	0.0548254013279848	0.192408305037068
1700049E15Rik	1.83327801458176	0.876392562236201	-0.956885452345559	0.471441391588606	0.783783056457954	0.690027267807485	0.491886	0	0	0	1.17053	1.62125	0.972623	0	0	NA	NA	NA	NA	NA	NA	0	0	0.0038318	0	0	0.00282626	0	0.00181592	0	NA	NA	NA	NA	NA	NA	0	0	0	0	0	0	0	0	0	NA	NA	NA	NA
1700049E22Rik	NA	NA	NA	NA	NA	NA	0	0	0	0	3.82743	2.94512	0.13591	0	0	NA	NA	NA	NA	NA	NA	0	0	0	0	0	0	0	0	0	NA	NA	NA	NA	NA	NA	0	0	0	0	0	0	0	0	0	NA	NA	NA	NA
1700049G17Rik	0.386067679017902	0.291014505263834	-0.0950531737540679	0.0261578028171814	0.0677728051426313	0.591253999810815	9.15941	7.12503	8.2248	13.8288	11.9552	11.4589	11.1415	11.4664	10.0908	0.125524609962528	-0.144806123166609	-0.270330733129137	0.475755056322301	0.433725004071995	0.192608276873056	10.264	9.54185	10.5599	9.19934	12.0019	12.926	7.96024	9.04229	10.1741	0.763910508143821	0.452182523259701	-0.31172798488412	0.0375197586035772	0.12357175734717	0.360517065271849	6.21813	4.39642	5.71738	9.83318	10.1106	11.2358	8.69961	7.27271	7.66639	0.30021264465765	0.139757758924997	-0.160454885732653	0.102187280278899
1700049L16Rik	NA	NA	NA	NA	NA	NA	0	0	0	0	1.60505	0	0	0	0	NA	NA	NA	NA	NA	NA	0	0	0	0	0	0	0	0	0	NA	NA	NA	NA	NA	NA	0	0	0	0	0	0	0	0	0	NA	NA	NA	NA
1700051A21Rik	7.37890729653572	4.88676570665215	-2.49214158988357	0.0324906012810013	0.369664610546193	0.158242609344552	0	0	0	0.232411	2.06403	2.65722	0.608895	0	0	NA	NA	NA	NA	NA	NA	0	0	0	0	0	0	0	0	0	NA	NA	NA	NA	NA	NA	0	0	0	0	0	0	0	0	0	NA	NA	NA	NA
1700052I22Rik	NA	NA	NA	NA	NA	NA	0	0	0	0	4.00341	0	0.548328	0	0	NA	NA	NA	NA	NA	NA	0	0	0	0	0	0	0	0	0	NA	NA	NA	NA	NA	NA	0	0	0	0	0	0	0	0	0	NA	NA	NA	NA
1700052K11Rik	-0.396036118010201	-0.224135612031165	0.171900505979036	0.0483049976503959	0.219303144768126	0.41695906675648	19.2036	17.2489	18.2618	13.4067	18.8538	19.1829	18.1619	15.5023	17.0968	-0.629827107138624	-0.353379549488568	0.276447557650056	0.00933576233483717	0.108910820592885	0.261895079255419	3.69657	3.38925	4.04943	2.56064	2.14847	2.7421	2.90343	2.50453	3.24971	-0.0190423038391998	0.114197308629949	0.133239612469148	0.976164817519074	0.822420660500237	0.825558857405819	1.87454	2.69385	2.22882	2.4457	2.1599	3.13297	2.55913	2.75063	2.61275	0.0448612472098184	0.28614150312922	0.241280255919402	0.862355646963559
1700054A03Rik	2.25572691660955	0.694052578504619	-1.56167433810493	0.20673490547048	0.790620499650763	0.350600278790301	0	0.162191	0.526346	0.809267	3.31711	0.957163	0.971759	0.108013	0.0848964	NA	NA	NA	NA	NA	NA	0.00844187	0	0	0	0	0	0	0	0	NA	NA	NA	NA	NA	NA	0	0	0	0	0	0	0	0	0	NA	NA	NA	NA
1700054K19Rik	NA	NA	NA	NA	NA	NA	0	0	0	0	0.956151	7.17342	0	1.49446	0	NA	NA	NA	NA	NA	NA	0	0	0	0	0	0	0	0	0	NA	NA	NA	NA	NA	NA	0	0.0198155	0	0	0	0	0	0	0	NA	NA	NA	NA
1700054M17Rik	NA	NA	NA	NA	NA	NA	0.290868	0	0	0	1.93809	3.63507	0	0	0	NA	NA	NA	NA	NA	NA	0	0	0	0	0	0	0	0	0	NA	NA	NA	NA	NA	NA	0	0	0	0	0	0	0.00525645	0	0	NA	NA	NA	NA
1700055C04Rik	NA	NA	NA	NA	NA	NA	0	0	0	0	2.42943	0	0.582309	2.13591	0	NA	NA	NA	NA	NA	NA	0.0103472	0	0	0	0	0	0	0	0	NA	NA	NA	NA	NA	NA	0	0	0	0	0	0	0	0	0	NA	NA	NA	NA
1700056E22Rik	-0.435460017478706	-0.034990292959818	0.400469724518888	0.373677992455671	0.948042997084623	0.42697914372618	8.36584	8.04582	7.28829	5.71174	12.4863	5.53313	7.55336	9.40951	8.42291	0.0107318039247835	-0.801056744906568	-0.811788548831352	0.973040674413858	0.0206830971423429	0.0330601257636522	3.11794	3.61933	3.24461	3.54184	3.79699	2.92078	1.23364	2.54256	1.64613	1.2633321275597	0.651996240215125	-0.611335887344572	0.274141949344402	0.604606353224752	0.638378161387524	0.280667	0.113518	0.304401	0.907348	0.27884	0.754959	0.705167	0.431107	0.0675906	-0.281540925259998	-0.331394629754787	-0.0498537044947884	0.395772785458273
1700057G04Rik	NA	NA	NA	NA	NA	NA	0	0.300639	0.0650428	0	0.204954	0.236561	0	0	0	NA	NA	NA	NA	NA	NA	0	0.0228667	0	0	0.00395425	0.00297633	0	0.00191234	0	NA	NA	NA	NA	NA	NA	0	0	0	0	0	0	0.00879314	0	0.0106758	NA	NA	NA	NA
1700057H15Rik	NA	NA	NA	NA	NA	NA	0	0	0	0	4.84027	0.380912	0.0703128	0	0	NA	NA	NA	NA	NA	NA	0	0	0	0	0	0	0	0	0.0440224	NA	NA	NA	NA	NA	NA	0	0	0	0	0	0	0	0	0	NA	NA	NA	NA
1700057H21Rik	5.95652025309974	7.45131051809279	1.49479026499305	0.223050876024062	0.0301439485293858	0.373954590065894	0	0	0	0.155936	6.81777	0	2.5874	5.32806	2.87909	NA	NA	NA	NA	NA	NA	0	0	0	0	0	0	0	0	0	NA	NA	NA	NA	NA	NA	0	0	0	0	0	0	0	0	0	NA	NA	NA	NA
1700060C16Rik	NA	NA	NA	NA	NA	NA	0	0	0	0.733987	2.33998	0	0	0	0.205331	NA	NA	NA	NA	NA	NA	0	0	0	0	0	0	0	0	0.0151071	NA	NA	NA	NA	NA	NA	0.0283336	0	0	0	0	0	0	0	0	NA	NA	NA	NA
1700060C20Rik	NA	NA	NA	NA	NA	NA	0	0.428844	0	0	5.48166	6.11611	0	0	0	NA	NA	NA	NA	NA	NA	0	0.706715	0	0	0.071289	0	0	0	0	NA	NA	NA	NA	NA	NA	0.399608	0	0	0	0	0	0	0	0	NA	NA	NA	NA
1700061F12Rik	NA	NA	NA	NA	NA	NA	0	0	0	0	0.488363	0	0	0	0	NA	NA	NA	NA	NA	NA	0	0	0	0	0	0	0	0	0	NA	NA	NA	NA	NA	NA	0	0	0	0	0	0	0	0	0	NA	NA	NA	NA
1700061G19Rik	1.44061578626715	1.86631736423543	0.425701577968282	0.0365624215384742	0.00224875572874955	0.422065380401923	1.34445	0.541078	0.780408	2.12124	5.44519	2.48355	3.42428	3.19155	3.91111	NA	NA	NA	NA	NA	NA	0	0	0	0.0186574	0.0335409	0.0649182	0	0	0	-0.154845717430227	0.30444256995036	0.459288287380587	0.9305335118923	0.83892389087524	0.786106890336649	0.322307	0.0325899	0.24675	0.312589	0.0320209	0.253746	0.404893	0.309417	0.103491	NA	NA	NA	NA
1700061I17Rik	NA	NA	NA	NA	NA	NA	0	0	0	0.281511	1.42862	0	0.0351206	0	0	NA	NA	NA	NA	NA	NA	0	0	0	0	0	0	0	0	0	NA	NA	NA	NA	NA	NA	0	0	0	0	0.0201837	0	0	0	0	NA	NA	NA	NA
1700061J23Rik	NA	NA	NA	NA	NA	NA	0	0	0	0	2.81059	0	0	0	0.123313	NA	NA	NA	NA	NA	NA	0	0	0	0	0	0	0	0	0	NA	NA	NA	NA	NA	NA	0	0	0	0	0	0	0	0	0	NA	NA	NA	NA
1700063A18Rik	NA	NA	NA	NA	NA	NA	0	0	0	0.221639	0.605652	0	0	0	0	NA	NA	NA	NA	NA	NA	0	0	0	0	0	0	0	0	0	NA	NA	NA	NA	NA	NA	0	0	0	0	0	0	0	0	0	NA	NA	NA	NA
1700063D05Rik	NA	NA	NA	NA	NA	NA	0	0.713733	0.193018	0	4.56161	0	0.291565	0	0.093398	NA	NA	NA	NA	NA	NA	0	0	0	0.00924159	0.00237341	0	0	0	0	NA	NA	NA	NA	NA	NA	0	0	0	0	0.0158609	0	0	0.0459791	0	NA	NA	NA	NA
1700063O14Rik	NA	NA	NA	NA	NA	NA	0	0.128566	0	0	0.876472	4.29945	0.560216	0	0	NA	NA	NA	NA	NA	NA	0	0	0	0	0	0	0	0	0	NA	NA	NA	NA	NA	NA	0	0	0	0	0	0	0	0	0	NA	NA	NA	NA
1700064J06Rik	NA	NA	NA	NA	NA	NA	0	0	0	0	1.11716	0	0.535543	0	0	NA	NA	NA	NA	NA	NA	0	0	0	0	0	0	0	0	0	NA	NA	NA	NA	NA	NA	0	0	0	0	0	0	0	0	0	NA	NA	NA	NA
1700064M15Rik	1.3653575890248	0.399297801152459	-0.966059787872341	0.461368300327796	0.869739411192637	0.598496706276795	1.00338	0.294207	1.06085	0.366993	12.0342	0	2.13664	0	1.02665	NA	NA	NA	NA	NA	NA	0	0.00493029	0.0121807	0	0.00696272	0	0	0	0	NA	NA	NA	NA	NA	NA	0	0	0.00853708	0.017304	0.0199415	0.00438957	0.0088475	0.0192694	0.0053709	NA	NA	NA	NA
1700065D16Rik	2.52912210734178	1.05136734049831	-1.47775476684347	0.0483838074520449	0.538256797875093	0.183663736086966	0.597661	0.166899	0.451352	1.45732	7.39566	2.2982	1.18178	1.44492	0.262081	NA	NA	NA	NA	NA	NA	0.0347792	0.0491385	0.0607002	0.0257344	0.0198271	0.0149237	0	0.0479437	0.0197528	NA	NA	NA	NA	NA	NA	0.0185234	0	0	0	0.110417	0	0.04409	0.0426782	0	NA	NA	NA	NA
1700065I16Rik	NA	NA	NA	NA	NA	NA	0	0	0	0	1.27884	0	0	0	0	NA	NA	NA	NA	NA	NA	0	0	0	0	0	0	0	0	0	NA	NA	NA	NA	NA	NA	0	0	0	0	0	0	0	0	0	NA	NA	NA	NA
1700065J11Rik	NA	NA	NA	NA	NA	NA	0	0	0	0	1.5113	6.10527	0.48299	0	0	NA	NA	NA	NA	NA	NA	0	0	0	0	0	0	0	0	0	NA	NA	NA	NA	NA	NA	0	0	0	0	0	0	0	0	0	NA	NA	NA	NA
1700065J18Rik	NA	NA	NA	NA	NA	NA	0	0.469712	0.169369	1.36714	1.60108	0	0	3.54517	0	NA	NA	NA	NA	NA	NA	0	0	0	0	0	0	0	0	0	NA	NA	NA	NA	NA	NA	0	0	0	0	0	0.0718593	0.0724189	0	0	NA	NA	NA	NA
1700065L07Rik	NA	NA	NA	NA	NA	NA	0	0	0	0	0.679093	0	0	0.663386	0	NA	NA	NA	NA	NA	NA	0	0	0	0	0	0	0	0	0	NA	NA	NA	NA	NA	NA	0	0	0	0	0	0	0	0	0	NA	NA	NA	NA
1700065O20Rik	NA	NA	NA	NA	NA	NA	0	0	0	0	0.921419	0	0	0.720085	0	NA	NA	NA	NA	NA	NA	0	0	0	0	0	0	0	0	0	NA	NA	NA	NA	NA	NA	0	0	0	0	0	0	0	0	0	NA	NA	NA	NA
1700066B17Rik	NA	NA	NA	NA	NA	NA	0	0.952988	0	0	1.21815	3.515	0.51907	0	0	NA	NA	NA	NA	NA	NA	0	0	0	0	0	0	0.113924	0.0436054	0	NA	NA	NA	NA	NA	NA	0.252708	0.10221	0.128978	0.0980355	0	0.165794	0.133668	0.194081	0	NA	NA	NA	NA
1700066B19Rik	1.58623230937371	2.16826548586002	0.582033176486309	0.46219918822265	0.221043636936466	0.728330084388939	0.0258459	0.151568	0.163958	0.063022	2.06657	0	0.935632	0.370108	0.370235	-0.319376180233269	-0.435268713197352	-0.115892532964083	0.565119157702514	0.500693612148368	0.881127484067148	0.158896	0.188151	0.0422584	0.104136	0.107838	0.124676	0.0523215	0.0976294	0.139235	0.521261027455192	0.495113460665968	-0.026147566789224	0.534144852407096	0.548043170550041	0.98166169107794	0.0628663	0.0528096	0.144386	0.108809	0.121071	0.205588	0.176494	0.0947063	0.125775	NA	NA	NA	NA
1700066J03Rik	-1.65439558114963	-5.89788447013883	-4.24348888898919	0.435945413678086	0.0876406143140556	0.388857139417465	0.501691	1.34845	1.32607	0.152914	1.67141	0	0	0	0	NA	NA	NA	NA	NA	NA	0.0100596	0.0189505	0	0.0148869	0.0114697	0	0	0	0	NA	NA	NA	NA	NA	NA	0.0107154	0.0390056	0	0.00831389	0	0.0168721	0.0170035	0	0	NA	NA	NA	NA
1700066M21Rik	0.471689611934136	0.619444498494068	0.147754886559933	0.00387789973641364	0.000116503136082191	0.309872742197761	21.544	19.3108	23.1648	36.631	30.9759	35.7528	36.5959	38.945	31.8213	0.412492860090398	0.389596756510613	-0.0228961035797857	0.0272900974285079	0.0404039990831272	0.924208423218651	88.3944	75.1768	92.9742	132.79	109.616	108.377	110.25	105.292	116.068	0.49089004602473	0.574245776730481	0.0833557307057513	0.502409424271249	0.40297611086331	0.940249913905252	44.4564	51.9422	40.8416	46.6621	111.896	54.6624	62.737	70.9517	84.0124	0.518639854003657	0.0680404875569748	-0.450599366446683	0.0262759896983324
1700066N21Rik	NA	NA	NA	NA	NA	NA	0	0	0	0	1.11427	1.28611	0	0	0	NA	NA	NA	NA	NA	NA	0	0	0	0	0	0	0	0	0	NA	NA	NA	NA	NA	NA	0	0	0	0	0	0	0	0	0	NA	NA	NA	NA
1700066O22Rik	NA	NA	NA	NA	NA	NA	0	0.13178	0.142552	0	1.34758	0	0	0.702083	0	NA	NA	NA	NA	NA	NA	0	0	0	0	0	0	0	0	0	NA	NA	NA	NA	NA	NA	0.0719118	0	0	0.11159	0	0.0377432	0.0570557	0.0276144	0	NA	NA	NA	NA
1700067G17Rik	NA	NA	NA	NA	NA	NA	0	0.1049	0	0	4.29079	0	1.59982	0.838308	0	NA	NA	NA	NA	NA	NA	0.0326216	0	0	0	0	0	0	0	0	NA	NA	NA	NA	NA	NA	0	0	0	0	0	0	0	0	0	NA	NA	NA	NA
1700067K01Rik	0.0389752466432522	-0.213818534452777	-0.252793781096029	0.958962473697815	0.774463548748717	0.743171458279707	6.20912	1.75059	3.598	3.63946	4.9726	6.08381	4.25899	2.87569	3.54309	0.619499255641463	1.63154943739738	1.01205018175592	0.231162614174256	0.00822022035372363	0.0438859564150009	0.0658367	0.108522	0.047877	0.140055	0.115725	0.113002	0.142267	0.285885	0.2337	NA	NA	NA	NA	NA	NA	0.0525968	0.0106366	0.161067	0.0816176	0	0.0552113	0.0834619	0.0403947	0.0084443	NA	NA	NA	NA
1700067P10Rik	NA	NA	NA	NA	NA	NA	0	0	0	0	2.98707	0	0	0	0	NA	NA	NA	NA	NA	NA	0	0	0	0	0	0	0	0	0	NA	NA	NA	NA	NA	NA	0	0	0	0	0	0.00587241	0	0	0	NA	NA	NA	NA
1700069L16Rik	NA	NA	NA	NA	NA	NA	0	0	0	0	4.90027	2.29773	0.489393	0	0	NA	NA	NA	NA	NA	NA	0	0	0	0	0	0	0	0	0	NA	NA	NA	NA	NA	NA	0	0	0	0	0	0	0	0	0	NA	NA	NA	NA
1700069P05Rik	NA	NA	NA	NA	NA	NA	0.246702	0	0	0	1.09587	0	0	0	0	NA	NA	NA	NA	NA	NA	0	0	0.0116894	0	0	0	0	0	0	NA	NA	NA	NA	NA	NA	0	0	0	0	0	0	0	0	0	NA	NA	NA	NA
1700071K01Rik	NA	NA	NA	NA	NA	NA	0	0	0.0659201	0.076015	2.70034	0	0	0	0	NA	NA	NA	NA	NA	NA	0.00762384	0	0	0	0	0	0	0	0	NA	NA	NA	NA	NA	NA	0	0	0	0	0	0	0	0	0	NA	NA	NA	NA
1700071M16Rik	NA	NA	NA	NA	NA	NA	0	0	0	0	0.344428	0.993859	0	0.235523	0	NA	NA	NA	NA	NA	NA	0	0	0	0	0	0	0	0	0	NA	NA	NA	NA	NA	NA	0	0	0	0	0	0	0	0	0	NA	NA	NA	NA
1700072B07Rik	NA	NA	NA	NA	NA	NA	0	0	0	0	2.90713	7.27014	0	0	0.297614	NA	NA	NA	NA	NA	NA	0	0	0	0	0	0	0	0	0	NA	NA	NA	NA	NA	NA	0	0	0	0	0	0	0	0	0	NA	NA	NA	NA
1700072I22Rik	NA	NA	NA	NA	NA	NA	0	0.144088	0.0779328	0.269602	0	0	0.0784813	0	0.150841	NA	NA	NA	NA	NA	NA	0	0	0.0105242	0.0133855	0.00515645	0	0	0.0049875	0	NA	NA	NA	NA	NA	NA	0	0	0	0	0	0	0	0	0	NA	NA	NA	NA
1700072O05Rik	NA	NA	NA	NA	NA	NA	0	0.189385	0	0	7.74654	0	0	0	0	NA	NA	NA	NA	NA	NA	0	0	0	0	0	0	0	0	0	NA	NA	NA	NA	NA	NA	0	0	0	0	0	0	0	0	0	NA	NA	NA	NA
1700073E17Rik	NA	NA	NA	NA	NA	NA	0	0.027508	0.0297565	0	1.35959	1.32575	0.0449488	0	0.0143986	NA	NA	NA	NA	NA	NA	0	0	0	0	0	0	0	0	0	NA	NA	NA	NA	NA	NA	0.0169168	0	0	0	0	0	0.013422	0	0	NA	NA	NA	NA
1700074H08Rik	NA	NA	NA	NA	NA	NA	0	0	0	0	1.18252	0	0	0	0.121059	NA	NA	NA	NA	NA	NA	0	0	0	0	0	0	0	0	0.0208179	NA	NA	NA	NA	NA	NA	0	0	0	0	0	0	0	0	0	NA	NA	NA	NA
1700074P13Rik	NA	NA	NA	NA	NA	NA	0	0	0	0	0.261824	1.58655	0	0	0	NA	NA	NA	NA	NA	NA	0	0	0	0	0	0	0	0	0	NA	NA	NA	NA	NA	NA	0	0	0	0	0	0	0	0	0	NA	NA	NA	NA
1700080E11Rik	NA	NA	NA	NA	NA	NA	0	0	0	0.0905896	6.68373	0	0	0	0	NA	NA	NA	NA	NA	NA	0	0	0	0	0	0	0	0	0	NA	NA	NA	NA	NA	NA	0	0	0	0	0	0	0	0	0	NA	NA	NA	NA
1700080N15Rik	NA	NA	NA	NA	NA	NA	0	0	0	0	1.49041	0	0	0	0	NA	NA	NA	NA	NA	NA	0	0	0	0	0	0	0	0	0	NA	NA	NA	NA	NA	NA	0	0	0	0.00518009	0	0	0	0	0	NA	NA	NA	NA
1700080O16Rik	NA	NA	NA	NA	NA	NA	0	0	0	0.271333	0.148289	0	0	0	0	NA	NA	NA	NA	NA	NA	0.00698188	0	0	0	0	0	0	0	0	NA	NA	NA	NA	NA	NA	0	0	0	0	0	0	0	0	0	NA	NA	NA	NA
1700081H04Rik	NA	NA	NA	NA	NA	NA	0	0	0	0	1.14891	0	0	0	0	NA	NA	NA	NA	NA	NA	0.0207642	0	0	0	0	0	0	0	0	NA	NA	NA	NA	NA	NA	0	0	0	0.00858045	0	0	0	0	0	NA	NA	NA	NA
1700084C01Rik	NA	NA	NA	NA	NA	NA	0	0	0.0475174	0	1.19784	0	0	0.468055	0.229928	NA	NA	NA	NA	NA	NA	0.0242795	0	0.0565002	0.0359306	0.0230691	0	0	0.0535517	0.0275791	NA	NA	NA	NA	NA	NA	0	0	0	0	0	0.0407222	0	0	0	NA	NA	NA	NA
1700084D21Rik	NA	NA	NA	NA	NA	NA	0	0	0	0	4.78076	0	0	0	0	NA	NA	NA	NA	NA	NA	0	0	0	0	0	0	0	0	0	NA	NA	NA	NA	NA	NA	0	0	0	0	0.0809815	0	0	0	0	NA	NA	NA	NA
1700084E18Rik	0.970767809700633	0.474547915086972	-0.496219894613661	0.529405374152318	0.78764419373537	0.74980641125014	0.894721	1.45748	1.26129	2.90889	7.45203	0	2.54033	0	2.59384	-0.0915912580373155	-0.506353604055841	-0.414762346018525	0.877281460562196	0.442143994455798	0.549018056308044	0.488039	0.519005	0.183177	0.267926	0.415841	0.486388	0.226798	0.199661	0.482833	1.02808508386692	0.61849976697435	-0.40958531689257	0.523873130495455	0.7313101674786	0.836903062499028	0.0670785	0.0203479	0.205414	0.312269	0.0999628	0.316858	0.266104	0.270462	0	-0.100777727016357	-0.182894848092474	-0.082117121076117	0.887576081585716
1700084F23Rik	NA	NA	NA	NA	NA	NA	0	0	0	0.453469	2.27177	0	0	0	0	NA	NA	NA	NA	NA	NA	0	0	0	0	0	0	0	0.0118288	0	NA	NA	NA	NA	NA	NA	0	0	0	0	0	0	0	0	0	NA	NA	NA	NA
1700084J12Rik	NA	NA	NA	NA	NA	NA	0	0	0	0	0.294955	0	0	0	0	NA	NA	NA	NA	NA	NA	0.01079	0	0	0.00399194	0.00512601	0.0185199	0	0.017849	0.00612816	NA	NA	NA	NA	NA	NA	0	0	0.0219977	0.00445876	0	0.00452429	0.0136786	0	0.00553574	NA	NA	NA	NA
1700084M14Rik	NA	NA	NA	NA	NA	NA	0	0	0	0	0	0	0	0	0	NA	NA	NA	NA	NA	NA	0	0	0	0	0	0	0	0	0	NA	NA	NA	NA	NA	NA	0	0	0	0	0	0	0.00372097	0	0	NA	NA	NA	NA
1700085C21Rik	NA	NA	NA	NA	NA	NA	0	0	0	0.291695	3.18835	1.38001	0.318422	0	0	NA	NA	NA	NA	NA	NA	0	0.00645905	0.0079788	0	0	0	0	0.00378121	0	NA	NA	NA	NA	NA	NA	0	0	0	0	0	0	0	0	0	NA	NA	NA	NA
1700086L19Rik	0.105726933093468	0.0421859950268982	-0.0635409380665699	0.5012573042861	0.807350251935401	0.70646638598345	63.7282	69.4228	66.0046	83.9576	94.2015	79.9405	80.369	80.1422	64.1933	-0.588457290571761	-0.833841167999893	-0.245383877428132	0.00934097703705091	0.00201204886415407	0.29161381552111	7.70826	7.32724	6.64419	4.99066	4.73364	5.15598	2.91904	4.60198	4.45838	-0.473963499933633	-2.06382923999962	-1.58986574006599	0.228740139653225	0.000981776701686937	0.00832522987438284	16.9499	15.3471	20.6721	16.313	11.4623	15.709	5.9158	5.00767	2.79154	-0.0404325520190172	-0.355785312005733	-0.315352759986716	0.872644760949196
1700086O06Rik	0.102676593028396	-0.25882318561606	-0.361499778644456	0.746853229258044	0.384633559464608	0.23875631067419	13.6072	9.95825	11.1975	13.8112	14.6272	16.1097	14.3808	10.384	6.96141	0.366328538128229	0.00363285442619338	-0.362695683702036	0.195986261749166	0.992023455372155	0.27541233137006	12.4438	8.44865	9.04009	14.4424	13.2158	12.0887	6.46089	11.4244	11.4802	0.724189442518104	0.946661357334947	0.222471914816842	0.338306055289485	0.177701032833014	0.821498991625633	1.88398	1.38792	3.03919	4.64625	2.8878	4.44967	5.49863	6.12353	1.81481	0.244737977863771	0.117590731650096	-0.127147246213675	0.594251005933633
1700088E04Rik	0.527267344098702	0.337302984930444	-0.189964359168258	0.0595392378745969	0.209870388445893	0.50117148264054	16.5282	18.83	18.7855	23.8663	39.5776	35.3531	31.4012	19.0958	23.2533	0.227166948908526	0.150554919555256	-0.0766120293532693	0.304481358398288	0.543095956296881	0.790434549612665	1.12476	1.21834	0.9379	1.51192	1.21117	1.27094	1.05322	1.34894	1.18179	0.560841470998532	1.0587683415286	0.497926870530068	0.172711106061579	0.0142162535896804	0.244806126011259	1.10824	0.81167	1.08539	2.09154	1.15459	1.81573	2.60618	2.40387	1.70231	0.113284840688624	0.327108465477359	0.213823624788735	0.505957965391188
1700091H14Rik	NA	NA	NA	NA	NA	NA	0	0	0	0	0	0	0.198578	0	0	NA	NA	NA	NA	NA	NA	0	0	0	0	0	0	0	0	0	NA	NA	NA	NA	NA	NA	0	0	0	0	0	0	0	0	0	NA	NA	NA	NA
1700092C02Rik	NA	NA	NA	NA	NA	NA	0	0.353377	0	0	1.20454	0	0	0	0.739879	NA	NA	NA	NA	NA	NA	0	0	0	0.006855	0.00176049	0	0	0	0	NA	NA	NA	NA	NA	NA	0	0	0	0	0	0.00776916	0	0.00568421	0	NA	NA	NA	NA
1700092C10Rik	NA	NA	NA	NA	NA	NA	0	0	0	0	3.41038	3.93631	0.363304	0	0	NA	NA	NA	NA	NA	NA	0	0	0	0	0	0	0	0	0	NA	NA	NA	NA	NA	NA	0	0	0	0	0	0	0	0	0	NA	NA	NA	NA
1700092E19Rik	NA	NA	NA	NA	NA	NA	0	0	0	0	0.525563	2.12314	0	0	0	NA	NA	NA	NA	NA	NA	0	0	0	0	0	0	0	0	0	NA	NA	NA	NA	NA	NA	0	0	0	0	0	0	0	0	0	NA	NA	NA	NA
1700092K14Rik	1.78835182798872	1.06569616748602	-0.7226556605027	0.323781633483349	0.614482376967918	0.669219301730695	0.49153	0.480414	0.519684	2.19731	5.45853	0	2.09336	1.27975	0.167643	NA	NA	NA	NA	NA	NA	0	0	0	0	0	0	0	0	0	NA	NA	NA	NA	NA	NA	0.0987975	0.0199798	0.0378184	0.0383275	0.0392618	0.0259271	0.0130645	0	0	NA	NA	NA	NA
1700092M07Rik	0.326277079872401	1.8861949412432	1.5599178613708	0.882065218478907	0.164484851835665	0.291329806081922	1.19218	0	1.80066	1.45349	3.9718	0	7.43466	2.88224	1.56835	NA	NA	NA	NA	NA	NA	0.355632	0.125616	0.310343	0.361824	0.287216	0.343354	0.384245	0.22061	0.555449	NA	NA	NA	NA	NA	NA	0	0	0.0362517	0.183699	0.056453	0.447356	0.262989	0.327302	0.0912277	NA	NA	NA	NA
1700093K21Rik	2.76297579099803	1.49787226248458	-1.26510352851345	0.112022478580169	0.501906552597554	0.383178682424563	0	0.131143	0.236438	0.272645	3.57615	0.68794	0.285722	0.582239	0.320342	NA	NA	NA	NA	NA	NA	0	0	0.0145559	0	0.0071318	0.0214722	0.0180221	0.00689813	0	NA	NA	NA	NA	NA	NA	0.0133257	0.0485072	0	0.0206782	0	0.0419642	0.0211455	0	0	NA	NA	NA	NA
1700094D03Rik	0.899435824924611	0.546518717753161	-0.35291710717145	0.00810799094729609	0.0781118825971664	0.244284068117911	6.39449	3.0024	4.86067	12.4839	7.93664	9.08022	8.69954	7.42662	6.47866	1.44526220725342	1.23930921367051	-0.205952993582915	7.38144601725803e-05	0.000165702582650332	0.320286333238446	50.4055	49.2231	45.2801	147.816	139.381	118.641	96.1076	123.234	118.721	0.423800742104241	0.970950958645484	0.547150216541243	0.243621026477382	0.0125147432215132	0.158114414994536	50.5335	43.113	49.8702	78.7221	64.9522	74.906	123.727	106.879	72.6371	0.934268287696309	0.760417713235564	-0.173850574460745	0.0136586060982229
1700094J05Rik	NA	NA	NA	NA	NA	NA	0	0	0.0686309	0.079141	3.46017	0.124806	0	0.25351	0.0664184	NA	NA	NA	NA	NA	NA	0.0248416	0.00779955	0	0.00612706	0.0267502	0.021319	0.0715741	0.00913189	0.0376235	NA	NA	NA	NA	NA	NA	0.0176408	0.0535124	0	0	0	0.0138883	0.0139964	0	0.0509795	NA	NA	NA	NA
1700094M24Rik	NA	NA	NA	NA	NA	NA	0	0	0	0	0.974151	5.0597	0	0	0	NA	NA	NA	NA	NA	NA	0	0	0	0	0	0	0	0	0	NA	NA	NA	NA	NA	NA	0	0	0	0	0	0	0	0	0	NA	NA	NA	NA
1700095A21Rik	NA	NA	NA	NA	NA	NA	0	0	0	0	1.61356	1.51319	0.193377	0	0	NA	NA	NA	NA	NA	NA	0	0	0	0	0	0	0	0	0	NA	NA	NA	NA	NA	NA	0	0	0	0	0	0	0	0	0	NA	NA	NA	NA
1700095B10Rik	NA	NA	NA	NA	NA	NA	0	0	0.0653534	0.226085	3.91273	1.3073	0	0	0	NA	NA	NA	NA	NA	NA	0.0121135	0	0	0	0	0	0	0	0	NA	NA	NA	NA	NA	NA	0	0	0	0	0	0	0	0	0	NA	NA	NA	NA
1700095J12Rik	NA	NA	NA	NA	NA	NA	0	0	0	0	0.860155	1.9856	0.0916311	0	0	NA	NA	NA	NA	NA	NA	0	0	0	0	0	0	0.0949974	0	0	NA	NA	NA	NA	NA	NA	0	0	0	0	0	0	0	0	0	NA	NA	NA	NA
1700096J18Rik	NA	NA	NA	NA	NA	NA	0	0	0	0	3.32442	0	0.303553	0	0.437572	NA	NA	NA	NA	NA	NA	0	0	0	0	0	0	0	0	0	NA	NA	NA	NA	NA	NA	0	0.0329865	0	0	0	0	0	0	0	NA	NA	NA	NA
1700096K18Rik	-0.122371621255461	-0.507608406327123	-0.385236785071661	0.655870657831714	0.0394479665257011	0.167470841154338	16.5257	17.5052	16.1028	15.0292	17.2609	23.4436	13.4579	12.966	12.0648	-0.152498519022601	-0.40043291927237	-0.247934400249768	0.656235210008272	0.276607079485806	0.546257104287849	2.32167	2.03495	2.62631	3.00631	1.7341	1.88177	1.62586	1.76026	1.83138	0.176876713551509	1.16027348906919	0.983396775517683	0.901115249219335	0.230682872141366	0.366144371814431	0.549565	0.583476	0.394437	0.506346	0.859931	0.594911	0.790307	0.633104	2.05138	0.112325694869323	0.215115260784378	0.102789565915055	0.761542785442677
1700096P03Rik	NA	NA	NA	NA	NA	NA	0	0	0	0	1.97357	2.56266	0	0	0	NA	NA	NA	NA	NA	NA	0	0	0	0	0	0	0	0	0	NA	NA	NA	NA	NA	NA	0	0	0	0	0	0	0	0	0	NA	NA	NA	NA
1700097N02Rik	NA	NA	NA	NA	NA	NA	0.459537	0	0	0	0	2.35609	0.407731	0	0	NA	NA	NA	NA	NA	NA	0	0	0	0	0	0	0	0	0	NA	NA	NA	NA	NA	NA	0	0	0	0	0	0	0.0220512	0	0	NA	NA	NA	NA
1700099I09Rik	NA	NA	NA	NA	NA	NA	0	0	0	0	1.46178	0.2812	0	0	0	NA	NA	NA	NA	NA	NA	0.0105676	0	0	0	0	0	0	0	0	NA	NA	NA	NA	NA	NA	0	0	0	0	0	0	0.00893109	0	0	NA	NA	NA	NA
1700100I10Rik	NA	NA	NA	NA	NA	NA	0	0	0	0	2.45188	0	0	0	0	NA	NA	NA	NA	NA	NA	0	0	0.0306184	0	0	0	0	0	0	NA	NA	NA	NA	NA	NA	0	0	0	0	0.0668357	0	0	0	0	NA	NA	NA	NA
1700100L14Rik	NA	NA	NA	NA	NA	NA	0	0.185497	0	0	1.58073	0	0	0	0	NA	NA	NA	NA	NA	NA	0	0	0	0	0	0	0	0	0	NA	NA	NA	NA	NA	NA	0	0	0	0.00195644	0	0	0.00200065	0	0	NA	NA	NA	NA
1700101E01Rik	-0.439302197489486	-1.03535845633312	-0.596056258843632	0.500567060463495	0.0995604501446262	0.440490840496637	7.36855	7.8134	4.92425	7.45812	8.80049	1.73749	1.85034	4.5247	4.481	NA	NA	NA	NA	NA	NA	0	0.118914	0	0.0467073	0.0919638	0.126403	0	0.0116023	0	NA	NA	NA	NA	NA	NA	0.0896521	0	0	0.0695592	0	0.0705814	0	0.07746	0	0.701393932622525	0.708305013537493	0.00691108091496712	0.11596517910393
1700101I11Rik	-0.34969652110297	0.119904433964257	0.469600955067227	0.794319986019511	0.926561920776672	0.724295634544717	1.28473	1.09871	1.10363	0.881057	0.535018	1.69819	1.19689	2.61321	0.575104	0.541343815233484	0.614272722269415	0.0729289070359306	0.31932849862057	0.325756949405674	0.91428874887049	0.147452	0.260413	0.171566	0.21821	0.378272	0.158179	0.265526	0.294735	0.334982	0.656282048811449	1.06835737254341	0.412075323731958	0.518384730432786	0.231161427566051	0.712968600373922	0.176699	0.119112	0.360736	0.487456	0.210659	0.510076	0.872325	0.339264	0.302598	-0.38219593175595	0.747223312591723	1.12941924434767	0.605222809960715
1700101O22Rik	NA	NA	NA	NA	NA	NA	0	0	0	0	0	0	0	0	0	NA	NA	NA	NA	NA	NA	0	0	0	0	0	0	0	0	0	NA	NA	NA	NA	NA	NA	0	0	0	0	0	0	0	0	0	NA	NA	NA	NA
1700102H20Rik	-0.777628686740916	-0.436314576297575	0.34131411044334	0.132266638336125	0.348988232126384	0.567343352046119	15.8634	10.3364	15.3136	11.7725	6.89346	7.51449	12.3616	7.93117	12.3499	-0.0988995690209387	-0.538278012147093	-0.439378443126155	0.814583662825213	0.248379406654997	0.360600706410897	0.249038	0.323934	0.234572	0.333445	0.24789	0.213725	0.136673	0.170017	0.255942	-0.257345750138489	-0.8797378803179	-0.62239213017941	0.74509845984161	0.199555993124991	0.45303626559703	0.303172	0.321879	0.570581	0.264628	0.512038	0.377913	0.220495	0.261942	0.219031	0.0681032022967275	-0.0503419486735082	-0.118445150970236	0.904951941214686
1700102P08Rik	1.34014177334989	1.10890217461573	-0.231239598734166	0.0867272289497899	0.140644442873559	0.75663203623343	1.35566	1.90109	1.86954	2.2277	6.87288	8.61272	4.33019	4.75728	3.13606	1.66130099979337	1.08406604521533	-0.577234954578045	0.0023484168425924	0.0350694136633304	0.175123865998109	0.23686	0.176622	0.252629	0.869003	0.675153	0.626758	0.241699	0.473448	0.650203	0.104167238927826	0.290611919997031	0.186444681069205	0.870705231484438	0.576222557925661	0.779861998197123	0.19974	0.216848	0.225349	0.285478	0.250661	0.248292	0.283588	0.290655	0.263293	0.266789255653621	0.904134571949314	0.637345316295693	0.71257600115186
1700104L18Rik	NA	NA	NA	NA	NA	NA	0	0	0	0	1.08167	9.36355	0	0	0	NA	NA	NA	NA	NA	NA	0	0.00700733	0	0	0	0	0	0	0	NA	NA	NA	NA	NA	NA	0	0	0	0	0	0	0.0062874	0	0	NA	NA	NA	NA
1700105P06Rik	0.662114868921767	0.927205542602915	0.265090673681148	0.548291453278518	0.336921238191536	0.800831405486713	2.33218	2.39342	2.0959	2.98554	12.0432	1.7936	7.20105	2.88423	3.81804	NA	NA	NA	NA	NA	NA	0.0170027	0.036034	0.0148375	0.0283071	0.0169628	0.0328314	0.0122471	0.0375017	0.0627686	NA	NA	NA	NA	NA	NA	0.0135835	0	0.0103991	0.0140522	0.00539802	0.0249527	0.0107773	0	0	NA	NA	NA	NA
1700106J16Rik	NA	NA	NA	NA	NA	NA	0	0	0	0	4.59878	0	0.0565271	0	0	NA	NA	NA	NA	NA	NA	0	0	0	0	0	0	0	0	0	NA	NA	NA	NA	NA	NA	0	0	0	0	0	0	0	0	0	NA	NA	NA	NA
1700108F19Rik	NA	NA	NA	NA	NA	NA	0	0.145748	0.315323	0	1.98721	0	0.158771	0	0.228868	1.23094157068672	0.560687653602468	-0.670253917084251	0.105034578610598	0.565226945154981	0.389599371871826	0.110855	0.104416	0.128983	0.328101	0.30194	0.158559	0.186315	0.0713138	0.335786	NA	NA	NA	NA	NA	NA	0.0984019	0.167158	0.180801	0.152696	0.0234627	0.07747	0.109303	0.0680159	0.0379157	NA	NA	NA	NA
1700108J01Rik	NA	NA	NA	NA	NA	NA	0	0	0	0	2.30355	0	0	0	0	NA	NA	NA	NA	NA	NA	0	0	0	0	0	0	0	0	0	NA	NA	NA	NA	NA	NA	0	0	0	0	0	0	0	0	0	NA	NA	NA	NA
1700109G14Rik	NA	NA	NA	NA	NA	NA	0	0	0	0	1.35095	0	0.345396	0	0	NA	NA	NA	NA	NA	NA	0	0	0	0	0	0	0	0.0154345	0	NA	NA	NA	NA	NA	NA	0	0	0	0	0	0	0	0	0	NA	NA	NA	NA
1700109G15Rik	NA	NA	NA	NA	NA	NA	0	0	0.17819	0	2.24596	0	0.179444	0	0	NA	NA	NA	NA	NA	NA	0	0	0	0	0	0	0	0	0	NA	NA	NA	NA	NA	NA	0	0	0	0	0	0	0	0	0	NA	NA	NA	NA
1700109H08Rik	-0.492402268344178	-0.405675190429417	0.0867270779147611	0.377219785414088	0.437798941651441	0.900816329212263	10.9523	6.54662	10.3355	9.4905	7.84044	5.04686	10.1191	7.42342	5.27901	-0.266748896156153	-0.654503207487861	-0.387754311331708	0.641670656936406	0.306225020058959	0.589608559708437	1.88805	1.53309	2.15894	1.99921	1.35472	1.53651	0.42206	0.789788	2.40347	-0.700532765272037	-0.831047814659615	-0.130515049387578	0.461630020883706	0.363772063349357	0.934630413003667	0.970899	1.17807	0.610564	0.457361	0.90946	0.573278	0.605253	0.239675	0.734842	0.336535020510051	-0.294769742437445	-0.631304762947496	0.432603936965337
1700109I08Rik	NA	NA	NA	NA	NA	NA	0	0	0	0	0	0	0	0	0	NA	NA	NA	NA	NA	NA	0	0	0	0	0	0	0	0	0	NA	NA	NA	NA	NA	NA	0	0	0	0	0	0	0	0	0	NA	NA	NA	NA
1700109K24Rik	NA	NA	NA	NA	NA	NA	0	0	0.0627753	0	0.197809	0	0	0	0	NA	NA	NA	NA	NA	NA	0.0113976	0	0	0	0	0	0	0	0	NA	NA	NA	NA	NA	NA	0	0.0589251	0	0	0	0	0	0	0	NA	NA	NA	NA
1700110C19Rik	-1.08655024334068	-0.683193730865586	0.403356512475096	0.44245417948023	0.595360380705346	0.821245892210989	2.42021	1.66459	2.46406	1.09285	3.58358	0	2.95859	0	1.19231	NA	NA	NA	NA	NA	NA	0.395401	0.595893	0.552075	0.526628	0.12022	0.339333	0.113924	0.130816	0	NA	NA	NA	NA	NA	NA	0.0842361	0.10221	0.257956	0.392142	0	0.0663175	0.267336	0	0	NA	NA	NA	NA
1700110I01Rik	NA	NA	NA	NA	NA	NA	0	0	0.0134009	0	0.0844544	0	0	0	0	NA	NA	NA	NA	NA	NA	0	0	0	0	0	0	0	0	0	NA	NA	NA	NA	NA	NA	0	0	0	0	0	0	0	0	0	NA	NA	NA	NA
1700110I07Rik	NA	NA	NA	NA	NA	NA	0.534861	0.0871275	0.471247	0.652095	0.890959	0	0	0.696281	1.27695	NA	NA	NA	NA	NA	NA	0	0	0	0	0	0	0	0	0	NA	NA	NA	NA	NA	NA	0	0	0	0	0	0	0	0	0	NA	NA	NA	NA
1700110K17Rik	0.861785668303754	0.112426385467686	-0.749359282836068	0.00327596556698117	0.725720845617696	0.00935712510333505	39.8547	23.2291	28.3171	71.6596	54.2076	63.9731	43.9912	37.4841	26.5625	NA	NA	NA	NA	NA	NA	0	0.0157304	0	0.0247145	0.050777	0.0358307	0	0.0184175	0.00948501	0.473328996726234	-0.48632111462422	-0.959650111350455	0.331866675448189	0.309539153362203	0.0833517582759077	0.809412	0.615175	0.708188	1.40094	0.869535	1.0994	0.599854	0.379128	0.616902	0.714725684466163	-0.991147635360223	-1.70587331982639	0.183550597361198
1700111N16Rik	NA	NA	NA	NA	NA	NA	0	0	0	0	0.19047	0	0.121743	0	0	NA	NA	NA	NA	NA	NA	0	0	0.0326726	0	0.0053361	0.0240987	0	0	0	NA	NA	NA	NA	NA	NA	0.0149557	0	0	0	0	0	0.011866	0.017229	0	NA	NA	NA	NA
1700112E06Rik	1.04304517489962	-0.22988558624979	-1.27293076114941	0.155338952223771	0.820419807890215	0.105827753495614	2.2733	2.01359	2.40351	3.72432	12.0705	4.23421	2.34479	1.75713	2.03528	NA	NA	NA	NA	NA	NA	0.0196815	0.11123	0.0458002	0.0873783	0.100981	0.101344	0.08506	0.0325576	0.0447125	NA	NA	NA	NA	NA	NA	0.0209647	0.0508762	0	0.0162661	0	0	0.0499009	0	0	-0.0218243701238379	0.315327530050126	0.337151900173964	0.972609094037484
1700112H15Rik	NA	NA	NA	NA	NA	NA	0	0	0.26385	0	0.831409	0.959623	0	0	0	NA	NA	NA	NA	NA	NA	0	0	0	0	0	0	0	0	0	NA	NA	NA	NA	NA	NA	0	0.0453619	0.0858626	0.0725153	0.0891397	0.0294324	0.17797	0.107669	0.162055	NA	NA	NA	NA
1700112J05Rik	NA	NA	NA	NA	NA	NA	0	0	0	0	0	5.44386	0	0	0	NA	NA	NA	NA	NA	NA	0	0	0	0	0.00866886	0	0.0438124	0	0	NA	NA	NA	NA	NA	NA	0	0	0	0	0	0	0	0	0	NA	NA	NA	NA
1700112J16Rik	0.232568038156311	0.21241068608557	-0.0201573520707413	0.706323309516357	0.725163751360479	0.976765197237383	2.26124	2.26091	2.00604	1.42597	4.06979	4.89729	2.87803	2.84217	2.55303	-0.163280595755959	0.244010912776916	0.407291508532875	0.703356708445155	0.603341689426645	0.366897104911696	0.111155	0.104699	0.0727498	0.0976691	0.0805302	0.107317	0.120098	0.111091	0.11837	-0.339009533797418	0.568094452380228	0.907103986177646	0.62062360163972	0.326606172680519	0.169800340444902	0.229404	0.152646	0.147299	0.109091	0.18527	0.180606	0.322925	0.281326	0.228111	0.0166710273102917	0.412008035725343	0.395337008415051	0.985247626765793
1700113A16Rik	-0.0712705001688742	0.587334215560853	0.658604715729727	0.895869440144551	0.140870080618168	0.147428741254664	7.30795	8.10791	7.4481	9.55191	14.4765	3.67091	13.6692	12.7703	11.1151	0.357770604594146	-0.245245600092273	-0.603016204686419	0.114393344767774	0.331552431243075	0.0395868190995252	30.7622	43.253	42.5365	54.7608	47.5281	52.4176	30.8287	32.9416	33.4235	0.31477082839085	0.0567363829857188	-0.258034445405132	0.586733147527761	0.934043036513405	0.707031165869537	23.7448	24.7778	37.4475	36.1093	40.1978	45.2391	25.9984	30.0896	38.4267	0.268519355076625	0.338450735187739	0.0699313801111141	0.361003876643896
1700113B09Rik	NA	NA	NA	NA	NA	NA	0	0	0.318256	0	0	0	0	0	0	NA	NA	NA	NA	NA	NA	0	0	0	0	0.0501347	0	0	0	0.0599362	NA	NA	NA	NA	NA	NA	0.0562055	0.204596	0.0430295	0.0436087	0.201023	0.0442496	0.356753	0.0647493	0	NA	NA	NA	NA
1700113H08Rik	NA	NA	NA	NA	NA	NA	0	0.141298	0.101899	0.176255	2.56872	0.185303	0	0	0	NA	NA	NA	NA	NA	NA	0	0	0	0	0	0	0	0	0	NA	NA	NA	NA	NA	NA	0	0	0	0	0	0	0	0	0	NA	NA	NA	NA
1700116B05Rik	NA	NA	NA	NA	NA	NA	0	0	0	0	1.56241	1.50279	1.49797	0	0	NA	NA	NA	NA	NA	NA	0	0.0251522	0	0	0	0	0	0	0	NA	NA	NA	NA	NA	NA	0	0	0	0	0	0	0	0	0	NA	NA	NA	NA
1700119H24Rik	NA	NA	NA	NA	NA	NA	0	0	0.233533	0	4.41526	0	0	0	0	NA	NA	NA	NA	NA	NA	0	0	0	0	0	0	0	0	0	NA	NA	NA	NA	NA	NA	0	0	0	0	0	0	0	0	0	NA	NA	NA	NA
1700120C14Rik	1.79896294461855	-0.941235986503094	-2.74019893112165	0.201556051611598	0.697940935490678	0.101383625431202	1.83479	0.489082	0.352706	1.62688	10.5583	3.20699	1.06557	0	0.341336	NA	NA	NA	NA	NA	NA	0.00798188	0.120292	0.0557232	0.0236243	0.0333693	0.0479503	0	0.0528152	0.0815996	NA	NA	NA	NA	NA	NA	0.00850229	0	0.0195274	0.0131935	0	0.0200811	0.0472207	0.0195894	0.00819014	NA	NA	NA	NA
1700120E14Rik	NA	NA	NA	NA	NA	NA	0	0.0654809	0	0.204202	1.56241	2.31859	0	0	0	NA	NA	NA	NA	NA	NA	0	0	0	0	0	0	0	0	0	NA	NA	NA	NA	NA	NA	0	0	0	0	0	0	0	0	0	NA	NA	NA	NA
1700120G07Rik	NA	NA	NA	NA	NA	NA	0	0	0.154808	0	1.95124	0	0	0	0	NA	NA	NA	NA	NA	NA	0	0	0	0	0	0	0	0	0	NA	NA	NA	NA	NA	NA	0	0	0	0	0	0	0	0	0	NA	NA	NA	NA
1700120K04Rik	1.92681508639026	1.70202007329109	-0.224795013099172	0.140886287788739	0.185103546872901	0.85020113877581	0.834304	0.582454	0.378039	1.30779	5.16198	3.66648	3.80699	0.775782	1.70731	NA	NA	NA	NA	NA	NA	0.0142881	0.0134581	0.0166247	0.0528612	0.0298666	0.036786	0	0.0630283	0	NA	NA	NA	NA	NA	NA	0.0152196	0	0	0.106277	0	0.0239642	0.084528	0.0175331	0.0733042	NA	NA	NA	NA
1700121L16Rik	NA	NA	NA	NA	NA	NA	0	0	0	0	0	0	0	0	0	NA	NA	NA	NA	NA	NA	0	0	0	0	0	0	0	0	0	NA	NA	NA	NA	NA	NA	0	0	0	0	0	0	0	0	0	NA	NA	NA	NA
1700121N20Rik	NA	NA	NA	NA	NA	NA	0	0	0	0.307018	3.77531	3.02605	0	0	0	NA	NA	NA	NA	NA	NA	0	0	0	0	0	0	0	0	0	NA	NA	NA	NA	NA	NA	0	0	0	0	0	0	0	0	0	NA	NA	NA	NA
1700122C19Rik	NA	NA	NA	NA	NA	NA	0	0	0	0.493764	1.88897	0.311467	0.086241	0	0	NA	NA	NA	NA	NA	NA	0	0	0	0	0	0	0	0	0	NA	NA	NA	NA	NA	NA	0	0	0	0	0	0	0	0	0	NA	NA	NA	NA
1700122O11Rik	NA	NA	NA	NA	NA	NA	0	0	0	0	4.75409	4.03473	0	0	0	NA	NA	NA	NA	NA	NA	0	0	0	0	0	0	0	0	0	NA	NA	NA	NA	NA	NA	0	0	0	0	0	0	0	0	0	NA	NA	NA	NA
1700123I01Rik	NA	NA	NA	NA	NA	NA	0	0	0.042421	0.146752	3.34179	0	0.128159	0	0	NA	NA	NA	NA	NA	NA	0	0	0.00457885	0	0.000747819	0.0135091	0	0.00216995	0	NA	NA	NA	NA	NA	NA	0.0125756	0.015259	0.0192551	0.00650477	0.0049975	0.0297016	0.00665176	0.0144872	0	NA	NA	NA	NA
1700123J17Rik	NA	NA	NA	NA	NA	NA	0.105119	0	0.11114	0.12816	4.66945	1.48213	0	0	0	NA	NA	NA	NA	NA	NA	0	0	0	0	0	0	0	0	0	NA	NA	NA	NA	NA	NA	0.425556	0	0	0	0	0	0.675283	1.96098	0	NA	NA	NA	NA
1700123K08Rik	NA	NA	NA	NA	NA	NA	0.123626	0	0.19606	0.301446	4.3246	1.66384	0	0	0	NA	NA	NA	NA	NA	NA	0	0.0396922	0.0490313	0.0311809	0	0.072329	0	0	0	NA	NA	NA	NA	NA	NA	0	0	0	0	0	0	0	0	0	NA	NA	NA	NA
1700123L14Rik	NA	NA	NA	NA	NA	NA	0	0	0	0	2.91197	0.0730659	0	0	0	NA	NA	NA	NA	NA	NA	0	0	0	0	0	0	0	0	0	NA	NA	NA	NA	NA	NA	0	0	0	0	0	0	0	0	0	NA	NA	NA	NA
1700123M08Rik	0.804862039845805	-0.448050467654228	-1.25291250750003	0.188463887037442	0.561814008867749	0.0673214311463919	3.52125	2.07684	2.76011	4.07101	7.48372	7.35381	2.19777	1.97584	2.42265	0.18993146059854	-0.104068698817181	-0.29400015941572	0.603753327907069	0.817753034236679	0.490902482906489	0.456751	0.903462	0.465015	0.642136	0.820221	0.656572	0.4277	0.61075	0.635559	-0.454266126294652	0.611383858462605	1.06564998475726	0.429020362506919	0.224402229824086	0.0822625052100846	0.401388	0.265655	0.512153	0.311428	0.275517	0.392612	0.723786	0.798694	0.433518	0.542448103437401	0.481854839078748	-0.0605932643586533	0.266630635347527
1700123O12Rik	NA	NA	NA	NA	NA	NA	0	0	0	0	2.27759	0	0	0	0	NA	NA	NA	NA	NA	NA	0	0	0	0	0	0	0	0	0	NA	NA	NA	NA	NA	NA	0	0	0	0	0	0.00331502	0	0	0	NA	NA	NA	NA
1700123O20Rik	0.0390426019656448	-0.039360619911429	-0.0784032218770738	0.862155780275323	0.867017824464507	0.729190328424605	32.3077	29.9362	29.5579	33.416	30.7039	46.8346	34.0703	27.8306	34.7396	-0.188082024428462	0.146835682113938	0.3349177065424	0.466530905022411	0.600782767552105	0.264326635519163	2.93832	2.94749	2.40676	2.31545	2.53986	2.65822	1.94075	3.76684	3.31354	-0.526895834598675	-0.038476265081499	0.488419569517176	0.530378093295344	0.969711945497453	0.613167710101906	3.43497	2.05654	5.1816	3.31387	1.53568	3.56717	4.60799	5.1807	1.44763	-0.706281776565201	-0.319202245487599	0.387079531077602	0.0130780379622496
1700123O21Rik	NA	NA	NA	NA	NA	NA	0	0	0	0	3.51368	0	0.306251	0	0	NA	NA	NA	NA	NA	NA	0	0	0	0	0	0	0.0232998	0	0	NA	NA	NA	NA	NA	NA	0	0	0	0	0	0	0	0	0	NA	NA	NA	NA
1700124L16Rik	0.083567963915618	-0.753707354760753	-0.837275318676371	0.964970268298387	0.709073549750299	0.68821961689952	2.61865	0	2.37312	0	4.36209	3.9559	0.796608	2.43497	0.191385	-0.111118900677071	-0.922282165131596	-0.811163264454525	0.845481744931639	0.173796329396381	0.236736255462622	0.230832	0.231918	0.23277	0.330215	0.219323	0.105653	0.0665077	0.135768	0.139841	NA	NA	NA	NA	NA	NA	0.0655684	0.0994491	0	0.0127183	0	0.0258104	0.0260114	0.0566516	0	-0.715693180828978	-0.040758529594185	0.674934651234793	0.329944183107148
1700125G02Rik	NA	NA	NA	NA	NA	NA	0	0	0.13184	0	0.830875	0	0.265536	0	0	NA	NA	NA	NA	NA	NA	0	0	0	0	0	0	0	0	0	NA	NA	NA	NA	NA	NA	0	0	0	0	0	0	0	0	0	NA	NA	NA	NA
1700125G22Rik	NA	NA	NA	NA	NA	NA	0.60133	0.440798	0.715244	0.733134	2.00336	0	0.88034	0.293554	0.461458	NA	NA	NA	NA	NA	NA	0.968887	0.456304	0	1.2546	0.322204	0.207875	1.04684	0	0	NA	NA	NA	NA	NA	NA	0.258014	0	0.395058	0.200188	0	0.20313	0.818847	0.297235	1.24271	NA	NA	NA	NA
1700125H03Rik	NA	NA	NA	NA	NA	NA	0	0	0.0900329	0	0.8511	5.07548	0.272	0	0	NA	NA	NA	NA	NA	NA	0	0.0285753	0	0	0	0	0	0	0	NA	NA	NA	NA	NA	NA	0	0	0	0	0	0	0	0	0	NA	NA	NA	NA
1700125H20Rik	NA	NA	NA	NA	NA	NA	1.26117	0	0.280718	0.48556	1.76912	0	0.21202	0	0	NA	NA	NA	NA	NA	NA	0	0	0	0.0155904	0.0320312	0	0	0	0	NA	NA	NA	NA	NA	NA	0.0224437	0	0	0.0174136	0	0.0176695	0.0178071	0.103421	0.0864789	NA	NA	NA	NA
1700126H18Rik	NA	NA	NA	NA	NA	NA	0	0	0	0	1.06739	6.77595	0.341122	0	0	NA	NA	NA	NA	NA	NA	0	0	0	0	0	0	0	0	0	NA	NA	NA	NA	NA	NA	0	0	0	0	0	0	0	0	0	NA	NA	NA	NA
1700128A07Rik	NA	NA	NA	NA	NA	NA	0.602029	0.0735518	0	0	0.501423	0	0	0	0	NA	NA	NA	NA	NA	NA	0	0	0.0386115	0	0	0	0	0	0	NA	NA	NA	NA	NA	NA	0	0	0	0	0	0	0	0	0	NA	NA	NA	NA
1700128F08Rik	NA	NA	NA	NA	NA	NA	0	0	0	0	2.91368	0	0	0.683108	0	NA	NA	NA	NA	NA	NA	0	0	0	0	0	0	0	0	0	NA	NA	NA	NA	NA	NA	0	0	0	0.0589881	0	0	0	0	0	NA	NA	NA	NA
1700129C05Rik	NA	NA	NA	NA	NA	NA	0	0	0	0	1.21244	2.21574	0	0	0	NA	NA	NA	NA	NA	NA	0	0	0	0	0	0	0	0	0	NA	NA	NA	NA	NA	NA	0	0	0	0	0	0	0	0	0	NA	NA	NA	NA
1810006J02Rik	NA	NA	NA	NA	NA	NA	0	0.0374953	0	0.187086	0.383424	0.737588	0.122537	0	0	NA	NA	NA	NA	NA	NA	0	0.00580784	0	0	0	0	0	0.00339998	0	NA	NA	NA	NA	NA	NA	0	0	0	0.00509599	0	0.00517088	0	0	0.0379613	NA	NA	NA	NA
1810007C17Rik	1.14315754130448	2.74493898891672	1.60178144761223	0.673892975374728	0.116098256479834	0.342636254473716	0	0.178685	0.386582	0.557228	1.21815	0	2.23849	0.356991	1.49648	NA	NA	NA	NA	NA	NA	0	0.0170343	0.0210423	0.133816	0.0790424	0.046561	0.104212	0.0398883	0.041085	NA	NA	NA	NA	NA	NA	0	0	0	0	0	0	0	0	0	NA	NA	NA	NA
1810007D17Rik	NA	NA	NA	NA	NA	NA	0	0	0	0	1.74349	2.01236	0	0	0	NA	NA	NA	NA	NA	NA	0	0	0	0	0	0	0	0	0	NA	NA	NA	NA	NA	NA	0	0	0.00601732	0.00304916	0	0	0	0	0	NA	NA	NA	NA
1810008I18Rik	0.940728888004718	1.08708372256495	0.146354834560234	0.00160727001977602	9.35961203725159e-05	0.549432060800819	17.1395	15.8365	18.0222	39.8514	44.3081	33.3137	38.2925	44.0148	36.3199	0.913862083452631	0.825830704223251	-0.0880313792293798	0.00186077531299147	0.00420075578234276	0.744326379400695	1.00339	1.18437	1.0197	2.14745	1.93811	2.15822	2.15909	1.89445	1.57257	0.953751918595167	1.52516669881154	0.571414780216376	0.354858921307732	0.111576690639138	0.630394653485142	0.331466	0.673059	0.233047	0.566841	1.43552	0.681685	0.95535	1.2079	1.60952	1.95830864656631	2.37507039082792	0.41676174426161	0.0527514353261338
1810009A15Rik	0.561159911121732	0.0482004026785634	-0.512959508443169	0.586072114730824	0.968929436692788	0.627372344091841	2.46773	1.47827	0.589145	1.45579	3.97808	3.8263	1.86463	2.1762	1.22176	-0.256191363781742	0.794930060373517	1.05112142415526	0.670497754366206	0.17791735727756	0.0834337743482205	0.545152	0.330099	0.271845	0.31694	0.340383	0.334178	1.00974	0.515316	0.663471	-0.945619687115995	-0.396256159598575	0.54936352751742	0.497963965942627	0.786844156311064	0.766509475403388	0.414783	0.201315	0.444566	0.289639	0	0.293896	0.52655	0.238917	0.0799109	-0.0311083254996942	0.169142890091841	0.200251215591535	0.951821714799543
1810009J06Rik	NA	NA	NA	NA	NA	NA	0	0	0	0	0.251883	0	0	0	0	NA	NA	NA	NA	NA	NA	0	0	0	0	0	0	0	0	0	NA	NA	NA	NA	NA	NA	0	0	0	0	0	0	0	0	0	NA	NA	NA	NA
1810010D01Rik	NA	NA	NA	NA	NA	NA	0	0	0	0.253166	5.76503	2.39547	0.0736969	0.270321	0	NA	NA	NA	NA	NA	NA	0.0302182	0	0	0.0149064	0.0114847	0	0	0	0	NA	NA	NA	NA	NA	NA	0	0	0	0	0	0.00844712	0	0	0	NA	NA	NA	NA
1810010H24Rik	-0.843218170936756	-0.492140577369801	0.351077593566955	0.0757180554957407	0.23369441309085	0.517221814072654	10.8943	7.88524	10.4599	6.31803	11.9675	3.28344	7.83742	5.74954	8.61633	-0.0340140195966117	-0.802468980021399	-0.768454960424787	0.898022854218756	0.0128608095768183	0.025453088748695	1.0778	1.38179	1.25406	1.42886	1.22603	1.07913	0.711648	0.652086	0.782174	0.506316643373907	0.322427648889662	-0.183888994484244	0.247267856343887	0.455929599648178	0.744058651503291	1.78589	1.10282	1.23295	2.37537	1.57783	2.69901	1.93565	1.74508	1.7664	0.621793215294696	0.979463699078531	0.357670483783835	0.0850208307971197
1810011H11Rik	NA	NA	NA	NA	NA	NA	0	0.0858853	0.0464528	0	3.6594	0	0.421018	0	0	NA	NA	NA	NA	NA	NA	0	0	0	0	0	0	0	0	0	NA	NA	NA	NA	NA	NA	0	0	0	0	0	0	0	0	0	NA	NA	NA	NA
1810011O10Rik	-0.101057554023697	-1.89065357995122	-1.78959602592752	0.826903896341791	0.000586781724769204	0.00404085663725337	7.09906	11.0256	7.14581	8.06227	7.45166	12.4338	2.2779	2.59523	2.58708	NA	NA	NA	NA	NA	NA	0.0942661	0.0591937	0.0731213	0.0930012	0.119422	0	0.0905338	0.0346527	0.142769	NA	NA	NA	NA	NA	NA	0.0669414	0.203063	0.128122	0.207754	0.159614	0.105403	0.0796682	0.0385586	0.386903	NA	NA	NA	NA
1810012K16Rik	-0.520974418955291	0.0722632475897366	0.593237666545028	0.626586716312948	0.946001019385436	0.578662992522889	3.22397	3.50117	3.66112	1.01905	7.55836	2.98451	3.43262	4.50784	4.03179	-0.360353799289417	-1.08008044665844	-0.719726647369024	0.525684389428564	0.138745620393266	0.343356206339235	0.110407	0.0909947	0.120434	0.0663765	0.0839221	0.112517	0	0.0646842	0.0627058	NA	NA	NA	NA	NA	NA	0.0294014	0.035675	0	0.011406	0	0.0173604	0.0583185	0.0592736	0.0283219	NA	NA	NA	NA
1810013A23Rik	NA	NA	NA	NA	NA	NA	0	0.606758	0.492266	1.1353	9.82405	5.66953	1.65244	0	0	NA	NA	NA	NA	NA	NA	0.0213108	0.0100365	0.0371938	0.0394216	0.0344222	0	0	0.00587547	0.0363105	NA	NA	NA	NA	NA	NA	0	0	0.0173787	0	0	0	0	0	0	NA	NA	NA	NA
1810013L24Rik	0.148992942507733	0.301659684088151	0.152666741580417	0.246169223700253	0.0163033090761502	0.239054653061406	64.2257	59.5437	73.4301	96.8186	80.5502	79.5944	88.9155	91.3018	84.2612	0.118958907006273	0.0475858955460058	-0.0713730114602669	0.295615635521372	0.710944541549614	0.613353174937924	5.26459	5.66794	5.67132	6.01238	6.1488	6.38943	5.12578	5.72592	6.11309	0.292231720193231	0.228582642756497	-0.0636490774367343	0.427590792533919	0.532529123296082	0.907431652865005	11.9167	10.358	11.4562	13.9518	18.265	13.9043	15.1767	13.4817	13.4477	0.15889952777008	-0.0609507615970942	-0.219850289367174	0.29001596428992
1810014B01Rik	0.160097929898878	0.337061014207372	0.176963084308494	0.520720591433983	0.119398570256909	0.463832490223027	16.2594	13.6661	12.5446	18.7518	15.572	20.7385	21.0973	21.0625	16.6774	0.444052820307272	0.167617733362604	-0.276435086944668	0.0279642303006236	0.391737829963331	0.204925353428626	5.70272	6.06045	6.0364	8.93042	8.33482	7.61429	4.95655	7.72312	7.04703	0.377741556314712	0.267960191965391	-0.109781364349321	0.248592231027126	0.399916398822342	0.804354709586641	3.92464	2.60863	3.46855	4.85864	4.83373	4.89596	4.5334	4.38824	3.85004	0.28672264547767	0.42435296385945	0.137630318381781	0.182353029475429
1810018F18Rik	NA	NA	NA	NA	NA	NA	0	0	0	0.163587	1.34106	0	0	0	0	NA	NA	NA	NA	NA	NA	0	0	0	0	0	0	0	0	0	NA	NA	NA	NA	NA	NA	0	0	0	0.00466922	0	0	0	0	0	NA	NA	NA	NA
1810019D21Rik	0.900437675675629	1.05078620698152	0.15034853130589	0.380445287563542	0.256524476572089	0.88257342696562	0.668413	1.03759	0.997692	1.72572	5.50164	0.37798	2.13502	3.07108	1.12645	NA	NA	NA	NA	NA	NA	0.00491959	0.00926765	0	0.00364018	0.0130881	0.0211099	0	0.00813809	0.00558816	0.290555718384116	-0.436749573653553	-0.727305292037669	0.839628218396162	0.759645986522056	0.627748617788039	0.0838454	0.012717	0.120356	0.11791	0.0874646	0.107266	0.0997859	0.072443	0.00504794	NA	NA	NA	NA
1810020O05Rik	3.50985345431966	1.78667211927233	-1.72318133504733	0.0848701301841363	0.533014702464087	0.280516743505982	0.309065	0	0	0	3.29493	2.85229	0.263253	0.965616	0.126493	NA	NA	NA	NA	NA	NA	0	0	0	0	0.0112202	0	0.0283533	0	0	NA	NA	NA	NA	NA	NA	0	0	0	0	0	0	0.0166336	0.0241515	0	NA	NA	NA	NA
1810021B22Rik	-0.105431422896197	-1.15709720562955	-1.05166578273336	0.882366808549086	0.0902260193342882	0.174094279807655	8.21346	8.99491	9.10241	11.3409	13.517	4.75654	4.42519	0.51529	7.08768	0.274162471735609	-0.455483993107906	-0.729646464843516	0.427842483833324	0.264432516468674	0.0946260435400351	0.18123	0.218121	0.124959	0.153965	0.253828	0.239058	0.116036	0.151748	0.10293	0.978568735594198	0.954775003859628	-0.0237937317345704	0.361013290874345	0.35639411158785	0.9869759659015	0.168022	0.0347019	0.117686	0.357809	0.0639299	0.301149	0.283639	0.271811	0.117085	-0.585609733802912	-0.050386705245496	0.535223028557416	0.248032400542585
1810022K09Rik	-0.313330431943986	-0.107845455234106	0.205484976709881	0.0698481870946029	0.530452002554652	0.249455119306676	139.12	121.146	136.168	117.863	125.281	137.464	151.732	118.916	127.815	0.0314914560648083	0.26655212732215	0.235060671257342	0.934249957164321	0.45489418983438	0.5666758014874	258.62	284.368	127.651	198.211	256.797	253.254	279.624	241.378	278.305	-0.456059948820866	0.4149512936792	0.871011242500066	0.389361921895914	0.41268839851755	0.131576145429457	95.4037	191.762	166.279	123.97	116.851	141.772	199.935	230.502	223.468	-0.878688544867274	-0.725020012085949	0.153668532781325	0.016058928650747
1810024B03Rik	-0.978694072633422	0.310270480541408	1.28896455317483	0.248826338779571	0.658031076081811	0.118562500203511	2.70937	2.44824	1.83764	1.7451	2.04372	0.491434	3.75557	3.85979	2.03993	-0.503018488703534	-0.10922444806969	0.393794040633843	0.282687500004478	0.853803170278285	0.481013885957247	0.0983266	0.109154	0.073547	0.0363777	0.0787435	0.0813701	0.0404715	0.1065	0.0957336	-0.662045525030415	-0.681870492521266	-0.0198249674908516	0.468902876670944	0.445118409713909	0.988509960789416	0.0261843	0.063543	0.0601382	0.0522408	0.0312167	0.0235594	0.0326464	0.0301646	0.0360329	-1.42165990490879	-0.473566953654444	0.948092951254349	0.0562563325902672
1810026B05Rik	0.56797376234013	0.344679839645228	-0.223293922694902	0.0258428043750925	0.159549734675248	0.373636709936878	29.0055	12.951	21.979	44.3689	31.6522	32.6381	32.9728	30.0436	24.9529	1.06615427765695	-0.0237392231608096	-1.08989350081776	0.000160704974834174	0.905292677445087	0.000519515480857906	3.17324	3.11627	3.16473	6.89099	7.20738	6.24511	2.46329	3.21007	3.52319	1.13459442726764	0.17406678691986	-0.960527640347777	0.0143620081053961	0.624410048268354	0.026379476938859	3.07516	2.32309	2.40615	7.13157	6.15069	6.08922	3.91186	3.12296	2.42367	0.949210313154261	-0.139563044094404	-1.08877335724866	0.00406488164416059
1810026J23Rik	0.101186713167518	0.163443992741225	0.0622572795737063	0.44616407304686	0.19857502266082	0.659891110310233	68.638	67.405	67.8638	94.4354	81.6197	81.7634	76.8624	89.2199	83.0351	-0.123956974225153	-0.151054921973635	-0.0270979477484822	0.577435316571396	0.513676199983452	0.929034483508732	33.0434	31.9835	30.5325	28.4602	32.0975	29.7105	18.8817	33.4523	33.3095	0.379726286178569	0.37729228532705	-0.00243400085151906	0.597504629659517	0.581615792801043	0.997403396757885	20.5738	8.95264	23.97	31.8227	15.1346	31.7222	31.4785	29.5035	13.0515	-0.058809033645566	0.00553102913942035	0.0643400627849864	0.798688985440089
1810030O07Rik	-0.0034291286819055	0.157558655369697	0.160987784051602	0.982782869466268	0.232354960785445	0.244285800729002	42.6002	39.3742	48.3657	53.717	45.1846	52.6365	53.2874	52.4106	52.239	0.196210137062955	-0.0201286697603223	-0.216338806823277	0.099884125822069	0.887282858626632	0.124236344236212	13.018	13.062	13.699	16.1663	15.5931	15.0946	11.5832	13.3404	13.8629	0.0888494169215791	0.457504085455468	0.368654668533889	0.788447112279099	0.0864596789825377	0.223421057702854	10.3363	7.93339	9.81592	10.2249	11.396	11.9305	14.6626	14.3155	12.0931	0.145639834361063	0.227758053073515	0.0821182187124513	0.273178212146213
1810032O08Rik	1.3368176262186	1.54196762409254	0.205149997873947	3.14658123010544e-05	7.47483788793886e-07	0.325373969862616	8.26396	5.22634	7.64085	22.6003	24.4008	16.6365	23.4289	22.402	20.9899	1.76735746632614	0.0863289452868125	-1.68102852103932	0.00530990726519883	0.893885397233436	0.0176244226866017	1.65166	2.05269	1.34346	3.81913	7.7158	6.20136	0.616881	2.09976	2.55361	2.43132693183183	1.12094573674703	-1.3103811950848	0.0922954291970819	0.382946095016439	0.359010247758315	1.12403	0.405207	2.17626	12.437	1.62166	9.13141	4.42677	3.29352	0.988607	1.07836903571597	0.131453752867873	-0.946915282848093	0.0412187252335726
1810034E14Rik	1.28245448027544	0.793039604752391	-0.489414875523049	0.360632980872575	0.60987333290247	0.720825701149022	0	0.315922	0.341745	0.39408	1.07686	0.759569	0.382389	0.65455	0.257233	NA	NA	NA	NA	NA	NA	0	0	0	0	0	0	0.0157765	0	0	NA	NA	NA	NA	NA	NA	0	0.0566176	0	0	0	0	0	0	0	NA	NA	NA	NA
1810037I17Rik	-0.628695029560993	-0.479944804486461	0.148750225074532	0.000676538291886291	0.0018823011388035	0.387537167340591	94.9553	109.14	94.9958	78.4185	74.8898	75.6021	78.3671	75.0999	80.2636	-0.596481646814784	-0.329663239986162	0.266818406828622	0.04946090992578	0.267697919232172	0.438303901875391	48.3196	60.3	33.7443	27.6293	34.2564	35.1931	26.4559	43.7007	42.4424	-0.366748150726659	-0.237420210247901	0.129327940478758	0.644220544121461	0.772520421211064	0.907194497882293	32.4813	22.756	51.5085	42.5618	14.502	37.9785	37.0963	43.7202	16.485	-1.00877355393708	-0.468521991757248	0.540251562179831	0.00399926229279048
1810041H14Rik	1.14646026436739	1.1885120518705	0.0420517875031103	0.286562310368253	0.233947930681142	0.969665087619928	1.94543	1.26763	1.37124	3.47871	1.29626	6.48339	3.03797	5.90932	2.91948	-0.339961003413491	0.0760635813709116	0.416024584784402	0.455532105316946	0.897453384583578	0.421947746563353	0.414305	0.29268	0.241029	0.22992	0.307047	0.16	0.328269	0.342677	0.329427	-1.42467557149887	-2.14256710000553	-0.717891528506657	0.20801751683421	0.0684925231770262	0.657416542343144	0.529581	1.23161	0.726402	0.616336	0.0526134	0.347441	0.26261	0.279621	0.0637673	NA	NA	NA	NA
1810041L15Rik	-0.169381017039826	-0.122332336986975	0.0470486800528517	0.273946115289115	0.431945409203214	0.792075701140869	16.9096	18.4515	21.093	17.4289	23.7949	20.2724	17.7827	20.4894	18.3314	NA	NA	NA	NA	NA	NA	0.00779184	0.00733924	0.00906608	0.0230618	0.0222101	0	0.0449	0.0429648	0	NA	NA	NA	NA	NA	NA	0.00829986	0.0201417	0.0127083	0	0	0	0.0526816	0.0478075	0	-0.30442017541472	-0.059589571971941	0.244830603442779	0.360346423649122
1810043G02Rik	0.16476178537329	-0.0645458727479567	-0.229307658121247	0.444196291597233	0.786827401966853	0.2889012270217	22.0179	21.0724	25.6997	29.7749	28.0957	32.7219	28.1152	18.2807	24.2856	0.0813624246828136	-0.0385287720567449	-0.119891196739558	0.71389273250909	0.882014949364994	0.646486846794173	1.59868	1.59935	1.70415	1.84418	1.73314	1.75972	1.08716	1.90267	1.69751	0.727897412794552	0.483651800194113	-0.24424561260044	0.278863077265472	0.466923970594689	0.78847269524421	1.42791	0.481275	1.6438	2.62199	1.49427	2.48982	2.16933	2.00442	1.0902	-0.0685374037703983	-0.194414806501319	-0.125877402730921	0.694161473548598
1810043H04Rik	-0.558366070782164	0.178969687914562	0.737335758696726	0.230455968531807	0.677245665746577	0.113147432868416	13.1008	19.9751	16.3444	13.2571	16.1491	11.5867	20.3651	20.4656	20.2411	-0.498011671349824	-0.0167589555681023	0.481252715781722	0.342043138383209	0.979213604328355	0.441014779620443	6.95493	9.02854	7.15858	4.8493	5.64237	6.46611	1.86257	10.2267	9.92578	-0.628057365262658	-0.20573900923201	0.422318356030647	0.539030826158623	0.859392770517731	0.739820211351303	6.03118	3.63024	9.77998	6.3007	1.41542	6.65501	7.15898	8.58923	2.51603	-0.995220556316033	-0.264018341188081	0.731202215127952	0.00952138269641867
1810044D09Rik	-0.311469152776582	0.172534656392193	0.484003809168774	0.614614897678527	0.764295730590047	0.410915903249198	10.2537	8.85043	15.2056	8.60471	12.8657	13.0576	19.1407	10.7479	11.4453	-0.0168177609813523	-0.350554144532271	-0.333736383550919	0.977726651782508	0.554076826491907	0.603519600243226	0.673557	0.982067	0.547522	0.491562	0.767971	1.02148	0.172799	0.798774	0.628844	0.784887457416118	0.78845544162954	0.00356798421342225	0.60081896395595	0.586021321706655	0.998183619376463	0.294851	0.0119255	0.270877	0.648179	0.0585865	0.441049	0.592645	0.294382	0.198818	-0.670518874776393	-0.0210179191532206	0.649500955623172	0.220883981449652
1810046K07Rik	NA	NA	NA	NA	NA	NA	0	0.0959857	0.0519158	0	4.08976	1.88818	0	0	0	NA	NA	NA	NA	NA	NA	0	0	0	0	0	0	0	0	0	NA	NA	NA	NA	NA	NA	0	0	0	0	0	0	0	0	0	NA	NA	NA	NA
1810053B23Rik	NA	NA	NA	NA	NA	NA	0.250554	0.171422	0.158943	0.183284	2.42073	2.07144	0.160062	0	0.0256365	NA	NA	NA	NA	NA	NA	0	0	0	0	0	0.0191444	0	0	0	NA	NA	NA	NA	NA	NA	0	0	0	0	0	0.0187074	0.0754123	0.0547481	0	NA	NA	NA	NA
1810055G02Rik	-0.15095792702129	-0.370830706240589	-0.219872779219299	0.399832357512329	0.0272152693975085	0.23812653686788	35.2133	33.6103	32.5764	37.8586	31.62	36.6946	27.1306	25.5167	32.2299	0.343856620636367	0.61497118150803	0.271114560871663	0.321785605991775	0.100500025587363	0.515312780941758	2.83293	2.91281	3.44719	4.40039	3.94097	3.62827	6.68249	3.85159	3.35303	-0.321776761628414	-0.376676427163506	-0.0548996655350916	0.742408852060106	0.684129142783899	0.967361863037002	4.54949	8.83239	3.50942	4.10178	6.83817	4.59731	3.85635	3.54268	6.59033	0.483268303449759	-0.0229906519805657	-0.506258955430324	0.0361408937870722
1810058I24Rik	-0.325056821121127	0.864484171709239	1.18954099283037	0.132959318877063	3.29769848828081e-05	1.42062547725789e-05	22.7657	25.7002	29.3776	24.2407	27.8209	22.8411	46.467	54.8725	53.0465	-0.15315042045497	0.438982877815171	0.592133298270141	0.509828444650822	0.0748967155989078	0.0426591661721385	2.22182	2.5686	2.03161	2.01418	2.23781	2.0583	2.07026	3.64023	3.44859	-0.157122150436797	0.518088706561631	0.675210856998428	0.832190104786961	0.386544549894071	0.312930675798434	2.13158	1.43267	2.52382	2.59833	1.17097	2.4761	3.8011	4.06257	1.56012	-0.572812066229052	-0.0742552877398042	0.498556778489247	0.0444371747840784
1810062G17Rik	-0.0933932167910347	0.0108568858133825	0.104250102604417	0.923385316350662	0.991443063821377	0.918842300294693	1.9181	3.12454	3.30483	3.11803	6.86361	0.819525	2.87426	4.16163	2.32603	0.638872734568002	-0.228275332685186	-0.867148067253187	0.137339242700969	0.682030530037253	0.0962639038257099	7.91027	18.2131	11.7605	18.86	22.1302	19.2343	8.23016	14.7816	6.48937	0.135512796567749	0.606951970931155	0.471439174363406	0.913391225293959	0.514958029648407	0.675842282770834	15.4477	9.65594	17.5603	23.2447	17.3004	12.8988	24.8842	40.4452	6.76388	NA	NA	NA	NA
1810062O18Rik	1.08738390344537	0.720678640572112	-0.366705262873261	0.236183304286411	0.456067873003469	0.688179563792652	1.55117	1.60031	1.27557	1.89116	4.3065	6.29612	2.56909	2.35586	2.99794	NA	NA	NA	NA	NA	NA	0.00358408	0.0135036	0	0.010608	0.0306486	0.00307586	0.0103265	0.0256918	0.024427	1.24647352784198	1.72318741321323	0.476713885371254	0.34530832330099	0.151008909902805	0.733039496030574	0.0190888	0	0.0321506	0.0888636	0.0136545	0.0450848	0.0636102	0.0747676	0.0625191	0.680829989658375	0.543894843576153	-0.136935146082222	0.440251481016512
1810063I02Rik	NA	NA	NA	NA	NA	NA	0	0	0	0	7.86905	0	0.502968	0	0	NA	NA	NA	NA	NA	NA	0	0	0	0	0	0	0	0	0	NA	NA	NA	NA	NA	NA	0	0	0	0	0	0	0	0	0	NA	NA	NA	NA
1810064F22Rik	NA	NA	NA	NA	NA	NA	0	0	0.0297242	0	0.936629	0.486482	0.0299334	0	0	NA	NA	NA	NA	NA	NA	0	0	0.016065	0.0204327	0	0	0	0.00761333	0	NA	NA	NA	NA	NA	NA	0.0147073	0	0	0	0	0.0347363	0.0116689	0.0169429	0	NA	NA	NA	NA
1810065E05Rik	NA	NA	NA	NA	NA	NA	0	0.20515	0	0	0.466188	0	0.223481	0	0	NA	NA	NA	NA	NA	NA	0	0	0	0	0	0	0	0	0	NA	NA	NA	NA	NA	NA	0	0	0	0	0	0	0	0	0	NA	NA	NA	NA
2010001A14Rik	0.35882300827784	-0.326446475303165	-0.685269483581005	0.600313046175628	0.66495115695079	0.327989588560022	2.626	5.3816	6.35887	5.88678	6.20872	9.93495	2.97633	4.96237	4.59374	-0.269870662161507	-0.429619437308762	-0.159748775147255	0.262851497081906	0.107193307690465	0.600056977472788	6.05053	7.49879	4.44632	4.99539	4.88352	5.65716	4.17472	4.54791	4.55775	-0.0931943129723882	0.250673012057124	0.343867325029512	0.89561362818514	0.667371859455428	0.594363861769531	2.64585	1.44057	2.51901	3.02665	1.73894	2.24326	3.92936	2.57911	1.89519	-0.337819278007426	0.0928033623347562	0.430622640342182	0.270813641939266
2010001E11Rik	NA	NA	NA	NA	NA	NA	0.0849691	0	0.0299453	0.276249	2.83079	0	0.0603121	0	0	NA	NA	NA	NA	NA	NA	0	0.00564821	0	0	0.00113951	0	0	0.0132261	0	NA	NA	NA	NA	NA	NA	0	0	0	0	0	0.020115	0.0152037	0	0.012306	NA	NA	NA	NA
2010003K11Rik	NA	NA	NA	NA	NA	NA	0.0554568	0.162608	0.0586333	0.473286	2.03233	0	0.354275	0.433162	0.0567431	NA	NA	NA	NA	NA	NA	0.0123941	0	0	0.0229271	0.0164867	0.0159549	0	0	0	NA	NA	NA	NA	NA	NA	0	0	0	0.0102433	0	0	0.00523739	0	0	NA	NA	NA	NA
2010005H15Rik	NA	NA	NA	NA	NA	NA	0.980578	0	0.90715	0	2.45014	0	0.783029	0	0.752491	NA	NA	NA	NA	NA	NA	0	0	0	0	0.00530704	0.0239674	0	0.0307989	0	NA	NA	NA	NA	NA	NA	0.0148742	0	0	0.0115406	0	0	0	0.0171352	0	-0.469346597728516	0.124925260474773	0.594271858203289	0.303416788295146
2010009K17Rik	NA	NA	NA	NA	NA	NA	0	0	0	0	1.1348	0	0	0	0	NA	NA	NA	NA	NA	NA	0	0	0	0	0	0	0	0	0	NA	NA	NA	NA	NA	NA	0	0	0	0	0	0	0	0	0	NA	NA	NA	NA
2010010A06Rik	NA	NA	NA	NA	NA	NA	0	0.157611	0.113663	0.524276	5.55147	1.13683	0.171694	0	0.164998	NA	NA	NA	NA	NA	NA	0	0	0	0	0	0	0	0	0	NA	NA	NA	NA	NA	NA	0	0	0	0	0	0	0	0	0	NA	NA	NA	NA
2010012O05Rik	-0.20244794884249	-0.178791476608179	0.0236564722343111	0.242867214847456	0.280225197575793	0.911089772345061	20.4623	21.2786	21.7602	19.7621	22.4926	24.2458	20.4566	20.9076	19.811	0.135532738075128	0.0806763287083967	-0.0548564093667316	0.549756218960078	0.753986141133163	0.853752581247115	1.36574	1.48871	1.21744	1.8622	1.36253	1.39893	1.48356	1.42721	1.35743	-0.240867716776959	0.0212680693242951	0.262135786101254	0.638105292398324	0.971862448249992	0.650698176546584	0.797785	1.09613	0.938599	0.83745	0.972091	0.923649	0.898262	1.11503	1.06798	0.384173517306555	0.149804478272156	-0.2343690390344	0.0665671433136191
2010016I18Rik	2.35694660795468	1.97674879936225	-0.380197808592429	0.010657274133556	0.0226960487352576	0.585490236171867	0.830785	0.405998	0.483104	2.78543	6.36595	2.95504	3.3613	3.02824	1.19007	NA	NA	NA	NA	NA	NA	0.0136721	0.0128779	0.0159079	0.0404658	0.00779427	0.0117334	0.0787845	0.105544	0.0155301	-0.759544117296096	3.27194223913257	4.03148635642866	0.767571102186071	0.0101132127764826	0.0126499141853645	0.029127	0	0.0111494	0.0112995	0.0173624	0	0.161768	0.167773	0.140288	NA	NA	NA	NA
2010106C02Rik	NA	NA	NA	NA	NA	NA	0	0	0.208295	0.120097	8.53259	1.89393	0.209761	0	0.20158	NA	NA	NA	NA	NA	NA	0	0	0	0	0	0	0	0.011438	0	NA	NA	NA	NA	NA	NA	0	0.0670259	0	0	0	0	0	0	0	NA	NA	NA	NA
2010106E10Rik	NA	NA	NA	NA	NA	NA	0	0	0	0	0.335061	0	0	0	0	NA	NA	NA	NA	NA	NA	0	0	0	0	0	0	0	0	0	NA	NA	NA	NA	NA	NA	0	0.022798	0	0	0	0	0	0	0	NA	NA	NA	NA
2010107E04Rik	-1.08220003408821	-0.719658245174033	0.362541788914181	1.32600405768725e-05	0.000158809167244184	0.0673820601620519	548.42	598.925	462.291	255.302	311.308	356.248	342.456	349.003	375.726	-0.87461913814663	-0.410232827430515	0.464386310716114	0.0702920838609195	0.394843861766068	0.398788733186314	40.1063	52.5905	24.2096	16.6922	22.3195	26.8313	14.459	34.1047	39.463	-1.02160506795466	-0.600076399352816	0.421528668601842	0.315935445653237	0.562820786842162	0.751508505221542	15.9137	13.9027	33.3597	17.4544	3.84618	14.7496	18.285	21.6493	5.32351	-1.91372739758588	-1.03653752498516	0.877189872600726	0.00107299921713673
2010107G12Rik	-0.288646886151513	-0.65114412331214	-0.362497237160626	0.792946797804604	0.535307552433714	0.772217922998959	2.48916	0.732791	1.39514	1.27971	4.59599	0	1.30916	1.67875	0.33754	NA	NA	NA	NA	NA	NA	0.0358116	0.0252986	0.020834	0.0397474	0.0306236	0.00768338	0	0	0	NA	NA	NA	NA	NA	NA	0.0190732	0	0.0511069	0.0517949	0	0.082588	0.00756647	0.0109863	0.0459325	0.882002364260135	0.323984284629541	-0.558018079630594	0.195765308842859
2010107G23Rik	-0.207579886916732	0.136460033608364	0.344039920525096	0.548004824366605	0.678312607876739	0.302273836970393	8.18791	8.33162	8.45925	8.20488	9.34194	8.55419	7.5634	11.9731	10.6349	0.151100419999564	0.0438746639601588	-0.107225756039405	0.667644894126709	0.915709769699182	0.808321738052485	3.99194	5.32252	3.07558	3.56249	5.20757	5.43974	2.73941	5.39885	4.42721	0.285346325445524	0.228859539678395	-0.0564867857671294	0.801269945647042	0.840683468658748	0.970167855091865	1.7526	0.83668	2.76047	3.4218	1.04471	2.98577	2.76967	3.2271	0.802612	0.0853287631534112	0.354953998597598	0.269625235444187	0.819795703672257
2010109A12Rik	-0.823716386455828	-1.06545324234207	-0.241736855886239	0.57301899608888	0.44264373991015	0.902418284720253	2.24388	1.38514	3.62103	0.719923	6.6887	0	1.5089	0.922445	1.20838	NA	NA	NA	NA	NA	NA	0.0401071	0.0188887	0.023333	0.0222575	0.0228645	0.0516299	0	0.0663461	0.0455577	NA	NA	NA	NA	NA	NA	0	0	0.0245302	0.0497208	0.0254664	0.0252257	0.0677924	0.012304	0.0411536	NA	NA	NA	NA
2010109I03Rik	NA	NA	NA	NA	NA	NA	0.137187	0	0	0	0.799833	0.52753	0.219099	0	0	NA	NA	NA	NA	NA	NA	0	0	0	0	0	0	0	0	0	NA	NA	NA	NA	NA	NA	0	0	0	0.0189236	0	0	0	0	0	NA	NA	NA	NA
2010111I01Rik	-0.200385683110497	-0.172157745544272	0.0282279375662253	0.272980306923449	0.340301918279508	0.898300474162743	12.6378	8.51144	13.1371	12.05	13.5156	10.1276	11.8953	12.2951	8.96831	-0.204764345600133	-0.0870911508176528	0.11767319478248	0.331121513394595	0.716854428836838	0.656020296844404	9.76713	9.82031	10.5312	8.49867	8.89918	9.51288	6.437	10.187	11.3548	0.418859162238012	-0.649204486959102	-1.06806364919711	0.465131619930476	0.216867275402014	0.0898408923135667	32.7068	17.8438	33.9388	57.6653	23.4247	47.8719	23.7229	21.8971	11.9029	0.282180018893145	-0.0423079293137206	-0.324487948206866	0.334697631081638
2010204K13Rik	-0.598692585794315	-0.521445004423875	0.0772475813704395	0.448519049726542	0.479305865579394	0.939481883354346	2.7365	2.74148	3.54421	2.252	3.87464	1.57841	2.33088	2.67178	1.88998	-0.347311902974107	-1.03961023573347	-0.692298332759362	0.43055726272561	0.070753454835678	0.240878878951458	0.27584	0.519635	0.41863	0.204104	0.378318	0.360235	0.276437	0.138874	0.23159	-1.00864944022468	-1.51476972327961	-0.506120283054933	0.234913519322465	0.0727169123184116	0.649372386609161	1.022	0.52703	1.1345	0.743388	0.182762	0.573278	0.395297	0.485657	0.135366	-1.28721930618214	-0.705312711606487	0.581906594575656	0.00406254031888932
2010300C02Rik	0.731572265989083	0.367644050619568	-0.363928215369516	0.317113750800559	0.645540780972422	0.625730688428405	0.578768	0.362615	0.910033	0.850371	2.66981	0.884514	0.900636	1.00459	0.698482	NA	NA	NA	NA	NA	NA	0.129981	0.0816206	0.100825	0.0320592	0.00823338	0.185916	0.0624173	0	0.0984304	-0.209160248818579	-1.37549952582606	-1.16633927700749	0.800507331434549	0.0588673869580118	0.157276351767149	3.13833	1.79199	2.72062	2.50658	1.81572	3.1611	1.72102	0.425339	0.889149	-0.392149275589576	-0.28946021447276	0.102689061116815	0.486440958861897
2010308F09Rik	NA	NA	NA	NA	NA	NA	0	0.180469	0.0976106	0	1.53789	0	1.08127	0	0.944639	NA	NA	NA	NA	NA	NA	0	0	0.00663815	0.00844289	0.00216829	0.00979231	0	0	0	NA	NA	NA	NA	NA	NA	0.0182314	0	0.00465249	0.00471511	0	0	0.014465	0	0.00585401	NA	NA	NA	NA
2010310C07Rik	-0.514638125343875	-2.60177195633728	-2.0871338309934	0.777525208697172	0.224157097174409	0.417884530170666	1.07225	0.673717	0.809764	0.373508	2.80678	0	0.407731	0	0	NA	NA	NA	NA	NA	NA	0	0	0	0.0130967	0.0168173	0	0	0.00975978	0	NA	NA	NA	NA	NA	NA	0.0188538	0	0	0.0146282	0	0	0	0.0217197	0	NA	NA	NA	NA
2010315B03Rik	0.155918625065738	0.496987439281445	0.341068814215707	0.394268438152592	0.00295522299342033	0.0539417015297106	14.4965	12.9765	14.0868	19.7044	19.3027	15.6497	21.7034	23.5741	18.9129	0.33240485188337	0.411849357973034	0.0794445060896637	0.0538231400883463	0.0279509496984049	0.700774539017318	8.3266	7.98391	8.65931	11.6679	10.7787	9.85478	11.7798	10.323	10.6637	0.126220575130769	0.855467999822289	0.72924742469152	0.895774126748807	0.220771643339993	0.370949941701533	6.63762	8.30013	5.55869	6.04956	12.2673	6.69754	10.6132	10.7353	17.8555	0.242080051103313	0.47560774663692	0.233527695533607	0.36568283500618
2010320M18Rik	0.221597629116064	0.170417271156352	-0.0511803579597115	0.476214972010942	0.584151034808877	0.883761254859947	16.7659	18.849	19.4713	21.9235	24.3106	31.066	22.2906	21.8258	23.1989	0.270906864070785	0.364837073887771	0.0939302098169867	0.282938320095791	0.176375353495549	0.768795781417872	0.356979	0.368934	0.308634	0.418224	0.395241	0.485069	0.296418	0.539945	0.464627	0.163513184199771	0.288593384786887	0.125080200587116	0.871389596066723	0.745784531289763	0.919325783746185	0.16108	0.0865108	0.202161	0.249957	0.0881483	0.236999	0.270271	0.240322	0.0864859	-0.220088261679652	-0.281841041303831	-0.0617527796241787	0.509026619791481
2200002D01Rik	2.08171926961976	0.81757964030749	-1.26413962931227	0.132969013475407	0.65864030003524	0.319871375668782	1.78709	0.49905	0.269921	0.311257	9.78122	7.60822	2.31048	2.65878	0.26122	NA	NA	NA	NA	NA	NA	0	0	0	0	0.0266927	0	0	0	0	NA	NA	NA	NA	NA	NA	0	0	0	0	0	0	0	0	0	NA	NA	NA	NA
2200002J24Rik	-1.27916164681059	-2.2266778315499	-0.947516184739306	0.0176734536327514	0.000245890433231977	0.202734107281239	26.5238	13.3768	16.938	7.76101	18.0266	6.32355	3.95366	4.41967	4.77646	NA	NA	NA	NA	NA	NA	0.417316	0.336922	0.624294	0.17645	0.317209	0.306978	0	0.295857	0.270874	NA	NA	NA	NA	NA	NA	0	0	0	0.0985422	0	0	0	0	0	NA	NA	NA	NA
2210010C04Rik	NA	NA	NA	NA	NA	NA	0	0.0295306	0	0	0.905933	0	0	0	0	NA	NA	NA	NA	NA	NA	0	0	0	0	0.0242393	0	0	0	0	NA	NA	NA	NA	NA	NA	0	0	0	0	0	0.00891413	0	0	0	NA	NA	NA	NA
2210011C24Rik	-0.571288208931833	-0.715168633266426	-0.143880424334593	0.412615998664281	0.270502945904617	0.87346596704813	8.13436	5.02131	4.6019	2.26184	9.27108	5.89916	5.09012	1.95066	4.38054	NA	NA	NA	NA	NA	NA	0	0.0186336	0	0	0	0.0169775	0	0.0163625	0	NA	NA	NA	NA	NA	NA	0	0	0	0	0	0	0.00835961	0.0485515	0	-0.603779789365633	-0.066425986624058	0.537353802741575	0.369048710270149
2210013O21Rik	-0.545423279745342	-0.403334612056705	0.142088667688637	0.00107982135146437	0.00394027683668557	0.362737548971198	119.986	132.938	131.894	97.1546	107.302	112.075	113.261	99.4071	103.97	-0.0251923740005175	-0.440901810394388	-0.415709436393871	0.956657053522369	0.292448138783383	0.381164376825545	6.55044	9.52827	7.23576	6.8102	8.90473	7.82752	2.4914	7.7987	6.63334	0.00244327569016459	-0.291622119711769	-0.294065395401934	0.998452187397584	0.722915980230193	0.766509475403388	3.19225	1.22479	3.98945	4.07252	2.00066	3.40722	3.54387	2.51465	1.26405	-0.76898795543713	-0.263773700652753	0.505214254784377	0.0127679928879612
2210015D19Rik	-0.207595406742117	0.0207902491037322	0.228385655845849	0.358945322800518	0.935162219130349	0.317734134157384	14.1747	12.2384	12.7181	12.5645	14.6476	13.7956	14.4929	14.698	14.0716	-0.114284717024592	0.143013731251278	0.25729844827587	0.479467035135364	0.400885293134425	0.173027139837618	0.708262	0.800546	0.782883	0.751165	0.691644	0.742903	0.770915	0.861359	0.867089	-0.0534750141148388	0.0768035666943858	0.130278580809225	0.938900026449579	0.904451401476277	0.860583401446584	0.746057	1.07816	1.08777	0.868275	1.32417	0.973428	1.15393	1.10089	1.04974	0.0474254735297494	0.309422307417886	0.261996833888136	0.827556191783016
2210016F16Rik	-0.123610679795014	0.120424437057838	0.244035116852852	0.45173433781019	0.444729476305262	0.130661611875122	29.1025	30.4841	27.0597	31.7627	26.5886	34.4809	34.551	34.4523	33.8135	0.0542743312533239	0.270318003575327	0.216043672322003	0.774396921133641	0.147703531412096	0.295041796214876	4.63029	5.06316	5.51136	5.92023	5.18157	5.13081	6.3382	5.84003	5.94471	-0.381898036924145	-0.288406009971209	0.0934920269529355	0.210589034378427	0.317871976907123	0.82263105680309	10.5825	11.373	11.9065	10.3514	8.96658	10.3398	10.1205	9.60048	9.88448	0.00158010239482878	-0.0232729025425462	-0.024853004937375	0.994378367838136
2210016L21Rik	-0.758954950398906	-0.188881233949466	0.570073716449439	0.000125194284067055	0.183059623439314	0.00229587937497047	60.4526	57.0249	57.28	45.1902	41.6523	34.2186	56.2215	54.3157	56.2361	-0.587256880715055	-0.247568696100462	0.339688184614593	0.00500209888628241	0.16239694901994	0.100864922124737	14.4533	16.8517	16.5443	12.6745	9.85418	10.2248	12.6055	13.3546	13.844	-0.491494526503585	-0.31970567741808	0.171788849085505	0.252849843244229	0.446721504862851	0.763513027270223	12.1917	7.27035	11.1972	10.1857	4.93589	9.7621	8.76517	9.34733	7.81604	-0.89380009849427	-0.095631676352635	0.798168422141635	0.00102392840611949
2210018M11Rik	-0.0359264516822752	0.0241656391280415	0.0600920908103167	0.827663690427044	0.893668489302155	0.716719525347772	69.152	54.4298	64.8452	84.6827	64.6729	64.8505	72.9236	75.0568	60.8411	-0.0388072296332439	0.279601151289216	0.31840838092246	0.907459162605279	0.36641857044597	0.366205689845317	58.7033	57.0957	64.1075	57.976	61.0675	61.116	99.3759	56.8122	56.8447	-0.0368302848484678	-0.125690591809651	-0.0888603069611835	0.976253373385683	0.904502748419481	0.946531426778623	47.0613	75.0806	39.8299	46.6104	84.8599	47.2543	42.6257	35.2202	79.7175	0.29571974287834	-0.148395869455258	-0.444115612333598	0.134914813460795
2210019I11Rik	-0.290198183373758	0.16191491063616	0.452113094009918	0.566082185091796	0.732875901024353	0.352358626431428	5.47546	4.60591	5.26711	5.47181	4.18664	4.57341	7.59788	7.30322	4.04111	NA	NA	NA	NA	NA	NA	0	0	0	0	0	0	0	0	0	NA	NA	NA	NA	NA	NA	0	0	0	0	0	0	0	0	0	NA	NA	NA	NA
2210039B01Rik	NA	NA	NA	NA	NA	NA	0	0	0	0	1.86767	1.19761	0.26528	0	0.0637336	NA	NA	NA	NA	NA	NA	0	0	0	0	0	0	0	0.0264763	0	NA	NA	NA	NA	NA	NA	0	0	0	0	0	0	0	0	0	NA	NA	NA	NA
2210404E10Rik	NA	NA	NA	NA	NA	NA	0	0	0	0	3.69832	2.13433	0.236386	0	0	NA	NA	NA	NA	NA	NA	0	0	0	0	0	0.0242871	0	0	0	NA	NA	NA	NA	NA	NA	0	0	0	0	0	0	0	0	0	NA	NA	NA	NA
2210404O09Rik	0.098211552833069	-0.0268320414653518	-0.125043594298421	0.677995289507247	0.919542902529783	0.598926732229877	15.8226	10.2244	12.9086	15.1341	18.445	17.0316	15.2643	13.1249	13.059	0.869875796292202	0.332984050214514	-0.536891746077687	0.00376043226639762	0.188967084015749	0.0668084039725542	6.24219	6.34075	6.07624	13.147	11.7534	10.1364	9.22766	6.31032	7.80883	0.795554335579528	0.57567849462606	-0.219875840953469	0.479431063276562	0.609373155723285	0.891308133700154	8.58309	14.554	6.73734	13.2177	33.1072	11.5644	10.3097	10.7639	25.8714	0.93809724758778	0.164039174183089	-0.774058073404691	0.00312475526105453
2210406O10Rik	-0.926560650944177	-0.441119510067515	0.485441140876662	0.142786571807464	0.434358983673064	0.501071293317958	3.94993	3.19242	3.614	2.13003	4.68172	0.949299	2.79023	1.9777	3.65294	0.33421250582788	0.391805669352631	0.0575931635247509	0.419168900866466	0.405526012623372	0.913783456552105	0.491409	0.555437	0.571771	0.581777	0.734603	0.759108	0.330366	0.758706	0.930319	0.791235385093471	0.140170538936232	-0.651064846157239	0.213787499000998	0.861256072649997	0.332039358601466	0.418758	0.381084	0.694613	1.13717	0.665652	1.18136	0.747557	0.482413	0.537845	-0.261984468895333	0.00301736429068621	0.265001833186019	0.616328809165335
2210407C18Rik	NA	NA	NA	NA	NA	NA	0	0	0	0	2.20763	0	0.235176	0	0.0753347	NA	NA	NA	NA	NA	NA	0	0	0	0	0	0	0	0	0	NA	NA	NA	NA	NA	NA	0	0	0	0.0102392	0	0.0207793	0.0104706	0	0	NA	NA	NA	NA
2210408F21Rik	-0.637903014471531	-0.469554950894424	0.168348063577107	0.126264370731979	0.212528464023196	0.739437192518806	9.69839	11.6058	11.2398	9.70188	10.7702	4.54216	7.94312	9.71181	8.14222	-0.335914762027177	-0.752954644822037	-0.417039882794861	0.1571093802772	0.0111973103798068	0.152246906047891	3.29892	4.19542	3.39499	2.34406	3.05524	3.5057	1.62991	2.2065	2.54326	-0.462006636981707	-0.588961848673687	-0.12695521169198	0.219173017647485	0.0951862255467884	0.803608856817355	4.50352	3.90978	5.81751	4.7639	2.85845	4.16475	3.28125	3.96048	2.84731	0.172811361338704	0.292238992577983	0.119427631239279	0.636452424451961
2210408I21Rik	-0.34235837793217	-0.107877160524087	0.234481217408084	0.0356854718994175	0.492356141617972	0.156386069528005	9.65256	8.79409	10.2176	9.42864	9.456	7.86532	9.91021	9.94784	9.11219	-0.16477393902139	-0.370621770669415	-0.205847831648025	0.38722890148	0.0831279630636701	0.372016713195071	2.47941	2.54664	2.52246	2.03743	2.57126	2.27753	2.13594	1.81373	1.86814	0.190451574818184	0.0265496004545734	-0.163901974363611	0.745111983869532	0.967868633324393	0.816941901595541	4.33985	3.78434	4.11499	4.24246	6.40806	4.94217	4.10667	3.59294	5.38225	0.165436632927402	-0.0249095633030164	-0.190346196230418	0.338908495570577
2210409D07Rik	NA	NA	NA	NA	NA	NA	0	0	0	0.689114	1.41231	8.4222	0	0	0	NA	NA	NA	NA	NA	NA	0	0	0	0	0	0	0	0	0	NA	NA	NA	NA	NA	NA	0	0	0	0	0	0	0	0	0	NA	NA	NA	NA
2210409E12Rik	NA	NA	NA	NA	NA	NA	0	0	0.181499	0.62788	2.85958	0	0.182776	0	0.351295	NA	NA	NA	NA	NA	NA	0	0	0	0.0277248	0.00949363	0.032156	0.0179928	0.0137738	0	NA	NA	NA	NA	NA	NA	0.013304	0	0	0.0929009	0	0	0.0105556	0	0	NA	NA	NA	NA
2210414B05Rik	NA	NA	NA	NA	NA	NA	0	0	0	0	0	0	0	0	0	NA	NA	NA	NA	NA	NA	0	0	0	0	0	0	0	0	0	NA	NA	NA	NA	NA	NA	0	0	0	0	0	0	0	0	0	NA	NA	NA	NA
2210416O15Rik	1.36527007303746	0.913104556714474	-0.452165516322989	0.394537811573225	0.602386096078068	0.771006501640804	0.430307	0.378518	0.181981	0	4.44413	0.661868	0.870495	0.61619	0.572373	NA	NA	NA	NA	NA	NA	0	0	0	0	0.00379222	0	0	0	0	NA	NA	NA	NA	NA	NA	0.0212571	0	0.0406847	0.0412324	0	0.00836766	0.0168656	0	0	NA	NA	NA	NA
2210417A02Rik	-1.50642241074696	-1.42089120184809	0.0855312088988739	0.278728927631779	0.255389281813113	0.968527447986764	4.11843	1.61012	2.11496	1.14769	2.74415	0	1.50342	0	1.44478	-0.706581843881457	-1.0708728852658	-0.364291041384344	0.0204467437974166	0.00482984984578012	0.297452213883346	0.803065	0.93141	0.58574	0.501093	0.472621	0.509177	0.241741	0.419684	0.408449	NA	NA	NA	NA	NA	NA	0.00638376	0	0.0146617	0.00990605	0.0152213	0.0251291	0.0101299	0.00735414	0	NA	NA	NA	NA
2210420H20Rik	NA	NA	NA	NA	NA	NA	0	0	0.218262	0	5.50206	0	0	0	0	NA	NA	NA	NA	NA	NA	0	0	0	0	0	0	0	0	0	NA	NA	NA	NA	NA	NA	0	0.0258965	0	0	0	0	0	0	0	NA	NA	NA	NA
2300002M23Rik	NA	NA	NA	NA	NA	NA	0	0	0	0	3.10979	1.79468	0.165641	0	0	NA	NA	NA	NA	NA	NA	0	0	0	0	0	0	0	0	0	NA	NA	NA	NA	NA	NA	0	0	0	0	0	0	0	0	0	NA	NA	NA	NA
2300003K06Rik	NA	NA	NA	NA	NA	NA	0	0	0	0	1.87693	0	0	0	0	NA	NA	NA	NA	NA	NA	0	0	0	0	0	0	0	0	0	NA	NA	NA	NA	NA	NA	0	0	0	0	0	0	0	0	0	NA	NA	NA	NA
2300005B03Rik	NA	NA	NA	NA	NA	NA	0	0	0	0	2.32341	11.2632	0.891033	0	0	NA	NA	NA	NA	NA	NA	0	0	0	0	0	0	0	0	0	NA	NA	NA	NA	NA	NA	0	0	0	0	0	0	0	0	0	NA	NA	NA	NA
2300009A05Rik	-0.85998989737847	-0.384872559515061	0.475117337863409	0.00183806866839764	0.064523167783715	0.0748861864626845	53.4628	51.8307	52.8635	35.6253	32.8105	33.5007	51.7375	34.7989	43.9616	-0.394128819747882	-0.457563552297077	-0.0634347325491948	0.20934971552016	0.181849953447609	0.886329179507504	3.25813	4.27085	3.22231	2.18982	3.01314	3.21554	1.52545	3.3386	2.62148	0.021012892398769	-0.215826061199407	-0.236838953598176	0.983009742930405	0.777499807785457	0.796466027580432	1.15685	0.842219	1.9263	1.30149	1.10335	2.1403	1.6292	1.29939	0.724347	-0.489557719044261	-0.418893827248631	0.07066389179563	0.130555930720707
2310001H17Rik	NA	NA	NA	NA	NA	NA	0	0	0.266938	0	0.28038	0	0	0	0.172222	NA	NA	NA	NA	NA	NA	0	0.0165715	0	0.00650902	0.00668653	0	0	0.00970117	0.0199844	0.363067015983527	0.169408523785423	-0.193658492198104	0.707712645405789	0.874269506838488	0.880077418699044	1.03073	0.523005	1.29843	1.98476	0.513872	1.71147	1.23412	1.68396	0.550601	NA	NA	NA	NA
2310001K24Rik	NA	NA	NA	NA	NA	NA	0.140998	0.551238	1.34167	0	3.2882	0	0.300247	0	1.00988	NA	NA	NA	NA	NA	NA	0.75956	0.71544	0.441887	0	0.360846	0.651854	1.09423	0.209413	1.72557	NA	NA	NA	NA	NA	NA	0	0	0.309706	0	0	0	0	0.93207	0	NA	NA	NA	NA
2310002D06Rik	NA	NA	NA	NA	NA	NA	0.382194	0	0	0.931932	7.21536	0	0	0	0	NA	NA	NA	NA	NA	NA	0	0	0	0	0	0	0	0	0	NA	NA	NA	NA	NA	NA	0	0.0795195	0	0	0	0	0	0	0	NA	NA	NA	NA
2310002F09Rik	NA	NA	NA	NA	NA	NA	0	0	0	0	1.1819	0.779522	0.161879	0	0	NA	NA	NA	NA	NA	NA	0	0	0	0	0	0	0	0	0	NA	NA	NA	NA	NA	NA	0	0	0	0	0	0	0	0	0	NA	NA	NA	NA
2310002L09Rik	NA	NA	NA	NA	NA	NA	0	0	0	0	0.299739	0	0	0.234245	0	NA	NA	NA	NA	NA	NA	0	0	0	0	0.00124775	0	0	0	0	NA	NA	NA	NA	NA	NA	0	0	0	0	0	0	0	0	0	NA	NA	NA	NA
2310003N18Rik	NA	NA	NA	NA	NA	NA	0	0	0	0	2.35384	0	1.05316	0.91976	0.144583	NA	NA	NA	NA	NA	NA	0.0639546	0.301199	0.148827	0.0946446	0.243064	0.0548858	0.0921336	0.0705301	0.145292	0.352750014588105	-1.02297587883014	-1.37572589341824	0.823153184112436	0.521087946594903	0.396122917344582	0.885617	0.743945	0.417234	1.74426	0.243651	0.804496	0.378355	0.706319	0	NA	NA	NA	NA
2310005A03Rik	NA	NA	NA	NA	NA	NA	0	0.0453763	0	0	0.464015	0	0	0	0	NA	NA	NA	NA	NA	NA	0	0	0	0	0	0	0	0	0	NA	NA	NA	NA	NA	NA	0	0	0	0	0	0	0	0	0	NA	NA	NA	NA
2310005E17Rik	NA	NA	NA	NA	NA	NA	0	0	0	0	0.908989	0	0.1743	0.639334	0	NA	NA	NA	NA	NA	NA	0	0	0	0	0	0	0	0	0	NA	NA	NA	NA	NA	NA	0	0	0	0	0	0	0	0	0	NA	NA	NA	NA
2310007B03Rik	NA	NA	NA	NA	NA	NA	0	0	0.0579382	0.0334054	3.74263	0.158041	0.145865	0	0	NA	NA	NA	NA	NA	NA	0	0	0	0.0194847	0.00200161	0.00451979	0	0	0	NA	NA	NA	NA	NA	NA	0	0	0	0	0	0	0	0	0	NA	NA	NA	NA
2310008N11Rik	NA	NA	NA	NA	NA	NA	0	0	0	0	0.764582	0	0	0	0.35223	NA	NA	NA	NA	NA	NA	0	0	0	0	0.00243977	0	0	0	0	NA	NA	NA	NA	NA	NA	0.0136761	0	0	0.010611	0.0163044	0.0430676	0.0108507	0	0	NA	NA	NA	NA
2310009A05Rik	-0.225652641878687	0.0672652780009578	0.292917919879645	0.427807575115372	0.818729631092287	0.299992570193395	45.6447	39.9841	45.1995	35.2821	41.1942	58.9278	53.3606	44.1799	50.6065	0.268551050160694	0.204928403083305	-0.0636226470773885	0.319533488454173	0.492420998048518	0.858702978274514	0.85936	0.960356	0.745685	0.991528	1.07393	1.13125	0.608509	1.2248	1.03405	-0.237382117144335	0.0510610939837395	0.288443211128074	0.721739754095011	0.944096777835933	0.69857322451855	0.59733	0.545943	0.968052	0.83061	0.41618	0.800065	1.10789	0.750687	0.500673	-0.693955949828155	-0.564547504426946	0.129408445401209	0.0543984178013314
2310009B15Rik	-1.13182420304492	0.0456449106183198	1.17746911366324	0.0316580959230825	0.926626402543606	0.0300047285066687	18.4747	22.488	18.9337	11.6075	22.2787	2.83293	20.7564	26.116	21.2226	-0.0878697981916388	-0.0214050762454507	0.066464721946188	0.770117446152966	0.951544060295081	0.859592208154681	3.17955	3.85589	3.05211	3.26432	2.89642	3.7349	2.17573	4.29541	3.1602	-0.0829035857866718	0.926495932205876	1.00939951799255	0.96208243575528	0.431169210892201	0.45375408235958	0.825546	0.0513692	1.50712	1.26462	0.378541	0.933243	2.16653	1.87769	0.917581	-0.469712375542567	0.246386221172999	0.716098596715566	0.272415066049557
2310010G23Rik	-0.0295176882317408	-0.227347638490383	-0.197829950258642	0.974069583804186	0.798388408733459	0.836086823889714	2.61865	2.55943	2.3072	1.21624	3.3235	5.27454	2.78813	2.11031	2.04144	-0.211436667941619	-0.417645709845707	-0.206209041904088	0.696524509547522	0.505835723748688	0.764384783444865	0.106937	0.184663	0.238481	0.131877	0.149021	0.198842	0.0385136	0.137587	0.192327	0.421742386187509	0.554805706498597	0.133063320311087	0.783749732503725	0.697004531839305	0.944261892599323	0.142386	0.0575894	0.0799387	0.191489	0.0679006	0.156937	0.256068	0.174966	0.00914392	-0.763012265436416	-0.410219443327318	0.352792822109098	0.103705085114754
2310010J17Rik	-0.465668186705636	-0.0437393449832019	0.421928841722434	0.319381741984913	0.930980556534595	0.383356118073987	16.8411	15.6373	15.2621	8.79965	20.8398	16.8838	14.8572	18.9484	16.9856	-0.187916489959312	-0.176653588721341	0.0112629012379703	0.633909201815071	0.693838344001085	0.982904268015043	0.496657	0.748493	0.568988	0.520146	0.683886	0.367214	0.297203	0.627772	0.616229	-0.131394529900113	0.0596659731713065	0.191060503071419	0.888998884691306	0.947501632614356	0.853733847005736	0.333701	0.217266	0.442404	0.353636	0.164956	0.512618	0.548898	0.290664	0.266568	-0.729353500016526	0.122453776341114	0.85180727635764	0.119859376869381
2310011J03Rik	-0.0451556478937954	0.15992114446479	0.205076792358585	0.810053286358418	0.318050084257077	0.227302497537836	27.8924	24.7451	24.7468	29.5829	30.0219	29.4765	31.2343	30.1655	32.5308	-0.220162157549863	-0.129772029932563	0.0903901276172999	0.429168713154609	0.675820300998166	0.805641163173411	4.69999	5.00535	4.50719	3.47208	4.84885	4.21569	2.56637	5.11216	5.18372	0.565316601279678	0.522257156313988	-0.04305944496569	0.604806711297183	0.621523207976569	0.97836670929693	2.14792	0.911201	2.82513	4.4545	1.28036	4.22118	3.99137	4.21395	0.933409	-0.0942905886432552	-0.156931550511982	-0.0626409618687266	0.712974184043837
2310015A10Rik	-0.651380203474489	-0.545866837436475	0.105513366038014	0.000858698970761623	0.00103583071151218	0.584754470434226	17.0177	14.2698	15.069	12.1816	13.5286	9.73362	11.8898	13.1287	9.79962	-0.257704206513345	-0.284667926881634	-0.0269637203682884	0.123724440209274	0.111354354673575	0.908733103294754	5.21889	4.55883	4.97012	4.42241	4.10443	4.18322	3.54828	3.94145	4.49991	-0.449793131056013	-0.795886994219249	-0.346093863163236	0.184855983553461	0.0219342926500058	0.353520336058731	4.16478	3.87357	4.18572	3.35948	2.84351	4.00107	2.75123	2.43064	2.3329	-0.520968434459794	-0.217861726386051	0.303106708073743	0.0226914541421773
2310015D24Rik	NA	NA	NA	NA	NA	NA	0	0.0433696	0.0234573	0	1.84789	0.639859	0.0708672	0.0288824	0	NA	NA	NA	NA	NA	NA	0	0	0	0	0	0	0	0	0	NA	NA	NA	NA	NA	NA	0	0.0191891	0	0	0	0	0	0	0	NA	NA	NA	NA
2310016D03Rik	NA	NA	NA	NA	NA	NA	0	0	0.0442308	0	0.557497	0	0	0	0	NA	NA	NA	NA	NA	NA	0	0	0	0	0	0	0	0	0	NA	NA	NA	NA	NA	NA	0	0	0	0	0	0	0	0	0	NA	NA	NA	NA
2310020H05Rik	NA	NA	NA	NA	NA	NA	0	0	0	0	2.40236	0	0	0	0	NA	NA	NA	NA	NA	NA	0	0	0	0.233457	0	0	0	0	0	NA	NA	NA	NA	NA	NA	0	0	0	0	0	0	0	0	0	NA	NA	NA	NA
2310022A10Rik	0.219185271148721	0.142171697230611	-0.0770135739181096	0.134067881732027	0.334439210999683	0.626975668053142	26.3966	23.1941	26.298	37.58	30.6091	34.2312	31.1207	32.6589	27.6421	-0.0407783924550627	-0.115745665678549	-0.0749672732234864	0.805096196255878	0.472440683671284	0.695845471083554	8.84424	8.83692	9.26882	8.02274	9.04696	9.91253	6.71263	9.43239	8.44815	0.491180084437125	0.120051599811458	-0.371128484625667	0.231860195979134	0.796414133768207	0.411479486639202	4.84884	3.47449	4.81556	7.95376	4.67693	8.48394	6.48256	5.39897	3.46634	0.0766559210593901	-0.0123368857308051	-0.0889928067901952	0.67138143353233
2310022B05Rik	-0.394709032139844	-0.77380464854308	-0.379095616403236	0.00896061633536954	9.99906109425288e-06	0.0179686250248433	53.5045	60.3854	55.5966	46.0728	55.1581	54.6715	34.2762	35.7687	38.0255	-1.18433396885122	-1.07346030920161	0.110873659649617	0.000232719030248982	0.000384899724956655	0.638191732700102	30.0056	33.9923	36.2806	14.804	15.2719	15.2838	11.3552	19.0201	16.8617	-0.345151350453896	-0.598081231530595	-0.252929881076699	0.458265370845362	0.159777309025225	0.650851179103035	11.184	5.61578	9.7877	9.54768	5.06332	9.12215	7.43058	6.6741	4.53174	-0.773612463008044	-0.385240054589472	0.388372408418572	0.00128230767769864
2310030A07Rik	NA	NA	NA	NA	NA	NA	0.212191	0	0	0.12935	3.53462	0	0	0	0	NA	NA	NA	NA	NA	NA	0	0	0	0	0.00825664	0	0	0	0.0246771	NA	NA	NA	NA	NA	NA	0	0	0	0	0	0	0	0	0	NA	NA	NA	NA
2310030G06Rik	-0.71454694735225	-0.619218449651128	0.0953284977011219	0.00121093761132422	0.00106901213340812	0.67893981727437	49.8673	50.9296	42.6417	35.4494	31.0745	35.6663	30.7916	38.9368	32.8963	-0.488538025550063	-0.3355370658393	0.153000959710763	0.0653791894198608	0.22482379552466	0.6363036082103	0.720874	0.817572	0.770292	0.582386	0.52698	0.606028	0.699396	0.657084	0.451198	-0.880614714032604	-0.765604355603841	0.115010358428763	0.0536644176762386	0.0509900994457706	0.84081943975652	2.0999	2.4624	2.62739	1.64751	1.43857	1.36328	1.30551	1.6699	1.53975	-0.52754671395504	0.292148281643123	0.819694995598163	0.0886789302146342
2310033P09Rik	0.164128482232531	-0.140968985491138	-0.30509746772367	0.411823902520333	0.491059663898342	0.134032422310787	24.4062	22.7839	26.0247	31.536	38.2229	29.8795	22.7653	27.6307	22.3576	-0.477737010688665	-0.242725026748297	0.235011983940367	0.0339213103311203	0.269200243521041	0.347364802375838	2.98858	3.457	3.43375	2.57715	2.24889	2.48766	3.23713	2.42026	2.61199	0.0879624145356162	-0.739057138521651	-0.827019553057267	0.844622885967785	0.0431051799149462	0.0537730805887708	3.16748	3.21408	2.93192	4.5004	2.93918	3.95097	2.55743	1.82908	1.63703	0.419538066467858	-0.0540184515959878	-0.473556518063846	0.0857222743998732
2310034C09Rik	NA	NA	NA	NA	NA	NA	0	0	0	0	1.37187	0	0.219215	0	0	NA	NA	NA	NA	NA	NA	0	0	0	0	0	0	0	0	0	NA	NA	NA	NA	NA	NA	0	0	0	0	0	0	0	0	0	NA	NA	NA	NA
2310034G01Rik	-0.536783113305401	-0.632934530737313	-0.096151417431912	0.312554025657558	0.1969048315576	0.889481609969095	7.06315	9.07077	9.55172	5.50723	6.84048	9.31655	4.89691	6.30806	6.80679	-0.938238088487303	-0.838946408265013	0.0992916802222901	0.0167723905273949	0.0393672928281504	0.840409559326308	1.52527	1.94876	1.476	0.815723	0.797793	1.12754	0.435113	1.12417	1.06355	-0.525436723829207	-0.267123993748624	0.258312730080583	0.522138275723914	0.75783706429539	0.811454092506318	0.369985	0.3123	0.517241	0.336988	0.172601	0.430592	0.548812	0.370632	0.154957	-0.980576597469355	-0.365134116023855	0.6154424814455	0.0678733944532458
2310034O05Rik	NA	NA	NA	NA	NA	NA	0	0	0	0	2.92157	2.8101	0.311231	0	0	NA	NA	NA	NA	NA	NA	0	0	0	0	0	0	0	0	0	NA	NA	NA	NA	NA	NA	0.0710799	0	0.0544169	0	0	0.447679	0.169187	0	0.0684703	NA	NA	NA	NA
2310035C23Rik	0.0887929911502507	-0.106458442742745	-0.195251433892995	0.516138728104428	0.443898404891915	0.14918422972185	48.377	36.6469	46.5533	59.9585	51.49	52.7785	46.6897	47.2211	39.1239	0.106620825022835	-0.29847401391822	-0.405094838941055	0.454475532748654	0.05443701383752	0.0311497773580594	48.9479	48.8303	47.4476	48.3405	54.9377	57.7669	31.9706	40.7493	44.3232	0.430459449656686	-0.0866074561048085	-0.517066905761494	0.122476250401696	0.774510021763899	0.0863428112119762	27.433	21.6061	30.4774	42.0727	36.7758	42.0749	30.8331	28.3253	20.9214	-0.0245062795504242	-0.220430125746891	-0.195923846196467	0.896630772793408
2310036O22Rik	-0.17987943683077	-0.195218641581987	-0.0153392047512168	0.230488660589227	0.17606500111682	0.933929543930373	114.925	127.36	119.667	129.412	115.783	130.569	119.66	104.462	119.521	-0.101842625297315	0.0963070391063408	0.198149664403655	0.649230358801423	0.686465920381608	0.439550208330564	23.8139	24.6866	26.0972	28.3833	21.7519	21.2186	29.4903	26.5925	22.275	-0.411425499028958	-0.330087637594534	0.0813378614344242	0.291532052832391	0.38409828452801	0.889080690188894	15.8524	13.5112	14.5573	15.3306	7.39804	15.4931	13.5474	13.5014	10.4192	0.035204747097138	-0.0290299830780327	-0.0642347301751707	0.8638546387754
2310039H08Rik	-0.0822537830010647	0.146683524540883	0.228937307541948	0.772141501843791	0.568574196033936	0.384589297590794	33.9079	41.6514	32.4864	45.0148	32.6347	38.6332	37.4395	49.5909	44.4602	0.0307517273375064	-0.380343328424645	-0.411095055762151	0.934515644324204	0.280048712305417	0.29678478165644	5.92537	5.61049	4.57816	4.49947	6.12646	6.3531	2.15084	5.10247	4.8934	-0.437713540164607	-0.271772115419509	0.165941424745098	0.666449947850797	0.796454540768228	0.906478659061	3.36293	2.0302	3.46235	3.72746	0.770249	3.02579	3.68026	3.28251	1.00535	-0.66721444964194	-0.263953114342534	0.403261335299406	0.0493420083309688
2310039L15Rik	NA	NA	NA	NA	NA	NA	0	0	0	0.614514	3.0226	0	0	0	0	NA	NA	NA	NA	NA	NA	0	0	0	0	0.0057236	0	0	0	0	NA	NA	NA	NA	NA	NA	0	0	0	0	0.0127498	0	0.0169702	0.0123201	0.0309055	NA	NA	NA	NA
2310040G24Rik	0.969804320215347	0.174718371734121	-0.795085948481226	0.0829534546963713	0.803891987359395	0.153329244655853	4.00835	4.3258	4.50281	9.87567	9.45911	10.2756	4.44559	4.02226	7.00642	0.82785160917331	1.0641357529519	0.23628414377859	0.00866230705270456	0.00317959291275984	0.414750461437012	1.35644	1.84803	1.0146	2.70635	2.60065	2.4945	2.6171	3.05859	3.1366	0.454772836275142	0.971897152829493	0.517124316554351	0.54353471144874	0.134374525700797	0.491654410869608	0.283816	0.281762	0.533329	0.460432	0.738245	0.568764	0.88026	0.921428	0.571646	-0.297170154912726	0.175769664460065	0.47293981937279	0.283589761277886
2310043L19Rik	NA	NA	NA	NA	NA	NA	0.370878	0.181245	0	1.01738	0.926699	1.06961	0.88848	0	0	4.71711977167197	2.3540442928281	-2.36307547884387	0.000889578597395644	0.187918119266683	0.0140020330254025	0	0	0.0231594	0.265103	0.213706	0.119573	0.0573488	0.0439016	0.0113047	NA	NA	NA	NA	NA	NA	0	0	0	0.0329005	0.0252769	0.050076	0.050466	0.0610625	0	NA	NA	NA	NA
2310043O21Rik	NA	NA	NA	NA	NA	NA	0	0	0	0	0	0	0.110961	0	0	NA	NA	NA	NA	NA	NA	0	0	0	0	0	0	0	0	0	NA	NA	NA	NA	NA	NA	0	0	0	0	0	0	0	0	0	NA	NA	NA	NA
2310045N01Rik	0.0226889597660638	0.347220182911621	0.324531223145557	0.906081664829018	0.0228802308972957	0.0569471985513116	17.3713	14.842	17.4074	20.1299	21.9253	18.2422	25.9483	23.1892	19.654	0.0882329455272446	0.320994612302069	0.232761666774825	0.505012897406796	0.0304040776772298	0.135195250372889	18.4492	19.6741	21.5608	21.9502	21.738	21.5176	23.0655	25.2757	25.2493	-0.176932827261685	0.171583071826483	0.348515899088167	0.626251217798417	0.623135979548144	0.344430612712263	23.5045	19.9061	27.671	26.0956	17.5975	28.0808	32.0086	32.5129	21.3907	-0.251199264518253	0.0886057305892997	0.339804995107553	0.223272405205716
2310045n01rik-mef2b	NA	NA	NA	NA	NA	NA	0	0	0	0	0	0	0	0	0	NA	NA	NA	NA	NA	NA	0	0	0	0.0186574	0.0479156	0	0	0.0139037	0	NA	NA	NA	NA	NA	NA	0	0	0	0	0	0	0	0	0	NA	NA	NA	NA
2310047M10Rik	0.313234640371321	0.266261443158058	-0.0469731972132622	0.154750091847035	0.204799543928815	0.851369529497732	13.5039	14.2516	15.8342	18.9158	27.4002	21.1298	18.5841	17.2521	20.8359	0.233810371878857	-0.287421104162343	-0.521231476041201	0.436643192891895	0.382929177539437	0.149293056442236	2.22224	2.58655	2.62259	3.31212	3.15209	2.46564	1.37202	2.77457	1.65879	1.12399812240229	0.65698543308116	-0.46701268932113	0.129711431346593	0.346327449931075	0.572489166970344	1.60627	0.779603	1.39799	4.27667	1.47151	3.71388	2.99156	2.25948	1.17269	0.220445125570607	0.0120418021413859	-0.208403323429221	0.396578000480172
2310050C09Rik	NA	NA	NA	NA	NA	NA	0	0	0	0	4.44561	1.2828	0.387478	0	0	NA	NA	NA	NA	NA	NA	0	0	0	0	0	0	0	0	0	NA	NA	NA	NA	NA	NA	0	0	0	0	0	0	0	0	0	NA	NA	NA	NA
2310057J18Rik	NA	NA	NA	NA	NA	NA	0	0	0	0	0.653865	0	0.208966	0	0	NA	NA	NA	NA	NA	NA	0	0	0	0	0	0	0	0	0	NA	NA	NA	NA	NA	NA	0	0	0	0	0	0	0	0	0	NA	NA	NA	NA
2310057M21Rik	0.0506924703412156	0.140808137680021	0.0901156673388053	0.766558160008832	0.355803722024168	0.585055593518207	32.5637	29.2559	34.3979	43.0156	42.4602	32.4285	41.1759	35.8842	37.9848	0.359942850746647	0.300936473274985	-0.0590063774716621	0.0202858036241969	0.050780699167167	0.739182897737395	6.68959	7.40194	6.52489	8.94289	8.78509	9.52921	8.20406	8.99547	7.86707	0.545575034883548	0.252417160024606	-0.293157874858941	0.124518659711487	0.452803724882621	0.44454715565806	5.17875	3.39099	5.14095	7.59428	6.18984	8.83205	6.50485	6.56103	4.36344	0.332580526457879	0.0539427951540975	-0.278637731303782	0.0379321108997288
2310057N15Rik	NA	NA	NA	NA	NA	NA	0	0	0	0	2.73193	0	0	0	0	NA	NA	NA	NA	NA	NA	0	0	0	0	0	0	0	0	0	NA	NA	NA	NA	NA	NA	0	0	0	0	0	0	0	0	0	NA	NA	NA	NA
2310061I04Rik	0.0852572242932343	0.185457799544898	0.100200575251664	0.678311321461944	0.316987394784671	0.622323027757474	66.2317	44.2782	57.0025	79.349	69.7262	57.9006	78.0756	60.198	67.5542	0.274992226833019	0.379726403042236	0.104734176209217	0.222678905662826	0.111683339964055	0.714661492535567	10.2958	10.499	12.2415	15.764	13.056	12.207	16.6163	13.541	12.0644	0.389460341156524	0.0862898108654071	-0.303170530291117	0.251017808773771	0.82767221956587	0.420312503711821	6.72946	8.29473	8.99798	11.5591	10.9936	13.3971	9.29345	8.8884	9.10103	0.485061882710605	0.308405015962145	-0.17665686674846	0.0855244233608815
2310061N02Rik	NA	NA	NA	NA	NA	NA	0	0	0	0	0.544475	1.09977	0	0	0	NA	NA	NA	NA	NA	NA	0	0	0	0	0	0	0	0	0	NA	NA	NA	NA	NA	NA	0	0	0	0	0	0	0	0	0	NA	NA	NA	NA
2310065F04Rik	NA	NA	NA	NA	NA	NA	0	0	0	0.0579321	1.26644	0	0.12648	0	0.0486191	NA	NA	NA	NA	NA	NA	0	0	0	0	0	0	0	0	0	NA	NA	NA	NA	NA	NA	0	0	0	0	0	0	0	0	0	NA	NA	NA	NA
2310067B10Rik	-0.669304538164133	-0.342193993751387	0.327110544412745	5.74354369650377e-05	0.00590744075658462	0.0215741042249475	35.1571	33.2479	39.1705	27.0382	30.2099	23.9597	32.1776	28.2632	31.5853	-0.51832147348582	-0.494380498846995	0.0239409746388249	0.00253295102305135	0.00383409129541279	0.896470164436462	84.4208	89.0532	100.764	62.4659	67.9729	66.4346	54.9746	71.6075	65.9047	0.144022672669622	-0.321932420072693	-0.465955092742315	0.807156786884775	0.523207599854236	0.398023764943024	116.554	51.436	101.488	127.924	72.7409	135.616	89.4805	86.4878	52.3416	-0.554205807374426	0.18298760362601	0.737193411000436	0.0241446575571478
2310068J16Rik	0.453773883945151	0.627515340437764	0.173741456492614	0.364945484476743	0.154309950608933	0.73020065793954	5.60005	4.51415	5.98185	6.61635	14.0408	8.65801	12.1708	6.68889	7.79744	0.624785473911214	0.356354048613902	-0.268431425297312	0.191242678147843	0.532710320087817	0.620705157316805	0.220517	0.163199	0.366543	0.489506	0.344217	0.378496	0.226914	0.399526	0.232594	-0.516110414237513	0.0635393497795191	0.579649764017032	0.549316523418153	0.948003396632329	0.537807112269643	0.134226	0.101791	0.282589	0.156214	0.14002	0.132092	0.226304	0.231944	0.14546	0.439310106986828	-0.0316001961837293	-0.470910303170557	0.412488714785033
2310069B03Rik	NA	NA	NA	NA	NA	NA	0	0	0	0	2.35513	0	0	0	0	NA	NA	NA	NA	NA	NA	0	0	0	0	0	0	0	0	0	NA	NA	NA	NA	NA	NA	0.0395959	0.0373682	0.0269454	0.00682703	0.0314706	0	0.0523598	0.0760248	0.0211901	NA	NA	NA	NA
2310069G16Rik	0.858488107410695	0.485654947253898	-0.372833160156796	0.60084997256144	0.787110907943925	0.823078689633653	1.50158	0.293525	0.158759	1.18996	4.50234	0	0.959256	0.488689	1.45959	0.500506471160929	0.0928296577441892	-0.40767681341674	0.0977215960792641	0.803998419843608	0.232994942564264	1.10029	1.2307	1.30689	1.81486	1.58557	1.98689	0.858587	1.22605	1.74454	0.327302564978926	0.192542510517989	-0.134760054460937	0.575312404221024	0.753745785872913	0.861650715744197	2.00221	1.27397	1.70108	2.82277	1.65926	2.61435	2.80907	2.19404	1.12899	-0.142987021268441	0.25066385326991	0.393650874538351	0.759738976635963
2310075C17Rik	NA	NA	NA	NA	NA	NA	0	0	0.152394	0	4.32185	0	0	0	0.294963	NA	NA	NA	NA	NA	NA	0	0	0	0	0	0	0	0	0	NA	NA	NA	NA	NA	NA	0	0	0	0	0	0	0	0	0	NA	NA	NA	NA
2310079G19Rik	NA	NA	NA	NA	NA	NA	0	0	0	0	3.43409	1.69872	0	0	0	NA	NA	NA	NA	NA	NA	0	0	0	0	0	0	0	0	0	NA	NA	NA	NA	NA	NA	0	0	0	0	0	0	0	0	0	NA	NA	NA	NA
2310081J21Rik	NA	NA	NA	NA	NA	NA	0	0	0	0	0.398544	0	0	0	0	NA	NA	NA	NA	NA	NA	0	0	0	0	0.020073	0.020145	0	0	0	NA	NA	NA	NA	NA	NA	0	0	0	0	0	0	0.00991926	0	0	NA	NA	NA	NA
2400006E01Rik	2.32184989403849	1.77231043309306	-0.549539460945428	0.0947763783570885	0.22540589300225	0.638961840036385	0.183165	0.119348	0.387311	0.595499	2.84771	1.76082	1.36513	0.794811	0.437296	NA	NA	NA	NA	NA	NA	0.4214	0	0	0.311809	0	1.08493	0	0	0	NA	NA	NA	NA	NA	NA	0	0	0	0	0	0	0	0	0	NA	NA	NA	NA
2410002F23Rik	-0.0289302047334763	0.0476974297200325	0.0766276344535088	0.837370638983509	0.741609248788455	0.573449788711008	134.367	117.03	119.105	159.559	136.852	131.211	141.707	148.989	127.293	0.619992231402736	0.128946735114027	-0.491045496288709	0.00039266786924363	0.264432516468674	0.00512487233074507	8.09236	8.1328	7.81384	12.3029	13.0043	12.7135	7.62836	9.30567	9.07182	0.813602205470148	0.280165976849589	-0.533436228620559	0.0575353981375742	0.45632286853719	0.196327999403695	5.0167	3.24487	5.55778	10.7194	6.75616	10.0567	7.213	6.58196	4.13577	0.404714968006419	0.0224275988823281	-0.382287369124091	0.0152718245558787
2410003L11Rik	NA	NA	NA	NA	NA	NA	0.634491	0	0.111806	0.257855	2.11384	0	0	0	0	NA	NA	NA	NA	NA	NA	0	0	0	0.0184159	0.0331067	0	0	0.0137237	0.0282709	NA	NA	NA	NA	NA	NA	0	0	0	0	0.0316064	0	0.0420686	0.0305411	0	NA	NA	NA	NA
2410004B18Rik	-0.0248786105310368	0.198309533917008	0.223188144448045	0.916205249463575	0.304908929074944	0.281925507650588	31.0647	27.313	31.5106	34.6366	33.8345	35.7341	38.729	32.5767	40.0032	0.285396814694094	0.108330337155651	-0.177066477538443	0.09564043098427	0.551947370874604	0.368254481859553	7.8984	7.81159	7.03765	9.88918	9.29387	9.38273	6.8271	9.52421	7.81491	0.101431978842638	-0.0940440371907901	-0.195476016033428	0.79942029719349	0.810974703126199	0.635614496765546	8.05911	6.79677	8.20387	11.5953	7.99786	8.54107	9.2751	7.95786	5.97172	-0.0799863708371485	-0.123030911714361	-0.0430445408772128	0.676728734580911
2410004I01Rik	1.47570209786643	-0.308324511760173	-1.7840266096266	0.301823596936498	0.890134820421673	0.241178999613433	0.407032	0	1.29104	0.413541	4.29416	2.60862	0.79452	0	0.555297	NA	NA	NA	NA	NA	NA	0	0	0	0	0	0	0	0	0	NA	NA	NA	NA	NA	NA	0	0	0.00873779	0	0.00680346	0	0	0	0	NA	NA	NA	NA
2410004P03Rik	NA	NA	NA	NA	NA	NA	0	0.0351805	0.114169	0.307188	2.0386	0	0.153296	0	0	NA	NA	NA	NA	NA	NA	0	0	0	0.0124587	0.0255969	0	0	0	0	NA	NA	NA	NA	NA	NA	0	0	0	0.0139156	0	0	0	0.0619849	0	NA	NA	NA	NA
2410006H16Rik	1.51743909621531	1.9829014278312	0.465462331615896	8.63400428922412e-07	2.29447646779764e-09	0.00947338778166563	52.3641	49.1218	43.0439	182.111	167.438	137.387	191.773	225.154	208.138	1.92980676657189	1.27013302745416	-0.659673739117731	0.000403405543270428	0.00445440707996914	0.102035808496053	2.99653	4.80984	2.55943	10.5547	15.2786	15.006	5.62644	10.4956	8.69426	2.34297040006278	2.46953882323944	0.126568423176659	0.0729999539456478	0.0378885642243098	0.943390370331238	1.48238	0.812311	3.00192	16.065	2.19485	13.0823	14.9958	11.7474	4.95179	1.3472938597557	1.27474189222996	-0.0725519675257461	0.0330594950008778
2410012E07Rik	NA	NA	NA	NA	NA	NA	0	0.419522	0.252119	0.0581456	0.635555	0	0.101557	0.310427	0.487982	0.729987071585439	0.483927326510788	-0.24605974507465	0.00774845368200868	0.0665492647132634	0.344271214756295	0.623798	0.721865	0.476962	1.06821	1.07363	0.986562	0.821623	0.894314	0.81992	0.361719385717234	1.01644054934712	0.654721163629889	0.580441856257672	0.0794485309559939	0.313919505649538	0.645484	1.04813	0.835722	1.23732	1.33538	1.13593	1.64938	1.4216	2.34084	NA	NA	NA	NA
2410015M20Rik	-0.809172827566666	-0.11977386132082	0.689398966245846	0.000291204862764419	0.489787265504126	0.00160623657281263	88.5481	105.396	92.0792	56.1208	79.1054	67.5719	95.2827	94.9626	97.0045	-0.681652419419305	-0.00415486149825354	0.677497557921051	0.156495387719195	0.994882536894553	0.228973859017923	11.7253	15.4535	8.04043	4.8691	8.11282	9.71829	5.5877	14.5632	14.919	-0.735577655088383	0.256206019641679	0.991783674730062	0.58454521297552	0.865462666011055	0.493746899711299	6.66754	3.54957	11.896	7.63453	1.0191	6.66249	11.5448	14.2351	2.72647	-1.63419379277587	-0.287113414573811	1.34708037820206	0.000937757738818934
2410016O06Rik	0.268910916281669	0.0918480154106694	-0.177062900871	0.229850339053482	0.709718828196699	0.445647387626217	13.1312	12.7534	12.7167	15.3031	17.9217	23.0192	13.6873	14.8676	16.1737	0.05900758526244	0.089570540375062	0.030562955112622	0.83796973186951	0.767702251990237	0.933162314592051	1.37395	1.29834	1.26126	1.57446	1.42497	1.20975	0.88684	1.73659	1.48466	0.26844702207221	-0.0169711713246302	-0.28541819339684	0.769812005351267	0.988536331747922	0.793293375206897	0.974102	0.363234	1.26595	1.48945	0.509845	1.56745	1.08578	1.05101	0.590467	-0.227938983900125	-0.0544782675966773	0.173460716303448	0.415292614071799
2410017I17Rik	NA	NA	NA	NA	NA	NA	0.214157	0	0	0.469975	1.71234	0	0.182413	0	0	NA	NA	NA	NA	NA	NA	0	0.017455	0	0	0.021129	0	0	0	0	NA	NA	NA	NA	NA	NA	0	0	0	0	0	0.0155407	0	0	0	NA	NA	NA	NA
2410018L13Rik	2.49378718752653	1.74071689381984	-0.753070293706685	0.200118938864658	0.43376760316038	0.648364198829036	0.183989	0	0.145896	0	2.14539	1.14968	0.342819	0.778429	0.188256	NA	NA	NA	NA	NA	NA	0.145706	0.154398	0.127151	0.107813	0.0692208	0.187567	0.0787145	0.180773	0.0620653	NA	NA	NA	NA	NA	NA	0	0	0	0	0	0	0	0	0	NA	NA	NA	NA
2410021H03Rik	-0.227603460901539	-0.176422527204208	0.0511809336973312	0.715348776317556	0.774139736600629	0.943509751251727	17.1562	3.98454	11.2246	13.7719	9.05458	7.3483	10.3993	11.6092	9.21159	NA	NA	NA	NA	NA	NA	0	0.00452881	0	0	0	0.0041263	0	0	0	NA	NA	NA	NA	NA	NA	0	0	0	0	0	0	0.00406352	0	0	NA	NA	NA	NA
2410089E03Rik	0.104673847849558	0.0697790249300026	-0.0348948229195555	0.545997562988462	0.71125529434108	0.857072580882952	30.792	20.3316	24.8105	36.275	30.2339	29.2031	33.6931	28.255	24.6748	0.34549101946349	0.360910976499422	0.0154199570359324	0.0615036121805499	0.060779457476829	0.951029248804234	72.3881	65.5208	83.1943	78.1907	104.448	106.79	91.5071	90.2832	98.3435	0.310402561066721	0.519143916390988	0.208741355324267	0.423219990633067	0.144256496318683	0.654644359040356	127.086	117.918	117.385	148.787	176.674	182.116	180.841	162.762	206.223	0.730924765669323	0.346501777202609	-0.384422988466714	0.00053751188449568
2410124H12Rik	NA	NA	NA	NA	NA	NA	0	0	0	0	0.611665	0	0.19548	0	0	NA	NA	NA	NA	NA	NA	0	0	0	0	0	0.0509654	0	0	0	NA	NA	NA	NA	NA	NA	0	0	0.145287	0.0981617	0	0	0.0501899	0	0	NA	NA	NA	NA
2410127L17Rik	0.0433167036590953	0.368048051994296	0.324731348335201	0.838333864304545	0.0298780332736457	0.0850414400490233	16.3804	14.1673	16.0769	20.3476	21.0052	15.6876	21.85	21.8873	21.6936	0.100882446022389	0.306013488502953	0.205131042480565	0.717439414736788	0.268214346893575	0.519458344660337	2.49221	2.02763	2.62323	3.18568	2.52798	2.14464	3.31638	2.47885	2.94661	-0.219126477365108	0.176159890525881	0.395286367890989	0.846140039680633	0.87628330638842	0.745173004245074	1.95305	3.27382	2.05452	1.54339	3.66508	1.81665	2.10053	2.0666	4.50129	0.320287863053086	-0.024556086226888	-0.344843949279974	0.218284421240783
2410131K14Rik	0.215384906706331	0.307253913346748	0.0918690066404175	0.171096243034848	0.0369166945707341	0.580417600169217	22.7604	21.0612	25.2686	28.8131	31.2516	35.6982	29.0853	34.0155	30.1334	0.0923742897793561	0.301268519574081	0.208894229794725	0.661392172131309	0.153052107436299	0.3786442619339	3.95958	3.51425	3.43139	3.48468	4.21572	4.28099	3.20779	5.06757	5.0586	0.709438006419949	0.785438038944373	0.076000032524424	0.277410125885056	0.199868761879402	0.940936229685689	1.50494	0.833253	2.05447	3.01172	1.60257	3.54677	3.42755	3.27104	1.42623	0.329967068863562	0.427400491598682	0.0974334227351198	0.259060889601527
2410137M14Rik	NA	NA	NA	NA	NA	NA	0	0.0731266	0.158208	0.273654	2.24336	0	0	0	0.535878	NA	NA	NA	NA	NA	NA	0	0	0	0	0	0	0	0	0	NA	NA	NA	NA	NA	NA	0	0	0	0	0	0	0	0	0	NA	NA	NA	NA
2410141K09Rik	NA	NA	NA	NA	NA	NA	0	0	0	0	2.00686	0.506701	0.200426	0	0	NA	NA	NA	NA	NA	NA	0.0103576	0.004878	0	0.00766398	0.0108254	0.00888892	0.00746065	0.0114226	0.00588262	NA	NA	NA	NA	NA	NA	0	0	0	0	0	0	0	0.00635502	0	NA	NA	NA	NA
2500002B13Rik	-0.748756295986977	-1.77547946605989	-1.02672317007291	0.133461766594664	0.00171470120886773	0.126716792160531	12.4844	12.4826	11.0754	10.5846	12.908	2.62106	4.50719	2.05488	4.55165	-0.703415789560971	-0.769501001719316	-0.066085212158345	0.0085330113527586	0.00779741183248761	0.832505815727134	1.32205	1.47407	1.20125	0.867619	0.808722	0.861962	0.518201	0.891271	0.886172	-0.162037500912107	-1.1128033668751	-0.950765865962997	0.85607121214091	0.122333990731796	0.247650014077882	0.46278	0.259631	0.240005	0.386088	0.28476	0.297739	0.240835	0.177709	0.0575213	-0.566469050599845	-0.791110098600396	-0.224641048000551	0.145589556597602
2500004C02Rik	-0.136383327665141	-0.142989779267669	-0.00660645160252788	0.784840542158798	0.770009306098424	0.990887730135912	4.02357	3.23271	4.61454	4.15719	4.31679	4.3269	5.01007	2.97405	3.52378	-0.241721589636954	-0.128751763681254	0.112969825955699	0.262477594336695	0.598931714617571	0.678605915503274	47.1968	38.5014	53.4442	43.3414	39.7187	37.6111	38.8526	43.2195	43.0801	-0.548798560288519	-0.417291015330829	0.131507544957691	0.361706870302334	0.479186729374191	0.881923967241139	55.6604	81.6981	60.1382	45.9719	55.1198	53.362	50.5722	39.3001	67.0211	-0.433699124035669	-0.23905290024909	0.194646223786579	0.162780790911318
2510002D24Rik	0.119760620842937	0.14129018760253	0.0215295667595928	0.577329862217334	0.489950598176542	0.92971346245234	26.5281	25.2607	25.9926	30.5495	29.0516	40.0967	33.055	29.7474	30.4221	-0.120718199642461	-0.232972821940191	-0.11225462229773	0.462424532475503	0.181569433739794	0.577141118655611	3.69267	4.58551	4.59468	4.14869	3.96969	4.06155	3.25695	3.88118	3.64665	-0.13199954077432	-0.108670191841647	0.023329348932673	0.754098531905983	0.796431795649614	0.967596799863492	4.5114	4.83117	4.44939	5.24422	4.30658	4.84098	4.12713	4.60532	4.88705	-0.108456976596115	0.134786301137035	0.243243277733149	0.609015824064395
2510003B16Rik	0.0406921491169601	0.25753897610072	0.216846826983759	0.970325726065356	0.799429445523392	0.841609639925349	3.18867	1.96228	4.37021	1.43985	5.90179	6.3578	5.15542	5.38093	2.05424	0.181456427521194	-0.0987674252470578	-0.280223852768252	0.69788077985842	0.871896511003539	0.602945161243584	0.267709	0.527241	0.622977	0.450198	0.587345	0.563926	0.210362	0.523368	0.469958	-0.131658703771605	-0.0318669615851825	0.0997917421864222	0.927597466378457	0.982515635229339	0.951550630721282	0.207391	0.157277	0.436627	0.362049	0.154531	0.326551	0.534777	0.209052	0.0998886	NA	NA	NA	NA
2510009E07Rik	-0.321258581278099	-0.279679318491425	0.0415792627866743	0.024645080823827	0.0326793026989129	0.798230417040031	23.3983	24.3145	29.4424	22.5984	25.6363	25.8549	24.2054	22.4166	22.4535	-0.27606133086637	-0.30853739874837	-0.0324760678820001	0.564158289769641	0.590352935743563	0.96207293058128	0.133026	0.106504	0.123824	0.108273	0.120074	0.0513731	0.0862371	0.0806864	0.135994	-0.178115854099904	0.498698958389535	0.676814812489439	0.846063701882952	0.511876808893965	0.421465449214561	4.82484	5.66523	4.09515	3.28174	6.88397	4.23916	5.45264	5.72966	10.4556	0.219398052243141	0.0565383938008405	-0.162859658442301	0.2293467666859
2510039O18Rik	-0.321508064489435	0.0797207043073964	0.401228768796832	0.040442543024065	0.613936379029594	0.0155116509123591	35.7123	35.9469	34.1248	35.8259	38.8433	26.973	41.8839	39.0555	40.7838	-0.680799719904695	-0.232455907289681	0.448343812615014	0.000636156387764478	0.100282004988559	0.0160828707383103	55.0753	53.1214	55.115	36.7199	35.0865	32.9309	38.3238	50.194	49.1177	-0.0259616660513944	-0.0512806266696487	-0.0253189606182543	0.972359306991127	0.937633274013107	0.975507338965268	34.6226	17.4209	32.1598	37.3896	19.9832	36.3707	34.7463	35.0977	17.0066	-0.410070951480979	-0.0896221631368698	0.320448788344109	0.0384864124265683
2610001J05Rik	-0.474039626748306	0.226971489129364	0.70101111587767	0.0322410046583863	0.22796170595109	0.00343954552158307	23.6546	28.0313	26.6414	19.2992	21.7645	26.9152	30.1156	37.8961	32.5036	-0.554483824760652	-0.0617824345842573	0.492701390176395	0.215677840143751	0.910030718804181	0.351412297359214	7.19815	8.74997	4.77238	4.07162	5.45213	5.00992	2.85204	8.90671	7.95727	-0.431351213414221	-0.00883312606069317	0.422518087353528	0.678757754326168	0.995563941314153	0.72983525053054	5.94796	2.79499	8.90022	7.08177	2.08865	5.72994	7.98828	8.62118	2.25016	-1.1369141926887	-0.111438734648674	1.02547545804003	0.00721100782509876
2610002M06Rik	-0.204872086127029	-0.0102520729121503	0.194620013214879	0.0843160192605693	0.945518288454233	0.10921953593889	43.7881	39.1916	40.1225	43.0383	40.6049	42.7765	47.2	41.0937	44.5883	-0.130468215501073	-0.289172400577686	-0.158704185076613	0.399301091513775	0.0827025608961637	0.389046746291947	12.3916	12.0195	12.7218	11.1489	12.0088	11.743	10.8996	8.77633	10.2921	-0.0144077924987558	0.286132517337842	0.300540309836598	0.985808948610321	0.614167957863751	0.655025280539455	11.7547	9.13496	10.188	8.58647	15.5371	9.79593	11.8841	12.081	15.7635	0.183666646377605	-0.0458400681620126	-0.229506714539617	0.247690620683933
2610005L07Rik	0.695082221330509	0.621995626882973	-0.0730865944475363	0.000673401650967321	0.000655328760000384	0.691834444656037	15.6428	10.8711	14.1322	28.6171	24.5784	23.4026	21.6912	26.269	20.3828	0.0518236968817495	0.197124939584272	0.145301242702523	0.863773317431811	0.49957834964149	0.66953733805565	3.16929	3.3174	3.30571	2.98661	3.81832	3.63632	4.86914	2.90091	3.28284	0.814920096963555	0.596388305053032	-0.218531791910523	0.216552973680251	0.343930240543592	0.804075841223282	1.21575	1.50682	0.934741	2.21852	2.76817	2.33328	1.67665	1.41859	2.73428	0.969317064213659	0.652208775808561	-0.317108288405097	0.00151417534463297
2610008E11Rik	0.0246086456657773	0.228599341315554	0.203990695649777	0.863555121235993	0.05613283280504	0.113675503218714	32.7034	25.5322	30.1433	35.543	40.4814	31.9831	40.1317	36.6564	35.7167	-0.031576417363357	0.0224393663671018	0.0540157837304589	0.864293695449427	0.912042143143653	0.806376981135915	19.9025	23.7625	22.7442	21.943	21.7636	23.1202	24.4296	19.6802	22.3463	-0.0348717208681825	0.0104672488894683	0.0453389697576508	0.968619492631807	0.990953543552923	0.961069722816747	18.4194	19.9204	14.7826	14.6537	26.1497	17.2509	15.6202	17.0421	23.9575	0.335031070455569	0.153974804769549	-0.18105626568602	0.0336775069727557
2610015P09Rik	0.340672051114274	0.609918407258589	0.269246356144315	0.207520979872461	0.012298395579062	0.29593369266909	6.50201	4.41028	5.03374	8.07879	8.93698	7.20697	11.1219	7.77052	7.48896	0.630881482256357	0.437360240549571	-0.193521241706787	0.0770372537926199	0.224977402130522	0.65085887854151	9.94828	11.9626	11.2991	20.48	16.5783	15.745	21.167	11.1019	11.8213	0.746881721015964	0.692372163598252	-0.0545095574177122	0.380163272683059	0.397345803757812	0.966390378479555	9.63661	15.0453	7.93214	17.8947	26.914	17.5211	13.5004	12.5377	29.5362	0.941922813684676	0.625387330022046	-0.31653548366263	0.00636351004346961
2610016A17Rik	NA	NA	NA	NA	NA	NA	0	0.133448	0.288713	0	6.82317	3.15016	1.16298	0.533228	0	NA	NA	NA	NA	NA	NA	0	0	0	0	0	0	0	0	0.0194993	NA	NA	NA	NA	NA	NA	0.0548569	0.0221874	0.013999	0.0851246	0.0435998	0.0863756	0.174096	0.105326	0	NA	NA	NA	NA
2610020C07Rik	-0.326200315842005	-0.413783320778759	-0.087583004936754	0.459342000640791	0.313716710063776	0.870997810819474	5.52325	3.78471	4.66534	4.90402	5.60031	2.88569	4.98582	2.93077	3.34782	0.130927760318293	-0.65342836563017	-0.784356125948463	0.686362467762576	0.0716476377979035	0.0541093790208972	2.1849	1.66274	2.35701	2.94429	1.88624	2.22277	1.14647	1.12498	1.67646	0.330884790961514	-0.301523757362563	-0.632408548324077	0.412815307671274	0.44386209177733	0.149596547957652	2.37359	1.85146	1.78176	2.7983	3.05027	2.65741	1.98106	1.72231	1.49955	-0.151889355701235	-0.155916446560975	-0.00402709085974024	0.540235312761969
2610020H08Rik	-0.104418010362203	-0.328132538644349	-0.223714528282146	0.635033591051993	0.0947645878481226	0.309008926116834	21.196	15.194	19.7582	23.792	18.2738	17.4882	16.2288	18.5508	14.1576	0.252345381934378	-0.524422695119974	-0.776768077054353	0.212075116010903	0.0270657618578155	0.00978932875481468	16.7078	20.2281	19.0059	21.9644	25.762	20.6006	9.49634	13.5563	15.3522	0.859143504864227	0.239411883695441	-0.619731621168786	0.110412659847901	0.664696706412504	0.262724640567677	6.5359	3.16149	6.86321	11.6155	8.68706	13.5941	8.7946	7.52941	4.5518	0.298927348983066	-0.0298354690158698	-0.328762817998936	0.193453195337287
2610027K06Rik	2.9963465521415	1.17624816112631	-1.82009839101518	0.10231262463524	0.665442705408691	0.249042582299157	0	0	0.323592	0.0339224	3.24438	1.2304	0.59249	0.181105	0	NA	NA	NA	NA	NA	NA	0	0	0	0	0.00184291	0	0	0	0	NA	NA	NA	NA	NA	NA	0	0.0250692	0	0	0	0	0.00819621	0	0	NA	NA	NA	NA
2610028E06Rik	NA	NA	NA	NA	NA	NA	0	0.16068	0.0193127	0	1.82567	1.15897	0.0388973	0	0	NA	NA	NA	NA	NA	NA	0	0	0	0	0	0	0	0	0.0369765	NA	NA	NA	NA	NA	NA	0	0	0	0	0	0	0	0	0	NA	NA	NA	NA
2610028H24Rik	NA	NA	NA	NA	NA	NA	0.293673	0.0717579	0.0388117	0	3.30206	2.11738	0	0	0.0375605	NA	NA	NA	NA	NA	NA	0	0	0	0	0.0174551	0	0	0	0	NA	NA	NA	NA	NA	NA	0	0.0118721	0	0.00759148	0	0	0.00776303	0	0	NA	NA	NA	NA
2610035D17Rik	1.23725928066171	0.133911479714293	-1.10334780094742	0.00325614886425912	0.789629843749585	0.00771467739849671	3.78223	2.66983	3.33239	7.55732	9.91722	10.9079	4.02701	4.10308	3.58329	0.0953901373964188	0.121956166297424	0.026566028901005	0.772780102391562	0.732824921144661	0.951029248804234	3.28802	2.47003	2.4879	3.37326	3.18926	2.45824	1.83077	3.28127	3.68904	1.00050974548172	0.563521490783154	-0.436988254698564	0.182602368908716	0.444139384554359	0.61978663341472	1.9983	0.964663	1.29955	4.31789	1.56262	3.87385	2.28445	3.31695	1.2005	0.854190782949551	0.151218966988598	-0.702971815960953	0.0108670848826808
2610035F20Rik	NA	NA	NA	NA	NA	NA	0	0.165155	0.178655	0.0686715	2.25182	0	0.479767	0.733246	0.057632	NA	NA	NA	NA	NA	NA	0	0	0	0	0	0	0	0	0	NA	NA	NA	NA	NA	NA	0	0	0	0	0	0	0	0	0	NA	NA	NA	NA
2610037D02Rik	2.94435182107186	5.56405543009361	2.61970360902174	0.168060164729827	6.01563794698443e-05	0.00695980045971322	0	0.0522621	0.0753787	0.239036	1.5439	0	2.33421	2.96998	1.71429	NA	NA	NA	NA	NA	NA	0	0	0	0.0369964	0.0261287	0	0	0.0758177	0.0567944	NA	NA	NA	NA	NA	NA	0	0	0	0	0	0	0.0528208	0	0	NA	NA	NA	NA
2610042L04Rik	0.444355683825047	0.1341969272546	-0.310158756570448	0.629024539230075	0.89706158178001	0.744240425231473	0.926997	0.637579	1.01639	1.7162	1.48698	0.792135	1.57187	0.715119	0.73772	NA	NA	NA	NA	NA	NA	0	0.0133959	0	0	0	0.0122053	0	0	0	NA	NA	NA	NA	NA	NA	0	0	0.0231958	0.129294	0.0180608	0	0.0480784	0	0.0145931	NA	NA	NA	NA
2610044O15Rik8	0.169074706542523	0.140283045065064	-0.0287916614774594	0.557559050324175	0.623645534024618	0.930225103589371	9.58382	8.36983	8.36049	11.2402	9.95506	13.382	10.9412	9.86711	10.6637	0.17643531491207	0.16494071614149	-0.0114945987705798	0.247845811532328	0.307523906833137	0.957852255068023	10.0694	11.8173	10.3132	12.5866	13.1342	11.6619	11.6424	11.6258	12.4743	0.430839936805793	0.119154209876661	-0.311685726929132	0.24693201519331	0.775669514808719	0.453655248341786	7.63657	6.48623	8.90241	10.7728	12.7873	11.2318	8.75793	10.037	7.85776	0.0350849956116604	0.0986101296979486	0.0635251340862882	0.857212027301765
2610100L16Rik	-0.453873272001261	-2.06827680153813	-1.61440352953687	0.705154533094583	0.108369830979968	0.30198013946722	0.712232	1.02098	1.20484	0.405227	1.89827	0.912921	0.505551	0	0.194334	NA	NA	NA	NA	NA	NA	0.496164	0.934688	0	0	0.565713	0	0	1.09435	0	NA	NA	NA	NA	NA	NA	0	1.28257	0	0	1.89026	0	0	0	0	NA	NA	NA	NA
2610203C22Rik	NA	NA	NA	NA	NA	NA	0	0.203227	0.0549599	0	2.25137	1.29928	0.49812	0	0.106376	NA	NA	NA	NA	NA	NA	0.0385652	0	0.0149573	0.0190238	0.0195427	0	0	0.0354419	0.102215	NA	NA	NA	NA	NA	NA	0.123239	0.0498451	0.136281	0.0743699	0	0.0862432	0.119508	0.126197	0	NA	NA	NA	NA
2610206C17Rik	1.06292688500602	0.570468162745991	-0.492458722260033	0.461117909869125	0.726191232701192	0.732572664866555	0	0.810483	0.398515	1.14886	2.38592	0	0.923035	0.294409	0.694202	NA	NA	NA	NA	NA	NA	0.0543118	0.0409256	0.0126387	0.0321498	0.0433474	0.0186441	0.0312968	0.0239583	0.0246771	NA	NA	NA	NA	NA	NA	0	0.0140395	0.0531487	0.0269321	0	0.0546557	0.0459011	0.0666469	0.0111458	0.126990774144822	0.846059249754681	0.719068475609859	0.884614565973667
2610301B20Rik	0.327723902738292	0.194285140424443	-0.133438762313849	0.0331337809288974	0.183427753286829	0.385161353650693	27.0728	25.1167	29.8835	43.885	39.8037	36.9534	32.5989	35.8798	33.7661	0.537351536538706	0.0978170207945743	-0.439534515744131	0.00121259061187896	0.437460796029571	0.0106854562334767	2.94025	3.24171	2.97615	4.38263	4.81463	4.47416	3.085	3.28238	3.3157	0.888645733378069	0.192626676499156	-0.696019056878913	0.0455281437832839	0.632285325974966	0.102895723255339	2.42138	1.90012	2.25914	4.35788	5.44974	3.75204	2.72552	2.97715	2.3194	0.385892572404357	-0.0146943779902148	-0.400586950394571	0.0299661093600368
2610305D13Rik	-0.00549083007075129	0.234002089630909	0.23949291970166	0.996280258904112	0.813567376484117	0.821769697075772	0.505413	0.716276	0.374053	0.492955	0.926096	0.680217	0.591935	0.690843	0.775703	0.843587549504772	0.394173296435953	-0.449414253068819	0.0974288102997475	0.466324539377471	0.445324088413771	3.62961	3.17349	5.13221	9.30955	5.98488	6.67685	8.20672	2.92581	4.51113	1.06047164170892	-0.891306571453907	-1.95177821316283	0.448281466120096	0.593178493885997	0.221482462473555	0.225387	0.357627	0.172551	0.336295	1.2195	0.218392	0.0687788	0.159783	0.200411	NA	NA	NA	NA
2610306M01Rik	-0.270373795158222	0.130882979870199	0.401256775028421	0.446549065055043	0.701957375362737	0.247059260491852	12.3302	11.8067	12.11	10.0728	10.8432	15.1628	13.728	16.4589	13.3847	-0.235906111908455	-0.512514817541338	-0.276608705632883	0.544429542847121	0.213279127084424	0.560859673748354	6.74102	8.43435	4.38997	4.29929	6.28544	6.58383	2.50026	5.31205	5.65713	0.19660148185961	-0.0253915655159281	-0.221993047375538	0.874274094626091	0.985889861002504	0.879346587914491	3.13478	1.65801	4.30752	5.79989	1.62906	4.51404	4.61296	4.19774	0.929135	-0.39917314617866	-0.502411096723398	-0.103237950544738	0.155495959089804
2610307P16Rik	2.32401320688427	0.562343110426415	-1.76167009645785	0.118710278394888	0.806246296801631	0.211861703346745	0.119142	0.116448	0.125967	0.290514	3.09605	0.0458141	0.126853	0.186119	0.268193	NA	NA	NA	NA	NA	NA	0.0921713	0	0	0.0341004	0.0525456	0.0197753	0.0331957	0.012706	0	2.19165449527457	0.390890597385362	-1.8007638978892	0.00659201398038243	0.494103052091875	0.011250172661198	0.466359	0.208478	0.357032	1.90441	1.58018	1.91307	0.564759	0.480697	0.401949	NA	NA	NA	NA
2610316D01Rik	-0.499996739386837	-1.14378235048481	-0.643785611097971	0.0651460314722115	0.000191156426215265	0.0512965124717337	30.1129	21.2678	26.1974	23.8765	23.3853	17.1397	14.9472	12.4273	10.7732	0.0991515941644217	-0.615094277804829	-0.714245871969251	0.727716361401985	0.044978928164554	0.0425968607999822	172.366	252.959	207.94	175.232	273.913	247.239	97.7772	159.663	148.645	0.96975947267897	-0.165850803328285	-1.13561027600725	0.0809099508225848	0.77990057876479	0.0573842945200592	74.3778	34.0798	74.4622	170.3	101.694	132.673	74.6938	56.3236	42.0864	0.249329300056207	0.0713759324192032	-0.177953367637004	0.479280690506314
2610318N02Rik	-0.357685747080832	-0.147888356000315	0.209797391080516	0.241575621727358	0.627452818567048	0.527475571623471	18.8633	12.7908	15.728	13.2129	19.9262	13.367	19.7031	14.3079	12.3965	0.0752183228297898	0.243408928722572	0.168190605892782	0.596935880947543	0.0978745010436678	0.298944226995691	9.48333	10.0372	9.06519	11.0959	10.1504	9.73467	10.6446	11.4931	11.305	-0.542817547848176	-0.488599412926429	0.0542181349217475	0.156766730177038	0.16518312277446	0.928360448036831	6.40722	4.91583	6.72245	6.09287	3.23418	4.81947	4.81452	4.39992	4.40119	-0.0872828995920327	-0.0228688377697369	0.0644140618222958	0.689658421632714
2610507B11Rik	-0.625334105454372	-0.327816979606617	0.297517125847755	8.6346982769802e-06	0.00198215513948179	0.00797413600078613	175.921	180.211	184.103	139.054	142.351	137.254	160.514	158.958	150.232	-0.488773698542293	-0.127072765246724	0.36170093329557	0.00318264250555763	0.342103966228327	0.0337633808993413	124.693	122.462	136.943	87.7078	95.9639	98.0179	117.619	113.848	115.084	-0.529707261343672	-0.377347277195923	0.152359984147749	0.130456532028018	0.234425505860024	0.727934250900054	265.68	282.923	284.678	212.159	217.645	225.999	224.297	225.919	234.321	-0.0610155759130481	-0.00612262513305265	0.0548929507799955	0.708550788658392
2610507I01Rik	-0.165037391886221	0.0458564097734617	0.210893801659683	0.574798160718883	0.88249356167156	0.47057684912988	7.17358	4.63794	6.64229	6.00265	7.49632	6.55352	7.16344	6.58339	6.86126	-0.124860778005738	-0.846543643247114	-0.721682865241376	0.821987295859041	0.181849953447609	0.274535140978295	0.45777	0.295666	0.258707	0.367754	0.258483	0.415307	0.113052	0.137027	0.341702	-0.0769549505743752	0.3458149428934	0.422769893467775	0.893197964649231	0.423386856181703	0.383418417065451	1.64396	2.41737	1.8772	2.09704	2.00974	2.35819	2.70817	2.82474	2.60356	-0.142217623932734	-0.220273529605845	-0.078055905673111	0.743998476840158
2610524H06Rik	-0.246781220660948	-0.310852741495045	-0.0640715208340976	0.0607301475030356	0.013962819281631	0.665414836861175	159.707	161.249	139.529	153.465	159.941	150.634	137.23	134.889	133.139	-0.497122321775849	-0.344734756300024	0.152387565475825	0.0291881585893905	0.122116513239431	0.55438810197698	2.25496	2.94342	2.91526	2.02901	1.82116	2.07856	1.58416	2.24887	2.46655	-0.540172367954913	-0.378521369577078	0.161650998377834	0.29065581520844	0.449323893308598	0.820546924139332	1.28996	0.827578	1.1862	0.972089	0.910349	0.665365	0.999938	1.17004	0.564167	-0.548364065968981	-0.171927392000729	0.376436673968253	0.0148314141632775
2610528A11Rik	NA	NA	NA	NA	NA	NA	0.085606	0.08367	0.0905093	0	2.28161	0	1.45834	0.445767	0.788323	NA	NA	NA	NA	NA	NA	0	0.0152502	0	0.02396	0	0.0277896	0.0466487	0.0357105	0.0183909	NA	NA	NA	NA	NA	NA	0	0	0.0396098	0.013381	0.0822431	0.0271553	0	0	0	NA	NA	NA	NA
2610528J11Rik	NA	NA	NA	NA	NA	NA	0	0.207392	0.0747815	0.0862334	4.00591	3.26377	0.150615	0	0	NA	NA	NA	NA	NA	NA	0	0	0	0	0	0	0	0	0	NA	NA	NA	NA	NA	NA	0	0	0	0	0	0	0	0.122164	0	NA	NA	NA	NA
2700029M09Rik	0.0228811783081023	-0.20964731342968	-0.232528491737782	0.872489328497316	0.0871220565827751	0.081077025479985	87.0932	75.2317	80.8028	97.5789	92.952	100.975	79.7988	78.2677	71.0891	0.418373378086559	0.136829520852503	-0.281543857234055	0.0255694606662763	0.447492615411232	0.166323171093343	8.88947	9.89326	8.84708	13.898	12.7511	11.2886	10.9066	9.69492	9.30764	0.315629077309791	-0.354220599545496	-0.669849676855287	0.704482170327004	0.655342501805886	0.422243806495806	3.72473	7.12267	4.92736	5.59011	10.2058	6.4425	3.50415	3.75959	5.91714	0.19517999837965	-0.104667786006479	-0.299847784386129	0.311929951724316
2700038G22Rik	0.769483099414655	0.79759972048359	0.0281166210689351	0.0881351359590684	0.0532960465263931	0.954030462019334	8.17243	2.86261	6.74261	14.8592	11.6462	7.53853	13.3286	11.0693	9.08701	0.380262294505506	0.255625518894854	-0.124636775610652	0.141547581813842	0.34959839542911	0.697469595990532	6.94025	5.62427	6.2201	10.1319	8.5131	6.41221	8.01656	7.34352	6.85361	-0.217508546129056	-0.00361499282318072	0.213893553305875	0.745684837605624	0.997105673270596	0.789299679144727	4.29578	7.31353	5.12432	5.45166	6.66971	4.29958	7.26581	5.44749	5.42119	0.100911845377766	-0.115716784817167	-0.216628630194933	0.705526298675694
2700046A07Rik	NA	NA	NA	NA	NA	NA	0	0	0	0	1.41518	0	0.096915	0	0	NA	NA	NA	NA	NA	NA	0	0	0	0	0	0	0	0	0	NA	NA	NA	NA	NA	NA	0	0	0	0	0	0	0	0	0	NA	NA	NA	NA
2700046G09Rik	-0.23529720888858	-0.0952287445786339	0.140068464309946	0.323947671281222	0.698262269060154	0.587109895761744	19.3642	15.1102	14.3021	14.9056	16.1611	18.6533	16.7542	17.7125	15.4955	-0.421339579877191	-0.379146847901385	0.0421927319758059	0.0630250087680739	0.114955780411427	0.891609474086938	1.77825	2.0758	1.71537	1.5857	1.48453	1.18696	1.37941	1.49176	1.36387	0.281794331271803	-0.038140038270908	-0.319934369542711	0.558295910717329	0.947157096638147	0.545820748312102	0.760913	0.90363	0.954366	1.13051	1.31248	1.17261	0.937689	0.91388	0.873334	-0.387861199593938	-0.201197755125251	0.186663444468687	0.36121839389261
2700049A03Rik	-0.100146796929827	-0.421687481561455	-0.321540684631627	0.500346399899985	0.00407921334907787	0.0375303724116891	43.8754	33.6523	37.6023	46.3728	35.5425	43.0316	33.9212	30.0423	29.4269	-0.102796635265397	-0.222528012537041	-0.119731377271644	0.502484211509498	0.159723597039928	0.516033833309238	6.3269	6.44507	6.79182	6.11883	6.66038	5.95296	5.99853	4.96393	5.54753	0.00385189076678555	-0.334555175477331	-0.338407066244117	0.996911839713734	0.571573644695709	0.631406090646948	4.9017	6.07755	4.09641	4.6983	7.33455	5.03114	3.88907	3.71678	5.15765	-0.00673226876894296	-0.199079667856561	-0.192347399087618	0.967565575056602
2700054A10Rik	0.56901513611061	-0.129883150021547	-0.698898286132157	0.155959760487883	0.79294946819057	0.0987127389843583	1.84569	1.84759	1.93567	2.8128	3.32245	4.00652	2.29794	1.10447	2.05602	-0.49728678822206	-0.823521321379458	-0.326234533157399	0.274216919266645	0.127711663222249	0.595199696909631	0.375631	0.661069	0.391053	0.490057	0.262981	0.373266	0.284809	0.201675	0.370537	-0.519811322010628	-0.395782821869716	0.124028500140911	0.612445174352491	0.702815123359754	0.936855110202247	0.136884	0.357735	0.225711	0.22875	0.200851	0.140925	0.284044	0.230472	0.0710005	0.817778163058697	0.456853557048792	-0.360924606009905	0.115577250017101
2700060E02Rik	-0.145388353299004	-0.0258647469104692	0.119523606388534	0.258698689785031	0.865295011203927	0.370628903799762	132.051	128.394	135.581	137.533	131.081	155.003	134.664	141.161	147.349	0.38261540994898	0.397477657401629	0.0148622474526484	0.197261886844419	0.198876744497819	0.972759900148443	10.661	12.7246	9.79367	18.2716	13.5693	12.5914	18.306	12.0391	12.5852	-0.156820105325791	0.350598322670069	0.507418427995861	0.901115249219335	0.743602012894165	0.674624317910462	14.4892	32.6222	16.6293	15.9308	33.1599	15.7846	22.1861	19.7732	44.854	0.183605475371268	-0.0660666180304487	-0.249672093401716	0.415985639667065
2700062C07Rik	0.044330028890896	0.24799692273988	0.203666893848984	0.818957434207221	0.116432092467097	0.239768014550434	43.459	34.3855	40.0472	48.3208	56.6191	41.9593	53.1489	52.3297	47.0336	0.445066278177053	0.385267007248402	-0.059799270928651	0.00554828081843433	0.014324579096875	0.718487346833253	3.02804	3.03852	2.84261	4.06101	4.19302	4.2376	3.63106	3.86589	4.01607	0.648808473291983	0.32890402507819	-0.319904448213792	0.0523407410280525	0.236475775834997	0.319078436045108	2.91392	2.81298	3.00249	5.97916	4.47898	5.16527	4.43485	3.75799	3.54839	0.297168995448471	-0.0109128471211784	-0.308081842569649	0.0983500395196378
2700069I18Rik	NA	NA	NA	NA	NA	NA	0.331039	0	0	0.504498	0.551438	0	1.32174	0.538683	0.0846792	NA	NA	NA	NA	NA	NA	0	0	0	0	0	0	0	0	0	NA	NA	NA	NA	NA	NA	0	0	0	0.219171	0	0	0	0	0	NA	NA	NA	NA
2700070H01Rik	1.69092007604015	-2.38313421248803	-4.07405428852818	0.1919618591048	0.343828260353594	0.0382218337058085	0.444798	0.253598	0.156758	0.135573	2.09932	2.06673	0.157862	0	0	NA	NA	NA	NA	NA	NA	0.0334371	0	0	0	0	0	0	0	0	NA	NA	NA	NA	NA	NA	0	0	0	0.0276346	0	0	0	0.0820627	0	NA	NA	NA	NA
2700081O15Rik	-0.0996065297543148	-0.0745154378807124	0.0250910918736025	0.473496534199122	0.608168704956491	0.875283861764586	33.9222	33.2438	32.8067	39.6337	34.7469	35.3914	35.6618	31.1906	36.2752	-0.067425870073537	-0.0632900640717948	0.0041358060017422	0.759792817232534	0.793934244159516	0.988574471797251	1.65108	1.29427	1.42186	1.41057	1.40156	1.48687	1.04062	1.46445	1.62252	0.219105770697213	-0.666587400813554	-0.885693171510767	0.680589395420581	0.144256496318683	0.102158260939835	3.18769	1.84619	3.44581	4.27771	2.20019	4.76871	2.3685	1.75281	1.53254	-0.492153460355206	-0.0799633149064807	0.412190145448726	0.065052985802805
2700089I24Rik	1.96425489830232	4.65169755973566	2.68744266143334	0.531555271134645	0.00765534205774492	0.0705123539371482	0.0354232	0	0.112356	0	0.944114	0.20432	1.58406	2.35181	0.579916	NA	NA	NA	NA	NA	NA	0	0	0	0	0	0	0	0	0	NA	NA	NA	NA	NA	NA	0.0158759	0	0	0.0246355	0.0189271	0	0	0	0	NA	NA	NA	NA
2700094K13Rik	-0.571632696579802	-0.68863488242253	-0.117002185842729	0.00377734132008491	0.000291019792970611	0.570508639528137	132.486	147.283	132.114	111.557	99.0736	114.535	79.8667	92.8115	105.522	0.817258777938661	0.147356367759762	-0.669902410178899	0.0327578203666127	0.712798154648654	0.116415997529048	8.69777	9.17894	5.82163	12.5164	15.5996	14.9913	4.60973	11.2522	10.1772	1.12672511274959	0.732070656535056	-0.394654456214536	0.323612938882639	0.525978162340978	0.796965177896668	3.09861	1.22193	6.3101	12.5136	2.67825	11.429	9.0349	7.33559	2.56697	-0.758549135129311	-0.270300738166426	0.488248396962885	0.043986543179883
2700097O09Rik	0.405171404794157	0.197141146648807	-0.208030258145349	0.100189327407142	0.433515283615196	0.40702864418478	23.1175	13.6954	18.2159	27.121	29.7897	30.2954	26.5874	21.4351	20.3623	0.0961206774932366	-0.509384562295487	-0.605505239788724	0.668064106545525	0.0419915873564256	0.0351190758361302	2.31141	2.81749	2.63668	2.47322	3.25335	2.76156	1.35479	1.84932	2.17508	0.997698252206171	0.720493986389488	-0.277204265816682	0.128146590167932	0.226055291518924	0.728777962031227	1.06209	0.395401	1.5061	2.42533	1.84176	2.40397	2.11626	1.75188	1.32537	-0.049442108573568	-0.419363587909589	-0.369921479336022	0.887576081585716
2700099C18Rik	0.183952617811403	-0.0658617137457115	-0.249814331557114	0.428680204015263	0.800774368044863	0.28687294115911	24.0599	20.1918	20.286	32.861	21.4767	28.0092	22.3203	24.7794	20.463	0.345161604259212	-0.438224766311661	-0.783386370570873	0.098543362053487	0.056078392836185	0.00973522210654521	6.84318	8.03441	6.85952	10.2459	9.12723	9.04358	3.81837	6.34211	5.62004	0.515286290728855	0.170940163663927	-0.344346127064928	0.129252913119247	0.617432702049583	0.335106391250011	4.89379	3.96559	5.92113	7.51432	7.99669	8.21748	6.46226	5.97279	5.25805	0.310497444182224	0.238019462766527	-0.0724779814156977	0.109234493320976
2810001G20Rik	-0.968324862021815	-0.163423423933886	0.804901438087929	0.0254493402619096	0.66897761666846	0.0711864996407564	18.3165	10.952	13.366	9.45792	11.0079	5.80034	15.6015	11.5014	13.8906	-0.0233272933457964	0.113215547648654	0.13654284099445	0.942761842545741	0.729630855156714	0.695249737599013	0.687577	0.809547	0.496012	0.635953	0.731693	0.649086	0.495265	0.826514	0.788829	-0.421735327059599	-0.192024410037925	0.229710917021674	0.648635708536875	0.848198209603416	0.850606780771277	0.446767	0.204397	0.661639	0.37505	0.244487	0.490118	0.58691	0.506243	0.155214	0.0753406142352421	0.143638173321502	0.0682975590862604	0.790647048776269
2810002D19Rik	-0.341842633573545	-0.014383536915851	0.327459096657695	0.385606899422023	0.97267033333781	0.416969786845576	7.07445	6.40228	8.40307	7.24081	8.0018	5.37355	9.6246	6.48077	7.19385	0.0532946947849987	0.0800135751392378	0.0267188803542391	0.794226745534008	0.714629816098272	0.920194330680911	0.861294	0.888006	0.80578	0.843995	0.899083	0.998868	0.955743	0.834326	0.90563	-0.308306619172105	0.248737434641439	0.557044053813544	0.654607595435332	0.715085252547306	0.421452196927947	0.471123	0.549085	0.336951	0.379963	0.41386	0.453872	0.383631	0.764117	0.579225	0.275372858814054	-0.0604362550731209	-0.335809113887175	0.404227085493917
2810004N23Rik	0.297407172863891	0.618858597541986	0.321451424678095	0.099104116170118	0.000504202963436816	0.0668379547060452	28.1444	29.7049	25.6965	37.3964	47.8965	40.6067	45.3726	51.0865	44.1781	0.442673678085536	0.509590775017794	0.0669170969322581	0.0250062977382778	0.015939599627879	0.774070224568634	10.3598	10.1849	9.43861	12.9034	14.7417	14.3201	16.2171	12.9593	12.8178	0.0653518312070434	0.410263188327888	0.344911357120845	0.890278315726115	0.234425505860024	0.396142562733245	5.39694	6.50167	5.78003	7.76799	5.73206	7.84414	8.41079	7.5075	9.16997	0.520798958531315	0.0586461004091175	-0.462152858122197	0.0129779474498258
2810006K23Rik	-0.369838022648786	-0.0962161658557225	0.273621856793063	0.0910293822975383	0.664037617198504	0.227520260763445	10.247	10.4985	10.9765	10.767	10.032	7.90656	11.0777	10.151	10.9676	-0.482049086997919	-0.212868019199773	0.269181067798146	0.0161223944733194	0.247380344668522	0.201526270153189	12.9417	13.8162	11.7405	9.6346	9.0214	9.74709	12.2315	10.726	9.80629	-0.250180221175197	0.40450516983621	0.654685391011407	0.794596556180445	0.6352084028584	0.483162927396566	4.97761	10.2163	6.51053	6.33633	8.56946	6.01765	7.00163	7.75581	15.6524	-0.182966775171773	0.022450308657309	0.205417083829082	0.331270087829838
2810013P06Rik	0.225011044628194	0.500284303690239	0.275273259062045	0.203116022631099	0.0029531320210011	0.11157670378712	25.2426	23.4553	23.0445	31.9816	29.2373	37.3048	33.9436	41.9173	35.2973	0.0128244147154529	-0.310580791354279	-0.323405206069732	0.941116729019658	0.0621632917172101	0.0832140179460278	11.164	11.1104	10.1927	12.3458	10.5842	10.8048	7.9828	9.24512	8.63156	0.726910157200486	0.426169142809488	-0.300741014390999	0.0626306429956076	0.19778031116793	0.44766250221257	8.0292	5.9508	9.98464	13.8569	15.6779	14.7268	11.5357	12.0246	10.4937	0.432157397493809	0.106333600460987	-0.325823797032823	0.0423137713481435
2810021J22Rik	0.644536375644593	0.394332935727413	-0.25020343991718	0.00392455582170459	0.0440543889875953	0.210411290903904	5.42405	6.82715	7.14742	10.7259	11.5916	13.9642	9.70495	9.38598	8.70379	0.774421719103706	0.704897614902845	-0.0695241042008612	0.00308959674117932	0.00736531252674874	0.786373503201342	2.47598	2.82686	2.61899	4.71896	5.02825	4.12099	4.61177	3.9717	4.28972	0.571091514443915	0.00379103588069566	-0.56730047856322	0.121620392015162	0.994833568860795	0.147013204679643	6.76669	6.5943	7.15875	11.7198	11.7196	11.0531	7.20768	6.84389	7.77572	0.670022526216035	0.34353767021979	-0.326484855996245	0.00244047187554175
2810025M15Rik	-0.375228836047125	-0.0268338326514174	0.348395003395707	0.0320342656565456	0.890683546478661	0.0517786020300348	78.9193	74.9625	63.1528	70.9075	60.8553	63.7788	79.0637	70.2789	82.1916	-0.120201400994142	-0.110312590587957	0.00988881040618595	0.720410492664634	0.760219606257914	0.981916485517279	24.8587	31.5211	22.4688	20.8937	27.7012	26.0949	13.5767	29.7873	29.0853	-0.188843306107295	0.407600016540668	0.596443322647964	0.837777276764845	0.604504728494183	0.495823052647195	8.97801	5.01019	11.0495	10.2871	4.2001	10.5576	15.3886	15.5359	4.99928	-0.578042778130565	-0.242977090056389	0.335065688074176	0.00835549911295123
2810029C07Rik	0.0824589165037947	-0.282098565636195	-0.36455748213999	0.83717440800096	0.4517919314307	0.348562880611826	8.47894	6.34488	7.70394	6.17822	10.0413	13.8186	5.88915	7.97658	6.47281	-0.742733628564219	-0.994820495994902	-0.252086867430683	0.0269930600312432	0.0139719974178632	0.539896227581498	0.454705	0.777919	0.712618	0.453181	0.375606	0.382264	0.254	0.31213	0.400551	0.110869063491196	-0.364321931997521	-0.475190995488717	0.902553987443175	0.625628129344699	0.569106032233682	0.553544	0.335829	0.635669	0.805281	0.294611	0.778205	0.486244	0.569364	0.228523	-0.300871005968208	-0.458799711433504	-0.157928705465296	0.364851403655953
2810032G03Rik	-0.107764766219055	-0.406157188245951	-0.298392422026896	0.883001852530272	0.556188422553038	0.700438224827036	3.13816	1.96099	4.89527	2.44614	3.77064	5.34124	2.90306	2.87977	2.36873	0.510484731839648	0.600253772621815	0.0897690407821674	0.302368480813847	0.284303017880657	0.883640795896477	0.0781758	0.306812	0.181921	0.23138	0.297113	0.301907	0.262782	0.273009	0.3404	NA	NA	NA	NA	NA	NA	0.069394	0.0842011	0.0212505	0.0646096	0.0661846	0.142045	0.0880928	0.0799424	0.0802155	0.72077521537798	0.858262161997609	0.137486946619628	0.164757828842669
2810047C21Rik1	-0.0465626214981081	0.368733310296072	0.41529593179418	0.92556154725463	0.343083734520164	0.327350146762123	4.76332	3.8476	5.03615	5.75938	4.19683	4.91972	7.75409	5.84215	5.47798	0.109696502948715	-0.305691827581344	-0.415388330530059	0.668623411912839	0.257059934586891	0.161377358808449	3.48849	4.36123	4.68628	4.55241	5.17676	4.00084	2.7869	4.10947	2.88188	0.226195025249303	0.217593630930242	-0.00860139431906113	0.874456886685829	0.877580810022838	0.995039980023329	0.709407	0.286926	1.00862	1.17946	0.0805473	1.40955	0.830876	0.778326	0.911149	-0.0476621869964508	0.464057291895964	0.511719478892415	0.897024445148531
2810049E08Rik	NA	NA	NA	NA	NA	NA	0	0	0.0620917	0	1.17393	2.48411	0.0625287	0	0	NA	NA	NA	NA	NA	NA	0.0524952	0.0824099	0.02036	0.0647384	0.0399024	0.0750856	0	0.0192975	0.119259	NA	NA	NA	NA	NA	NA	0	0	0	0	0	0	0	0	0	NA	NA	NA	NA
2810403A07Rik	0.54944047795939	0.443100716841378	-0.106339761118013	0.0059834174960675	0.0158886704057317	0.58779862949203	95.4911	53.2359	91.5832	146.967	125.6	138.829	130.323	120.49	102.873	0.321673367434941	0.137295938157288	-0.184377429277653	0.0235766848503877	0.304524395379789	0.225062465543651	745.416	783.554	791.211	1020.7	1012.84	947.346	861.135	790.273	863.638	0.224069375972379	-0.215228315584705	-0.439297691557084	0.531967069579544	0.534916840594751	0.232628024268438	743.657	852.951	756.019	1035.15	1060.94	1034.89	728.229	694.181	748.252	0.276220755328471	-0.0657305226982352	-0.341951278026706	0.0896235386346524
2810403D21Rik	-0.143293384972124	-0.0698422140122862	0.0734511709598375	0.801694482296095	0.904678772878142	0.905461991394552	6.7616	5.72753	4.97018	5.26024	6.0071	7.92397	5.75936	7.54477	5.1394	0.396583086286631	-0.0331630932003684	-0.429746179486999	0.367732400744818	0.956015147762651	0.409085720513972	1.57948	0.99182	0.466737	1.16871	1.61507	1.29096	0.758469	1.03683	1.16761	0.304161263711473	0.463086985154268	0.158925721442795	0.470190899032452	0.226970393798478	0.765306404694727	1.60234	1.00452	1.36983	1.96843	1.59191	1.99736	2.07648	2.18432	1.59496	-0.382411825203379	0.284963911581748	0.667375736785128	0.298465937998883
2810404M03Rik	NA	NA	NA	NA	NA	NA	0	0	0.10992	0	0.173182	0	0	0	0	NA	NA	NA	NA	NA	NA	0	0	0	0	0.0122295	0	0	0	0	NA	NA	NA	NA	NA	NA	0	0	0	0	0	0	0	0	0	NA	NA	NA	NA
2810405F15Rik	NA	NA	NA	NA	NA	NA	0	0	0	0.254692	1.67033	2.65089	0	0	0	NA	NA	NA	NA	NA	NA	0	0	0	0	0	0	0	0	0	NA	NA	NA	NA	NA	NA	0	0	0	0	0	0	0.00307783	0	0	NA	NA	NA	NA
2810408A11Rik	-0.37583730267901	0.275110747504833	0.650948050183843	0.485047334646655	0.561814008867749	0.203533894615299	6.30171	6.34813	5.80427	6.41032	11.2056	1.11497	9.46745	7.19698	7.55547	0.00843495872423859	-0.827380990317503	-0.835815949041741	0.981472765954369	0.0417306449458977	0.0485463779070818	0.277404	0.298618	0.32277	0.315223	0.272988	0.38261	0.128453	0.185741	0.168806	-0.40803091560344	-0.644260351782371	-0.236229436178931	0.635757454823024	0.422813646011155	0.838460977326134	0.42213	0.268906	0.307013	0.319334	0.113233	0.40711	0.209327	0.364723	0.12199	-0.125590574027679	0.500697382816216	0.626287956843895	0.74722263965717
2810408I11Rik	0.327913047219058	0.162412569792213	-0.165500477426845	0.393412141730438	0.691886955465702	0.685358102453067	18.3353	17.0335	17.4661	33.5312	31.4497	12.0417	22.8078	19.4968	21.7325	0.329237326044094	0.192565103465655	-0.136672222578439	0.259454927936754	0.544500486958381	0.711027447915576	21.8985	24.5008	17.9975	29.5778	27.7753	26.0023	14.1879	29.0055	29.6125	0.720967469701734	1.00895062676762	0.287983157065884	0.121631885161206	0.0262266178876896	0.580321500172003	5.80071	5.99017	7.7479	10.2462	13.6839	12.34	15.2759	16.564	10.581	0.177271091570672	0.417112721359707	0.239841629789036	0.504890370144327
2810410L24Rik	-0.359981791447528	-0.542075809614862	-0.182094018167334	0.384464768670049	0.15644643344985	0.711147299434753	9.81956	5.00256	6.53385	6.56374	9.47329	4.81105	5.97433	5.42911	4.57754	-0.61937328839775	-0.818247442899594	-0.198874154501844	0.071913603680478	0.0361078969938391	0.644284231283635	2.24308	2.50516	1.42923	1.37521	1.50608	1.24667	0.661667	1.43121	1.29822	-0.330898073878988	-0.404158280775374	-0.0732602068963859	0.825484067881239	0.777393992557267	0.971364495829155	1.26293	0.234693	1.40239	1.11229	0.203466	1.28988	0.983967	1.14033	0.24112	-0.53130593697815	-0.303369468118703	0.227936468859447	0.0727887054836454
2810417H13Rik	-0.231911725140274	-0.689433927639876	-0.457522202499603	0.0569577557961923	7.04031426608904e-06	0.00163260554326953	113.223	101.255	100.387	114.967	99.0894	101.495	73.8718	69.8848	68.8824	0.0296089856341954	-0.772558718266237	-0.802167703900432	0.830282339095798	0.00023723323175229	0.000793354540069229	13.6076	14.2515	12.2461	13.9197	14.3249	13.8814	6.77519	8.07421	8.39028	-0.143464877326126	-0.817800914993124	-0.674336037666998	0.661111646778903	0.011800595171336	0.0522108788521294	7.91749	5.63453	9.24169	7.90803	7.08084	8.18777	4.32391	5.05331	4.25882	-0.834311485812964	-0.180223999337845	0.654087486475119	0.00116644975121822
2810428I15Rik	-0.475723954478419	0.0270074305441327	0.502731385022551	0.116494006906052	0.93595060551553	0.106409958621077	35.9545	44.5766	42.9088	40.3525	47.9138	19.5075	44.1547	41.9326	50.1935	-0.107191662679623	0.212956462334202	0.320148125013825	0.684123443875548	0.420134967342452	0.27648981620103	6.13654	6.94809	5.67877	5.89343	5.86383	6.20777	4.55759	8.97653	7.92759	-0.277182544875864	-0.109172497679623	0.168010047196241	0.813883421925549	0.929639011555945	0.913018780129618	4.1489	1.58217	6.43037	5.04536	1.55454	4.7862	5.41465	5.18924	1.50076	-0.862846589334252	-0.177542650686104	0.685303938648148	0.00933854745742004
2810429I04Rik	0.0695232848508925	0.390859335326323	0.32133605047543	0.869693958280314	0.245962983350633	0.386475303815302	21.1302	14.5972	20.586	22.9292	28.7483	20.4195	35.4545	21.1705	22.7522	-0.542492277402293	0.195457878155979	0.737950155558271	0.029334827438108	0.414976481151491	0.0182978149690498	2.27209	2.82868	1.88505	1.35227	1.79463	1.78883	2.56163	2.82163	2.53599	-0.194419065566469	-0.48016090402265	-0.285741838456181	0.694677714819271	0.259477506633555	0.596321980720333	1.09437	1.14913	1.09561	1.03688	1.25451	1.01069	0.876632	0.787949	0.881868	NA	NA	NA	NA
2810433D01Rik	NA	NA	NA	NA	NA	NA	0	0.0474172	0.102586	0	2.2628	1.39915	0.0516541	0	0	NA	NA	NA	NA	NA	NA	0	0	0	0.0126245	0.0259377	0	0	0	0	NA	NA	NA	NA	NA	NA	0.0363481	0.044104	0.0139136	0.0141009	0	0	0.0432586	0.0209367	0	NA	NA	NA	NA
2810442N19Rik	NA	NA	NA	NA	NA	NA	0	0.344149	0	0.343432	2.34616	0	0.22494	0	0	NA	NA	NA	NA	NA	NA	0	0	0	0	0	0	0	0	0	NA	NA	NA	NA	NA	NA	0	0	0	0	0	0	0	0	0	NA	NA	NA	NA
2810454H06Rik	-0.0485055652915476	0.466722339668767	0.515227904960315	0.895157050056711	0.0911865712630691	0.101222203240342	7.14763	4.27668	5.57089	7.23399	8.0139	4.40464	9.87864	8.23115	7.40717	-0.517047421406424	-0.83340244549934	-0.316355024092916	0.00928966186419834	0.00117852508819928	0.136592360554961	0.80637	0.782156	0.718652	0.525571	0.575767	0.556566	0.41029	0.404905	0.475518	0.335105092923363	0.145974647189098	-0.189130445734265	0.60264226635215	0.837673881098463	0.816718951723768	0.171789	0.137485	0.204271	0.229708	0.235308	0.270493	0.310299	0.197902	0.105627	0.518711703072389	-0.207896285184756	-0.726607988257144	0.130672695267801
2810459M11Rik	NA	NA	NA	NA	NA	NA	0	0	0	0	2.26551	0.074711	0.268924	0	0.059639	NA	NA	NA	NA	NA	NA	0.0141079	0	0.00820749	0.00521945	0	0.0242147	0	0.00388959	0	-0.512366663168172	-2.00884106674953	-1.49647440358135	0.401608015684214	0.00635348449545568	0.0427657237535965	4.88399	2.43427	4.95281	4.52978	1.702	3.56705	1.34135	1.20318	0.694845	NA	NA	NA	NA
2810468N07Rik	0.743347975078755	0.589838654106825	-0.15350932097193	0.368037461743124	0.473185944957675	0.859967189797656	2.06292	1.07847	1.47096	2.74905	4.79493	2.49047	1.68563	1.43643	4.17245	0.0883182883013307	-0.239039849655072	-0.327358137956402	0.842649357116651	0.635252784855605	0.507337849819015	0.321183	0.470597	0.332184	0.4357	0.366204	0.505338	0.154233	0.383722	0.344563	NA	NA	NA	NA	NA	NA	0.0190069	0	0.0145512	0.0884822	0.0453196	0.0149637	0.0603211	0.0875843	0	0.0759478879624442	0.15809027861526	0.0821423906528163	0.890210211543949
2810471M01Rik	NA	NA	NA	NA	NA	NA	0	0.0792167	0	0.148222	0.135011	0	0.34518	0.474796	0	NA	NA	NA	NA	NA	NA	0	0	0	0	0	0	0	0	0	NA	NA	NA	NA	NA	NA	0	0	0	0	0	0	0	0	0	NA	NA	NA	NA
2810474O19Rik	0.182378858025619	0.241376299113434	0.0589974410878148	0.130226674015636	0.0379000015054288	0.65421801899476	26.8808	22.9091	26.9294	36.725	31.6633	33.6929	34.4029	32.856	31.3704	0.992297860829859	0.704518526602093	-0.287779334227766	0.00457071628827452	0.027217496736858	0.382619493850871	14.0514	12.3949	13.315	31.2105	25.7514	24.3093	27.7934	17.0949	18.5433	1.31795661690099	0.950058246871331	-0.367898370029655	0.140954258567291	0.241533765102922	0.743855374006718	14.7574	25.9115	13.9212	32.7192	77.5209	43.1709	35.6771	25.9378	51.5371	0.434162284557104	-0.106406219364474	-0.540568503921578	0.0315227334003448
2900005J15Rik	-0.422508465753889	-0.00809816515460444	0.414410300599285	0.507510000078112	0.990888936056034	0.527729870428417	3.88372	1.86683	4.17349	3.10491	5.30281	1.16291	3.72834	4.89006	2.31262	0.339089917608243	0.188272859232701	-0.150817058375542	0.674930806163135	0.859348552601461	0.877559602800304	0.199108	0.0625142	0.424727	0.368318	0.290078	0.170874	0.191224	0.182983	0.414639	NA	NA	NA	NA	NA	NA	0	0.0428908	0	0.027426	0	0	0.0280457	0.0407215	0	-0.612718723161218	0.0859127965126902	0.698631519673908	0.115080781772458
2900008C10Rik	-0.298050961506173	-0.734621819497841	-0.436570857991668	0.358945322800518	0.0184051791870522	0.229132666191944	12.2298	10.6975	10.9178	8.41251	14.2684	12.5346	7.65066	8.1772	6.47585	NA	NA	NA	NA	NA	NA	0.0484825	0.125583	0.0846167	0.0627795	0.085221	0.0312058	0.0174611	0.033417	0.0137678	-0.297568901346877	-0.0699144739722979	0.227654427374579	0.826205382421146	0.960818000951942	0.892490129211537	0.245307	0.0939947	0.247106	0.190328	0.0461767	0.294771	0.30731	0.252849	0.0497475	-0.263098838872521	0.035116740259634	0.298215579132155	0.64847796778098
2900009J06Rik	NA	NA	NA	NA	NA	NA	1.25531	0.817947	0	1.0203	6.97022	0	1.78207	1.27101	0.570855	0.0593476732405523	-0.482495723005913	-0.541843396246465	0.875904176414877	0.244762118534711	0.20295642278029	1.53145	2.63412	1.39453	2.02001	2.03714	2.00001	1.15107	1.46861	1.28577	-1.25553518271842	-1.06760553428768	0.187929648430742	0.15959588157238	0.194774825957791	0.892490129211537	1.6313	3.61452	2.00907	1.59587	0.422786	1.34013	1.63193	0.980489	1.02483	NA	NA	NA	NA
2900011O08Rik	0.903569810131993	-1.04120240680394	-1.94477221693594	0.372307156265697	0.443069929071495	0.104554578383103	0.824435	0.429755	0.377718	0.368552	3.6622	1.10958	0.292597	0.178875	0.365541	-0.600045737977425	-1.15602817762082	-0.555982439643397	0.0263874684759785	0.00193088013297077	0.0901820421844301	0.653064	1.0377	0.964696	0.533649	0.665829	0.579954	0.3436	0.385155	0.45154	NA	NA	NA	NA	NA	NA	0.0181472	0.0146796	0.0231551	0.0187734	0	0	0.00479941	0	0.0291349	-0.273309674391937	-0.232656123634192	0.0406535507577454	0.33336006869459
2900026A02Rik	-0.448770037566483	-0.405621874595793	0.0431481629706896	0.000797317173432132	0.000797231141372432	0.744803815849929	50.2181	50.1117	55.2393	47.4394	43.248	43.9921	41.6296	43.6691	42.6035	-0.256576245391756	-0.0549556473910592	0.201620598000697	0.0733144648964903	0.722202110331881	0.217816214607046	26.9271	23.8823	26.1509	20.3605	22.027	23.9636	20.7232	26.1499	26.538	-0.727259899483992	-0.511382042916515	0.215877856567478	0.147638905737749	0.267770486970411	0.733728116502441	18.0873	9.05541	19.2843	11.4407	6.93541	13.2965	12.856	13.7692	7.8912	-0.271095078725178	-0.243687833126495	0.0274072455986829	0.0903344166516218
2900041M22Rik	1.22346596276149	-0.294617309626559	-1.51808327238805	0.380093500915461	0.885399696843866	0.302777818626779	0.914914	0.282386	0.254557	0.117416	3.04809	2.31457	0.974126	0	0.246351	-0.360717404439959	-0.323586912785044	0.0371304916549145	0.373489164659055	0.501987052832108	0.950062218495049	0.235185	0.383975	0.437833	0.208826	0.306884	0.296025	0.203286	0.259365	0.374005	0.217567029770115	-0.651560908304395	-0.86912793807451	0.85646224158097	0.538743933819538	0.448642344541874	0.968672	0.303974	0.767162	1.34765	0.457954	0.880954	0.55654	0.750359	0.112616	-1.40182150675315	-0.348183341423517	1.05363816532964	0.0059961946477443
2900052N01Rik	0.288076575041881	-3.62945035998643	-3.91752693502832	0.856780286682658	0.143498136433483	0.123989436818805	0.300432	0.269168	0.18529	0.396807	0.917498	0	0.0533126	0	0	NA	NA	NA	NA	NA	NA	0	0	0	0	0	0	0	0	0	NA	NA	NA	NA	NA	NA	0	0	0	0	0	0	0	0	0	NA	NA	NA	NA
2900055J20Rik	0.431441052136961	0.123511528943251	-0.30792952319371	0.470032515527962	0.856935480484232	0.618749298615847	4.99203	6.70882	11.0272	14.6721	17.8192	4.45621	8.63705	11.0244	7.4793	NA	NA	NA	NA	NA	NA	0.0397444	0.0374358	0.046244	0.17645	0.143499	0.136435	0.114512	0.109577	0.135437	1.70896712747807	1.12870209350784	-0.580265033970234	0.115975946880794	0.292675610727868	0.588679632524376	0.254014	0.0513692	0.194467	0.919727	0.403777	0.599942	0.302307	0.292627	0.611721	NA	NA	NA	NA
2900057B20Rik	NA	NA	NA	NA	NA	NA	0	0	0	0	0.212217	0	0	0	0	NA	NA	NA	NA	NA	NA	0	0	0.0196018	0	0	0	0	0	0	NA	NA	NA	NA	NA	NA	0	0	0	0	0	0	0	0	0	NA	NA	NA	NA
2900060B14Rik	-0.325768821541818	0.382089060825443	0.707857882367261	0.347204125154755	0.179054899702989	0.0381573769910458	22.982	30.6207	28.1952	27.3585	22.3919	25.4281	30.2404	41.7722	44.368	-0.978892559554317	0.227897686563301	1.20679024611762	0.273238738458305	0.823816773810565	0.225220582104632	0.274312	0.418327	0	0.048327	0.1539	0.134523	0.263451	0.331327	0.222565	NA	NA	NA	NA	NA	NA	0	0	0.0106523	0.0431828	0.0497649	0.0109544	0.0220793	0	0.0402099	-2.53938279568317	-1.01668344557939	1.52269935010378	0.00673122904622242
2900076A07Rik	0.743767587501971	0.900110767897	0.156343180395029	0.0313188050884046	0.00439283327189722	0.633175314223294	19.1729	10.4437	16.8258	32.7071	22.2176	32.492	40.5855	28.0176	25.123	1.22320144740532	0.607611356204286	-0.615590091201037	0.00431066529616052	0.114416466648546	0.115018350240003	0.310591	0.344176	0.324182	0.554265	0.972114	0.795726	0.28952	0.579268	0.575894	1.55723159771109	0.890532412183731	-0.666699185527358	0.0606734186087653	0.207180300982656	0.40244418779953	0.316245	0.194814	0.346402	1.19286	0.435027	1.287	0.833801	0.594117	0.295261	0.297323910896851	0.324647387740045	0.0273234768431938	0.291341045015371
2900079G21Rik	1.99643920116089	0.203929022419786	-1.79251017874111	0.13913391303256	0.927093704343467	0.183705023878858	0.0770913	0.0282555	0.112072	0.211475	1.28417	0	0.0923406	0.125447	0.0591595	NA	NA	NA	NA	NA	NA	0	0	0	0	0	0	0	0	0	NA	NA	NA	NA	NA	NA	0	0	0	0	0	0	0	0	0	NA	NA	NA	NA
2900092C05Rik	NA	NA	NA	NA	NA	NA	0	0	0	0	1.01345	1.02352	0	0	0	NA	NA	NA	NA	NA	NA	0	0	0	0	0	0	0	0	0	NA	NA	NA	NA	NA	NA	0	0	0	0	0	0	0	0	0	NA	NA	NA	NA
2900092D14Rik	NA	NA	NA	NA	NA	NA	0	0	0	0	0.379465	0.832169	0	0	0	NA	NA	NA	NA	NA	NA	0	0	0.111504	0	0	0	0.0690285	0	0.163284	NA	NA	NA	NA	NA	NA	0	0	0	0	0	0	0	0	0	NA	NA	NA	NA
2900097C17Rik	-0.430585694638828	0.0379149321004272	0.468500626739255	0.00123605276749198	0.782005186403691	0.000738981049694077	163.263	154.631	188.451	160.872	151.152	134.604	186.035	189.078	189.985	-0.535598921330351	-0.396673533606014	0.138925387724336	0.00247731149386449	0.0132983263198103	0.385901345399643	5389.75	4915.48	4792.13	3517.91	3442.98	3760.34	3679.27	3652.59	3991.91	-0.788184186258373	0.135647243257967	0.92383142951634	0.080795917419132	0.773384192410935	0.0567931549827922	3593.54	3382.78	3363.28	1857.7	2548.24	2321.48	3691.17	3879.45	4460.8	-0.280351386341121	-0.0613726661131258	0.218978720227995	0.0403878075497857
3000002C10Rik	-0.503196548218358	0.115249162245895	0.618445710464252	0.13946724941256	0.727974924465609	0.0760308379684626	14.2299	11.1364	12.475	12.4097	11.1349	7.3023	18.3859	14.7009	11.6065	0.187972435881819	-0.121347317781331	-0.30931975366315	0.373957772062652	0.616970056110513	0.219084147971688	0.885578	0.890583	0.751496	1.0642	0.907222	1.02286	0.681051	0.895854	0.69583	1.00878934496153	0.884024176268906	-0.124765168692626	0.132202909526907	0.151584858435465	0.892215224510985	0.226963	0.111878	0.271496	0.533791	0.253672	0.625394	0.461443	0.473903	0.286953	0.357055064386909	0.458437397005677	0.101382332618768	0.220557554090086
3010001F23Rik	0.303094755203	0.524857330824581	0.221762575621582	0.750836619468939	0.532517857760801	0.811420309176131	1.06926	2.36517	2.142	2.60725	6.37462	0.757407	2.81618	2.85717	3.05184	0.190068234460171	0.0405477105164055	-0.149520523943766	0.561530383595298	0.924419416700013	0.70927180106187	0.416643	0.467193	0.450152	0.521156	0.629624	0.340536	0.385856	0.454011	0.518339	0.101534506154721	0.39804817175394	0.296513665599219	0.895377230622899	0.502723925145976	0.682034096350574	0.401541	0.294896	0.453024	0.450923	0.302345	0.648889	0.494648	0.450405	0.65145	0.105606307240617	0.306629325338684	0.201023018098067	0.776321065425228
3010026O09Rik	0.0186555697733296	-0.219718628325882	-0.238374198099212	0.938075913522362	0.28559676569637	0.278301071402218	23.6732	22.361	26.9499	29.485	32.7201	26.4143	25.5075	20.9886	21.376	0.163254509484291	-0.141102501434082	-0.304357010918373	0.359749837911564	0.474973013473732	0.15678374049134	2.70353	3.07881	2.91461	3.31146	3.6717	2.97558	2.17841	2.82147	2.75864	0.747575181759688	-0.45449424176451	-1.2020694235242	0.0905519256591123	0.254519942626648	0.025525913667264	2.37542	1.75701	2.08014	4.56973	3.25869	4.02205	2.10414	1.72438	1.05007	0.54432223337515	0.422334250252138	-0.121987983123012	0.00735755050634655
3100003L05Rik	NA	NA	NA	NA	NA	NA	0	0.0952629	0	0	1.29887	0	0	0	0	NA	NA	NA	NA	NA	NA	0	0	0	0	0	0	0	0	0	NA	NA	NA	NA	NA	NA	0	0	0	0	0	0	0	0	0	NA	NA	NA	NA
3110001I22Rik	0.576180353911032	0.741358741712006	0.165178387800974	0.182389919899692	0.0554147256427488	0.704707922277041	7.43194	4.55464	5.90384	7.00385	8.96711	16.6835	13.1312	11.0869	8.4264	0.386962445802455	0.367651290266859	-0.0193111555355965	0.0809698120972082	0.11716089722558	0.947607714888573	0.316765	0.335661	0.330873	0.450127	0.432305	0.444841	0.321508	0.504151	0.40479	0.628574738102136	0.835512929462532	0.206938191360396	0.165348649616214	0.0525112163165751	0.708556324905118	0.2684	0.181445	0.358123	0.51169	0.447977	0.4528	0.611476	0.534473	0.3989	0.131741669139889	-0.11142560894742	-0.243167278087309	0.615936289552423
3110002H16Rik	-0.0306574014298096	0.236582892424558	0.267240293854368	0.851312412573897	0.0759884938341788	0.0709799959604857	36.0829	32.6523	36.2534	37.9508	39.6994	44.7111	46.1859	41.749	46.2197	0.16448583418811	0.391707280837681	0.227221446649572	0.190891491766186	0.010325421848721	0.129246286605453	14.8353	15.4764	15.5352	17.8948	18.1009	16.8153	18.6298	21.2533	19.4904	-0.0438588187444307	0.26905316953945	0.31291198828388	0.899383934790981	0.288036514754753	0.279909432843001	23.823	18.8488	25.3829	25.2619	24.5981	24.3656	31.392	29.3678	26.3949	0.138506191651435	0.224167353898654	0.0856611622472191	0.389700488919299
3110009E18Rik	-0.11351726016066	-0.0223704828706437	0.0911467772900167	0.862078350204575	0.972768327911526	0.896487530781118	3.56574	4.58871	3.64431	4.20239	5.34575	3.8849	4.80891	3.7135	4.07409	0.364985685560191	0.157741262807818	-0.207244422752372	0.283507049206438	0.699799780342377	0.613689936688564	2.45541	3.22918	1.83277	2.84525	3.53911	3.65784	1.60179	3.21879	3.31535	0.709965512438752	0.81607914096463	0.106113628525879	0.474621332517424	0.384095190279491	0.940249913905252	0.986983	0.538912	0.642267	1.64643	1.11784	1.24325	2.19264	1.59182	0.332761	-0.339406562265213	-0.0461549631198758	0.293251599145337	0.36348410639112
3110009F21Rik	NA	NA	NA	NA	NA	NA	0	0	0.0422116	0.0486758	0.798071	3.07048	0.0850174	0	0	NA	NA	NA	NA	NA	NA	0	0	0	0	0	0	0	0	0	NA	NA	NA	NA	NA	NA	0	0	0	0	0	0	0.00695981	0	0	NA	NA	NA	NA
3110015C05Rik	NA	NA	NA	NA	NA	NA	0	0	0	0.588832	3.21809	4.90827	0	0	0	NA	NA	NA	NA	NA	NA	0.0241651	0	0	0.0178806	0.0137762	0	0	0.0133248	0.0274492	NA	NA	NA	NA	NA	NA	0	0	0.0197064	0.0199716	0	0.0202651	0	0	0	NA	NA	NA	NA
3110021A11Rik	-0.0982185665457383	0.459590034858376	0.557808601404114	0.931139711643139	0.61859921511642	0.576863018273622	3.45582	2.53325	2.4912	1.05332	10.2049	2.26513	6.43909	3.98756	2.33053	-0.530851748831436	-0.273269617306783	0.257582131524653	0.289200098036548	0.648573439486574	0.689348802311697	0.407588	0.444531	0.274562	0.380955	0.207901	0.331382	0.432655	0.272062	0.292408	NA	NA	NA	NA	NA	NA	0.137104	0.332717	0.192433	0.106376	0.217938	0.125929	0.1813	0.105297	0.154082	0.357953315583598	0.895236777296405	0.537283461712807	0.669131799257318
3110021N24Rik	0.571703434281595	0.864005374991337	0.292301940709742	0.4560723808755	0.1875517133226	0.685840405466242	1.60724	0.767991	1.51049	2.30789	3.92671	1.23607	3.15632	2.60375	1.93687	0.198948488695916	-1.08826856903882	-1.28721705773474	0.666630508747605	0.083363700178612	0.0469120793920545	0.307622	0.151176	0.202308	0.217724	0.307535	0.195131	0.0963397	0.0958749	0.12154	NA	NA	NA	NA	NA	NA	0.0427406	0.172868	0.0545352	0.0221077	0.0849249	0.100947	0.0791255	0.0820627	0.0548953	0.773971908022496	-0.420314813472919	-1.19428672149541	0.285193843690345
3110035E14Rik	NA	NA	NA	NA	NA	NA	0	0	0.0644101	0.0990318	0.74419	0.741824	0	0.0264355	0.0207779	NA	NA	NA	NA	NA	NA	0.0164504	0	0	0	0	0	0	0.00907085	0	NA	NA	NA	NA	NA	NA	0	0	0	0	0	0	0	0	0	NA	NA	NA	NA
3110039I08Rik	4.85481668389937	1.5110810753115	-3.34373560858786	0.014819169441856	0.691886955465702	0.0379073340151714	0	0	0.0392965	0.147272	1.2073	0.553821	0.118719	0	0	NA	NA	NA	NA	NA	NA	0	0	0	0	0	0	0	0	0.038064	NA	NA	NA	NA	NA	NA	0	0	0	0	0	0	0	0	0	0.0304605397889423	-0.172188215740479	-0.202648755529421	0.966627406193638
3110039M20Rik	1.3695346478758	0.813471800353406	-0.556062847522393	0.214343774348578	0.508021841743064	0.600052981396856	0.378912	0.962891	0.721107	1.47829	3.28215	2.47697	0.887555	2.36768	0.93048	NA	NA	NA	NA	NA	NA	0	0	0	0	0	0	0	0	0	NA	NA	NA	NA	NA	NA	0	0	0	0	0	0	0	0	0	NA	NA	NA	NA
3110040N11Rik	-0.188621170466591	-0.243808133872842	-0.055186963406251	0.601358404947875	0.470952011447406	0.895799020581317	16.6138	18.3785	19.9606	16.5725	16.3533	24.2474	13.6687	15.631	20.7852	-0.0812830593201805	-0.416990950624648	-0.335707891304467	0.694068463682008	0.0585974542591321	0.158520764395446	3.23991	3.85059	2.7829	2.92449	3.50871	3.16626	1.97939	2.77798	2.53376	-0.102551759842642	0.155674432516391	0.258226192359032	0.818616685357638	0.703854903334897	0.558336413475762	1.90626	1.38123	2.01271	2.32018	1.4002	1.89196	2.37261	2.33133	1.61	-0.173885197630334	0.215802675488858	0.389687873119192	0.4273472635544
3110043O21Rik	0.437420129789409	1.54982724271671	1.1124071129273	0.00375342077934385	3.09281224397693e-10	1.62483620788863e-07	27.2188	23.3199	26.4885	45.0772	37.8231	38.7145	82.3949	85.7516	77.5042	0.116635215654635	0.371589130351985	0.25495391469735	0.488244685215468	0.0439234877233047	0.194330559556406	13.1783	16.3099	13.5059	15.0519	17.013	15.8795	15.3148	21.6731	17.9936	-0.1275525642183	0.589707249829683	0.717259814047983	0.666449947850797	0.0294246991567161	0.0314028661499015	18.3018	13.8639	20.7594	17.9993	16.4435	20.1593	29.2846	29.9922	25.1968	-0.13271499401936	-0.017433442759172	0.115281551260188	0.501931819150954
3110045C21Rik	0.600363057082624	1.06518380353363	0.464820746451009	0.214085874543408	0.0106724905381228	0.272779446022716	5.53098	3.17666	4.28033	7.92511	10.2582	6.0297	11.535	8.90749	8.9848	-0.368408166835317	-0.424850864524157	-0.0564426976888394	0.0491428410250187	0.0404039990831272	0.815122178376838	3.33236	3.70097	3.55903	2.61294	2.94412	2.85983	2.18536	2.72881	2.85305	-0.894617748388116	-0.76553371454378	0.129084033844337	0.0900221752767798	0.102103897416271	0.860289242004943	1.40396	1.79996	1.66295	1.27428	0.726359	0.98018	1.13493	1.12911	0.816551	-0.605109971619736	-0.271351120715871	0.333758850903865	0.376012597700594
3110052M02Rik	0.29275260491691	0.00911103296747915	-0.283641571949431	0.150851120468213	0.97086145949554	0.175485899869988	15.7535	9.87854	13.6787	21.3204	15.5031	18.0934	16.915	13.6783	12.3128	0.781294356535615	0.278254288879626	-0.503040067655989	0.000816789459244377	0.106915547926333	0.0207522080107385	3.96268	3.74935	3.29931	6.64527	6.72621	6.11063	4.3556	4.09882	4.78571	0.831154469688426	0.744939916781412	-0.0862145529070143	0.0872237664184895	0.0851891071952674	0.900302831898647	2.99189	2.31228	2.87408	4.62051	6.62261	4.92846	4.37716	4.59923	5.42448	0.662923520973764	0.435567372699618	-0.227356148274146	0.00703059933048016
3110056K07Rik	-0.109573379622472	-0.168391258164625	-0.0588178785421536	0.740479124756623	0.59000808546505	0.872457030387772	12.2263	10.476	12.7112	15.5521	14.1207	8.30586	13.6685	10.6639	9.84114	-0.186304377532403	-0.0559693277682893	0.130335049764113	0.417759249059985	0.840966069236573	0.650101225512122	0.569733	0.632467	0.418261	0.526957	0.462062	0.491855	0.508091	0.491802	0.558561	-0.284177327453906	-0.595401953359295	-0.311224625905389	0.571523736974657	0.180876418976857	0.583268951740404	0.368462	0.512831	0.569701	0.448442	0.478036	0.429437	0.409852	0.299627	0.320137	-0.546981707642686	-0.424770029159572	0.122211678483114	0.0510393572335311
3110057O12Rik	0.149709196970464	-0.114610736785724	-0.264319933756188	0.607167430035687	0.705761225955303	0.358731682750688	10.544	6.67574	9.14347	11.7469	9.25782	12.533	10.618	9.26344	6.69632	-0.303476155002857	-0.932196969996786	-0.628720814993929	0.0843713436864799	0.000665075972277413	0.0133194207844374	116.263	149.99	148.435	110.128	116.484	118.8	71.6881	70.5939	72.9688	0.0873447281763226	-0.0112775655931713	-0.0986222937694939	0.881071631548795	0.986565596866609	0.884951700107927	206.726	130.973	141.294	179.837	211.413	176.789	147.579	157.657	192.174	-0.136513601150282	-0.777840021262136	-0.641326420111854	0.671969211600042
3110062M04Rik	0.038022903385628	0.484769716687156	0.446746813301528	0.929968023162391	0.132895934842872	0.215486759585583	2.72772	2.12264	2.84722	2.62659	4.68848	2.90618	4.36562	3.98067	3.37762	-0.0596196441407494	0.157918785895622	0.217538430036371	0.770379734185598	0.434596319345285	0.330450438419654	9.97313	12.2384	9.92885	10.5755	10.8239	10.337	9.40962	14.116	11.7673	-0.0103828362802257	0.676872472110016	0.687255308390241	0.990544847723477	0.205947717576966	0.264901060454146	4.33912	2.95021	7.07339	6.23988	3.12167	6.89111	9.43777	8.48918	6.52195	-0.169617421855098	0.488091691262061	0.657709113117158	0.45011687664983
3110070M22Rik	-0.19016830877909	-0.712342052035755	-0.522173743256666	0.78967284906709	0.277159756263761	0.491162566665726	5.10631	5.7759	5.2168	3.28765	15.4828	3.30934	4.3372	2.166	3.93323	-1.26022441818119	-1.10875436951165	0.151470048669535	0.0135737801655395	0.0436745537764416	0.822812168531908	0.241444	0.310118	0.268159	0.121809	0.114703	0.122441	0.110672	0.175495	0.0498648	-1.53979809692955	-1.53195642640376	0.00784167052578492	0.112265090076463	0.089983033042933	0.995201745269675	0.222115	0.099293	0.196895	0.117913	0.041811	0.0368141	0.046376	0.0673365	0.0788275	-0.58172025608725	-0.017101807517332	0.564618448569918	0.291575360949941
3110079O15Rik	NA	NA	NA	NA	NA	NA	0	0.273829	0	0	7.00039	0	0	0	0.716658	NA	NA	NA	NA	NA	NA	0	0	0.0286802	0.0182388	0	0	0	0	0	NA	NA	NA	NA	NA	NA	0	0	0	0	0	0	0	0	0	NA	NA	NA	NA
3110082I17Rik	0.379774172591599	0.169448860093919	-0.21032531249768	0.150200306261765	0.545106999810572	0.439341143489096	15.1496	18.4438	18.3122	22.0887	25.0883	34.2377	17.3563	23.47	22.9795	0.230208744571561	-0.206144181472519	-0.436352926044079	0.239978808379468	0.316802274748937	0.0743028955388216	13.7778	14.5497	11.8742	16.3267	16.6384	15.5686	13.3307	11.1173	9.89574	0.228409822710713	0.421949320775836	0.193539498065123	0.612530674861552	0.289399786095573	0.716577981169635	3.3688	2.78186	2.59101	4.69513	2.45437	4.64134	4.26913	4.40193	3.83104	0.321784406925311	-0.14631947578133	-0.468103882706641	0.125636926960383
3110082J24Rik	NA	NA	NA	NA	NA	NA	0	0	0.0892113	0	7.02777	0.648924	0.179678	0	0	NA	NA	NA	NA	NA	NA	0	0	0	0	0	0	0	0	0	NA	NA	NA	NA	NA	NA	0	0	0	0	0	0	0.0276873	0	0	NA	NA	NA	NA
3110099E03Rik	NA	NA	NA	NA	NA	NA	0	0	0	0.0895275	0.244643	0	0	0	0	NA	NA	NA	NA	NA	NA	0.0460167	0.0216719	0	0.119173	0.0743283	0.0197458	0.0331461	0	0.0784056	NA	NA	NA	NA	NA	NA	0	0	0	0.0190156	0.0584375	0.0385901	0	0.028234	0	NA	NA	NA	NA
3200001D21Rik	NA	NA	NA	NA	NA	NA	0	0	0	0	0.472212	0.0545034	0.0301825	0	0.0580107	NA	NA	NA	NA	NA	NA	0	0	0	0	0.00409076	0	0	0	0	NA	NA	NA	NA	NA	NA	0	0	0	0	0	0	0	0	0	NA	NA	NA	NA
3300002I08Rik	-1.808407163311	-0.764844395859198	1.0435627674518	0.0322512098870493	0.22799574774271	0.279037788464461	6.89128	4.68552	6.44125	1.58294	2.99461	2.11226	5.31687	1.56018	4.18979	-0.329071516920831	-0.343462603080209	-0.0143910861593779	0.476235886172727	0.516937597456591	0.981976757562547	14.9997	11.2549	12.7198	4.89102	13.334	12	5.49375	12.3364	10.9738	-0.249488779385382	-0.296350783158454	-0.0468620037730718	0.708043395983513	0.641669476716676	0.959502518782582	13.2696	8.87201	19.0738	18.0699	7.10281	14.2846	12.6769	12.167	10.9564	-0.538658958818133	-0.307508179485729	0.231150779332404	0.153850206182128
3300002P13Rik	NA	NA	NA	NA	NA	NA	0	0	0	0	4.54128	0	0.189304	0	0	NA	NA	NA	NA	NA	NA	0	0	0	0	0	0	0	0	0	NA	NA	NA	NA	NA	NA	0	0	0	0.00864464	0	0	0	0	0	NA	NA	NA	NA
3300005D01Rik	2.46006887719467	2.28553457838728	-0.174534298807386	0.201205963009644	0.227909822542577	0.914905602098084	0	0.246895	0.160246	0.800739	2.86136	0	0.484121	1.31538	0.568627	NA	NA	NA	NA	NA	NA	0.018498	0.0871176	0	0.041062	0.0175758	0.0476249	0	0.0509997	0.126071	NA	NA	NA	NA	NA	NA	0.019704	0	0.0603396	0.0611518	0.0469819	0	0.0312669	0.0453985	0	NA	NA	NA	NA
3425401B19Rik	4.02193398232254	1.43348944199853	-2.58844454032402	0.067028329779986	0.704746422341277	0.152598811989321	0.0583362	0	0	0.0568982	1.78802	0.157025	0.0124223	0.167072	0.0238757	NA	NA	NA	NA	NA	NA	0	0	0	0	0	0	0	0	0	NA	NA	NA	NA	NA	NA	0.0113619	0.0965042	0.0782857	0.0969704	0.176093	0.125231	0.0360588	0.0261781	0.054724	NA	NA	NA	NA
3632451O06Rik	-1.64975274049844	-1.62195350029633	0.0277992402021034	1.55434007172255e-05	1.82035398296883e-06	0.948692160733984	12.3172	12.6831	13.2717	3.44557	5.17846	6.65625	4.66398	4.32287	4.50618	-2.10253237206821	-1.8039063567995	0.298626015268709	1.61292847074438e-05	3.3221294967395e-05	0.252784273812776	5.44375	6.06961	5.60251	1.41668	1.24353	1.49596	1.31734	1.96963	1.46068	NA	NA	NA	NA	NA	NA	0.0608785	0.0738685	0	0	0	0	0.0362263	0	0	-1.25943144996816	-1.02894263368709	0.230488816281071	0.00841643666829713
3632454L22Rik	0.0649217112178151	0.324303992710465	0.25938228149265	0.85942173484649	0.276665117753925	0.427043625957343	2.95409	2.33158	2.5483	3.28514	3.41784	3.04186	4.67186	2.96066	2.97202	NA	NA	NA	NA	NA	NA	0.00876166	0.0165054	0.020389	0.0194492	0.00665987	0.00751925	0	0.0144937	0	NA	NA	NA	NA	NA	NA	0.0373316	0.0452973	0.0428702	0.0144824	0.0445064	0.0293905	0.0518339	0.0537579	0	0.161898150017662	0.653994134760698	0.492095984743036	0.660693172413067
3830403N18Rik	-0.223584253557654	0.479698449677629	0.703282703235283	0.812837773639462	0.521849612767067	0.390298814341996	1.26898	3.0387	3.28708	2.24334	3.59353	2.43983	2.16177	5.61667	4.02509	NA	NA	NA	NA	NA	NA	0.0337058	0.0952439	0.0261453	0.0748204	0.0597807	0.096421	0.0971138	0.0619521	0.102097	-0.490967317726014	-0.0522349615944327	0.438732356131582	0.711247055983584	0.972707442579782	0.786461515254382	15.1512	35.4904	13.7708	11.347	30.8044	9.45971	13.493	16.7926	36.1531	-0.37865577807414	-0.525452468063024	-0.146796689988884	0.432371500688754
3830406C13Rik	-0.632453219033694	0.00298046974954814	0.635433688783242	0.000601563840023544	0.98687301039932	0.000712824750212358	26.909	25.3611	24.4394	19.1169	22.7492	18.1857	28.4081	29.8612	25.7993	-0.354439004172476	-0.576828995202552	-0.222389991030077	0.0680222275960701	0.0119141295403315	0.321799507243756	5.01246	5.19793	5.25451	4.29526	4.15839	3.98214	3.90621	2.92184	3.45957	-0.496597612855314	-0.310076625100132	0.186520987755182	0.347486741200977	0.562820786842162	0.794708379058944	4.10869	4.89901	3.57373	2.65128	4.15874	3.27473	3.3083	3.63195	3.92846	-0.298333488299496	-0.173245822958984	0.125087665340512	0.177891220140566
3830408C21Rik	0.174171950525663	-0.0495334019290057	-0.223705352454669	0.758344519471168	0.937094779572465	0.699820893457668	3.478	1.93296	3.82142	3.65833	4.31679	4.58914	4.35658	2.97405	2.30267	0.0218987824700949	-0.140645483388463	-0.162544265858557	0.930572103808653	0.581756899965318	0.550419772944176	0.558804	0.457921	0.500645	0.562332	0.538378	0.479566	0.386409	0.440624	0.539534	0.0602579417200212	-0.363375277188655	-0.423633218908676	0.939936417642146	0.556654307090747	0.543602584047425	0.273809	0.339456	0.314432	0.337138	0.432878	0.328034	0.349479	0.281145	0.14908	-0.0867632483328114	-0.140076729814811	-0.0533134814819998	0.79036112686859
3830417A13Rik	NA	NA	NA	NA	NA	NA	0	0	0.0829897	0	0.261506	2.41467	0	0	0.200786	NA	NA	NA	NA	NA	NA	0.00947695	0	0	0	0	0	0	0	0	NA	NA	NA	NA	NA	NA	0.0302845	0	0.023185	0.0156647	0.0361049	0	0.0480562	0	0	-0.133467848306911	0.763809221296724	0.897277069603635	0.836677227335972
3830432H09Rik	0.329249153684277	-0.00197385602679221	-0.331223009711069	0.781360364050838	0.998560920459114	0.787906487919305	0.50938	0.262032	0.765317	0.588345	1.69703	0.463911	0.371079	1.08192	0.301744	NA	NA	NA	NA	NA	NA	0.180106	0.203574	0.041912	0.106614	0.0205352	0.154567	0	0.0397248	0	NA	NA	NA	NA	NA	NA	0.0767396	0	0.17625	0.0595407	0.0914882	0.0604157	0.0304431	0.0884047	0	NA	NA	NA	NA
3930402G23Rik	0.366648256947352	-2.73855708948575	-3.10520534643311	0.137270790511195	2.5982220839787e-07	3.02998441102422e-07	8.93369	6.68761	10.6231	12.5547	11.6629	15.3408	1.06494	1.95311	1.32578	-0.429965888061887	-0.618341663638663	-0.188375775576776	0.0355466148646602	0.00846043030378969	0.406499502807519	89.5811	100.163	85.5619	62.3176	74.8231	73.2989	43.4321	68.3403	66.4852	NA	NA	NA	NA	NA	NA	0.0800517	0.0485665	0.153214	0.165628	0.0159061	0.0735271	0.063514	0.0307401	0	-0.239922218304896	-1.19901178895163	-0.959089570646732	0.539378360951249
4430402I18Rik	-0.174832688819101	0.335369515671092	0.510202204490193	0.815122611334739	0.591751254963986	0.444711275088636	1.86456	2.2045	2.03495	1.75993	4.90938	1.0986	3.65026	1.99663	2.61553	-0.0301018769897239	0.285212970359544	0.315314847349268	0.956427190474461	0.604271360308817	0.556891081933559	0.0625756	0.0353645	0.0291236	0.048617	0.0374572	0.0537024	0.0405662	0.0569327	0.0533098	0.127164609294332	0.397594220799859	0.270429611505527	0.926190383698802	0.716744850340865	0.84081943975652	0.0533244	0.0404391	0.0280663	0.0491308	0.0437063	0.0551004	0.0713951	0.0883058	0.0128417	0.223292874791944	0.200213255557875	-0.023079619234069	0.482341472615242
4631405J19Rik	NA	NA	NA	NA	NA	NA	0	0	0	0.320486	2.62728	0.505407	0	0	0	NA	NA	NA	NA	NA	NA	0	0.0103207	0	0	0	0	0	0	0.00622311	NA	NA	NA	NA	NA	NA	0.0116715	0	0.031274	0	0	0	0	0	0	NA	NA	NA	NA
4632404H12Rik	-0.531066226638764	0.0965983195068345	0.627664546145599	0.0191305324284503	0.650910509615932	0.00838917351167556	19.8255	13.6969	17.3207	14.9732	13.3707	12.5654	24.2843	17.7293	16.897	-0.295149302829168	-0.177479244976642	0.117670057852527	0.1119656794453	0.353850819182669	0.602296211991121	196.01	181.653	186.765	158.751	146.742	169.231	130.108	164.623	199.801	0.0429713525959988	0.506198844661342	0.463227492065343	0.936797169962549	0.16518312277446	0.272858508789668	106.285	81.0487	116.426	131.031	81.6368	144.532	189.322	155.835	116.952	-0.333152053871383	-0.200117677303451	0.133034376567932	0.172003503979669
4632415L05Rik	0.583593037151189	1.03737022491217	0.45377718776098	0.000283977942255158	5.69523056934089e-08	0.00152546326712082	15.6525	15.1602	16.6156	25.9304	29.5065	29.9433	35.408	35.8994	34.687	0.0828183628955639	0.392061415105947	0.309243052210383	0.615960845123794	0.0295428225420261	0.108539991242001	564.486	481.956	440.849	496.971	551.25	575.962	643.325	614.89	671.484	0.751967018874706	0.670476865110139	-0.0814901537645665	0.0607841893249474	0.0550746882422151	0.878365166231142	328.224	277.656	320.685	501.274	651.091	595.492	522.134	485.072	552.384	0.80981872626081	0.7855260736668	-0.0242926525940105	0.000743375144711389
4632427E13Rik	-0.383619261907664	0.0746726974899517	0.458291959397616	0.279898641982053	0.83980970785726	0.201359762801141	53.3997	24.2996	48.0714	45.2899	36.7411	27.3414	52.5297	58.9372	33.852	-1.27690140584944	-1.05217569794112	0.224725707908323	0.00241342076415216	0.0117740032535615	0.612154149132284	1.19015	0.949755	1.23092	0.354701	0.490021	0.581625	0.642955	0.428392	0.619619	-0.232333314786432	-1.04606011948239	-0.813726804695956	0.676315418228632	0.0437139913269129	0.158114414994536	1.07407	1.32461	1.09188	0.997283	1.21752	1.16442	0.712476	0.48682	0.593642	-0.832592218346479	-1.03546541434328	-0.202873195996803	0.0470388475660186
4632428C04Rik	0.00834978060617226	-1.3142053817194	-1.32255516232557	0.990097367816643	0.0364451528334515	0.062087926215375	1.59929	2.16233	2.81816	2.95726	3.37449	1.5887	1.07844	0.659287	1.06365	0.572961887184992	0.636263626994446	0.0633017398094545	0.109681599951946	0.0988710051999876	0.89029994725946	0.717576	0.989353	0.532416	0.977275	1.13238	1.38337	0.764074	1.49096	1.12223	0.157594996138173	0.359288554080152	0.201693557941979	0.840010145285586	0.589329324863643	0.818273106168002	0.86406	0.551098	0.653022	1.12594	0.356581	1.15121	1.12501	0.982643	0.725627	0.454626370652145	0.244326658968012	-0.210299711684133	0.408527193638741
4632428N05Rik	1.16763917781728	0.048519898796093	-1.11911927902119	0.37504743446887	0.978572819792016	0.40256746811578	0.307164	0.130529	0.296518	0	2.31363	0.693281	0.58299	0.139084	0.0819882	NA	NA	NA	NA	NA	NA	0.0157674	0	0	0	0.0509364	0	0	0.0173885	0	-0.206689121887667	-0.82937453051855	-0.622685408630883	0.809333464253131	0.239112462587743	0.461725472620464	1.20927	0.917062	0.964359	1.44646	0.720839	0.872699	0.533027	1.08351	0.291218	0.0237632125806832	-0.0431741999803622	-0.0669374125610454	0.961189187075991
4732416N19Rik	0.236881433373273	0.38711678985585	0.150235356482576	0.733015058684883	0.532462002218362	0.828954838445478	7.1648	4.93638	6.45753	7.01683	11.7393	9.25894	11.8804	7.49228	6.85026	0.0465609965094614	-0.222919772630736	-0.269480769140197	0.920507558748791	0.660435656005461	0.602296211991121	0.482088	0.41494	0.222436	0.442817	0.461212	0.256796	0.215534	0.348325	0.377658	0.169171018928339	0.16207629275306	-0.00709472617527889	0.859761782126004	0.863672761083107	0.994224803756939	0.177076	0.50492	0.291464	0.473993	0.253329	0.522781	0.456605	0.438584	0.281448	0.121714330311868	0.0600763812799005	-0.0616379490319671	0.819795703672257
4732456N10Rik	-0.618071540347938	-0.920328471116658	-0.302256930768721	0.30515695049029	0.103740710763406	0.692333760688498	1.86441	4.49322	4.53647	1.49462	6.04122	2.89717	1.79473	2.02812	2.40417	NA	NA	NA	NA	NA	NA	0	0	0	0.0152356	0	0	0	0	0	NA	NA	NA	NA	NA	NA	0	0	0	0	0	0	0	0	0	-1.2109925965501	-1.0882972289127	0.122695367637398	0.0113466333371842
4732471J01Rik	0.362881341667027	-0.00369794588920533	-0.366579287556232	0.345027011817942	0.993743858676535	0.350404145236977	3.60376	2.26535	3.14616	2.86226	7.37306	5.40505	3.83699	3.19247	2.73873	0.13192877233084	-0.435672482447534	-0.567601254778374	0.570154540346839	0.0943000227913122	0.0533378922664467	0.399182	0.436967	0.497937	0.463011	0.530992	0.499978	0.233134	0.327193	0.408496	-0.104232677466008	-0.517521178586485	-0.413288501120477	0.845533434890023	0.218656212520445	0.40244418779953	0.27198	0.204516	0.234615	0.285328	0.173543	0.292537	0.212753	0.17652	0.140222	0.464096581078279	0.20749569864776	-0.256600882430519	0.142266650839873
4732490B19Rik	4.39400465316908	3.93051506368855	-0.463489589480529	0.114081262103161	0.175709618342917	0.792075701140869	0	0.0258604	0.0279743	0.322582	2.02742	0	0.647936	0.275552	0.135362	NA	NA	NA	NA	NA	NA	0.0433575	0.0816781	0	0.0962454	0.0247175	0.0372094	0	0.0239077	0	NA	NA	NA	NA	NA	NA	0	0	0	0	0	0	0.0366433	0	0	0.751666884160132	0.613128789928752	-0.13853809423138	0.339011868216481
4732491K20Rik	-0.0262696373110509	0.180534002032293	0.206803639343344	0.946208875823171	0.59005322947862	0.557728814155783	5.01596	4.50395	5.32482	6.51315	6.79307	3.95953	7.68523	6.50323	4.23519	0.057281577933871	-0.0444183009817581	-0.101699878915629	0.811804396164783	0.873090050111301	0.716176427532067	9.02708	12.135	10.4013	9.59767	11.6248	12.6359	8.20672	11.0667	10.7516	0.638097957014474	0.448314744263855	-0.189783212750619	0.112670418627859	0.215904837387979	0.689205567979059	7.93523	8.26912	9.14825	18.8325	11.9088	14.4054	13.7029	12.9056	10.5216	0.282692441114691	0.191047297338761	-0.0916451437759291	0.325180966308664
4831407H17Rik	NA	NA	NA	NA	NA	NA	0	0	0	0	0.544475	1.46636	0	0	0	NA	NA	NA	NA	NA	NA	0	0	0	0	0	0	0	0	0	NA	NA	NA	NA	NA	NA	0.221654	0.112062	0.14141	0.186308	0.0220211	0.07271	0	0.0425579	0	NA	NA	NA	NA
4831440E17Rik	-0.26456870672976	-0.670051404869213	-0.405482698139453	0.544874882546711	0.0979280277075895	0.398341577342944	2.98891	1.43361	3.0138	2.64868	1.89012	2.39444	1.79743	2.03555	1.28842	0.0509211962301901	-0.573457939178441	-0.624379135408631	0.857431810933927	0.0635017174572986	0.0638211504297115	1.81188	1.93169	1.76069	2.35723	1.82749	1.72583	1.46287	1.13083	1.15345	-0.601482383510228	0.130377890668252	0.731860274178479	0.422483872955813	0.881233188503096	0.359683895248351	1.25133	1.05511	1.13659	0.543034	1.06197	0.96845	1.11061	0.952883	1.85916	0.458815890078602	0.180480758859109	-0.278335131219493	0.3027306828627
4833411C07Rik	NA	NA	NA	NA	NA	NA	0.26921	0	0	0	2.69067	0.31056	0	0	0	0.0527129805705064	-0.441038991741436	-0.493751972311942	0.899570875698284	0.321293424541838	0.282362105770747	0.411397	0.474688	0.239337	0.327238	0.42802	0.458978	0.237065	0.351613	0.198605	NA	NA	NA	NA	NA	NA	0	0	0	0	0	0	0	0	0	NA	NA	NA	NA
4833412C05Rik	1.8222049412387	0.295141231507776	-1.52706370973093	0.21929871358741	0.896062638060015	0.297072694296634	0	0.292034	0.568629	0.218569	2.58814	1.95321	0.318128	0.700138	0.183433	NA	NA	NA	NA	NA	NA	0	0	0	0.0251514	0	0	0	0	0	NA	NA	NA	NA	NA	NA	0	0	0	0	0	0	0	0	0	NA	NA	NA	NA
4833415N18Rik	NA	NA	NA	NA	NA	NA	0	0	0.068425	0	1.94051	0	0.20672	0	0.132438	NA	NA	NA	NA	NA	NA	0	0	0	0	0.00538691	0.00405469	0	0	0	NA	NA	NA	NA	NA	NA	0	0	0.0115587	0.00390476	0.00599992	0.00396214	0.019965	0	0	NA	NA	NA	NA
4833417C18Rik	0.519594856650731	-0.498129193486307	-1.01772405013704	0.560994059433061	0.632844087132398	0.281436168622749	2.20797	1.19891	1.14128	1.37588	5.23092	2.92446	0.992589	0.510993	1.85755	-0.219956404479911	-0.331676087847914	-0.111719683368003	0.482523749169491	0.343680631097403	0.789353122050969	1.83444	2.0934	1.47769	1.35737	1.52846	2.02845	1.67711	1.47838	1.16209	-0.171796611165091	-0.563084279422148	-0.391287668257057	0.863053771750498	0.499224631772431	0.709410048566582	1.3528	1.0943	1.32335	1.28286	0.447998	2.04132	1.19259	1.08225	0.470576	-0.837463146494795	-0.929379348664428	-0.0919162021696332	0.0871764859461898
4833418N02Rik	0.863439285438526	0.459456303816333	-0.403982981622193	0.0526439631557725	0.307897484914809	0.344086798960751	5.87962	3.34877	4.15917	7.52936	13.5286	10.4099	9.23258	5.67173	5.02054	-0.179568522014443	0.249933677333996	0.42950219934844	0.675625688233954	0.590881009278669	0.347292827109517	1.20851	1.13832	0.76699	1.09746	0.793345	1.22572	1.34532	1.27219	1.12316	0.0667942960781341	0.0136123046960654	-0.0531819913820686	0.939434860862484	0.988881705032057	0.958136600999553	2.80867	1.34899	4.65887	2.95099	3.20895	4.3303	3.38908	3.43784	2.70555	0.324048284474509	0.435560590540358	0.111512306065849	0.497232251986467
4833419F23Rik	0.879456297197494	1.03313151419859	0.153675217001097	0.445947191522824	0.321849971567102	0.892621921916085	1.1019	0.50259	1.32035	0.626929	4.64998	2.96601	2.26821	1.81697	2.33007	NA	NA	NA	NA	NA	NA	0.131322	0.154617	0.0763989	0.242925	0.218356	0.281751	0.283775	0.36206	0.0372922	0.0863947281222919	-0.316623370363727	-0.403018098486018	0.934690935281663	0.722614697639013	0.677598104646088	0.384681	0.509196	0.455139	0.841131	0.375229	0.385448	0.471689	0.402869	0.269497	-0.252003549775689	0.476022192712811	0.728025742488501	0.679489719440521
4833420G17Rik	0.104927789237643	-0.0236053503423476	-0.128533139579991	0.619322655149944	0.92449584161656	0.542503942987103	68.5053	40.2721	65.3839	79.1958	64.5239	73.5987	74.4701	53.9512	56.507	0.0689568469828061	-0.0389656446512563	-0.107922491634062	0.616837485193892	0.80207041852599	0.503201417571465	4.55218	5.29635	5.34045	5.57405	5.74856	5.03804	4.41845	5.13296	5.04858	0.139044748691124	0.163522106440924	0.0244773577497998	0.686841371151104	0.614356442250324	0.959502518782582	8.10455	5.97405	6.98131	8.37383	9.51866	8.03211	9.29521	8.22062	7.58063	0.0862757153651692	0.102893109157577	0.016617393792408	0.655608637383655
4833422C13Rik	NA	NA	NA	NA	NA	NA	0.0576092	0.0450451	0.0243636	0.0842837	1.57381	0	0.0368025	0	0	NA	NA	NA	NA	NA	NA	0	0	0	0.00692487	0	0	0.0269646	0	0	NA	NA	NA	NA	NA	NA	0	0	0	0.00773468	0	0	0	0	0	0.0944828315512373	-0.331760722541459	-0.426243554092697	0.734982417825225
4833422M21Rik	NA	NA	NA	NA	NA	NA	0	0	0.150385	0.231219	1.57958	0	0.201924	0	0.0485122	NA	NA	NA	NA	NA	NA	0.0117458	0	0	0	0	0.0302406	0	0	0	NA	NA	NA	NA	NA	NA	0	0	0	0	0	0.00985013	0.00992684	0	0	NA	NA	NA	NA
4833423E24Rik	NA	NA	NA	NA	NA	NA	0	0	0.121825	0	2.04735	0.369232	0.163576	0	0	NA	NA	NA	NA	NA	NA	0	0	0	0	0	0	0	0	0	NA	NA	NA	NA	NA	NA	0	0	0	0	0	0	0.00941289	0	0	NA	NA	NA	NA
4833427F10Rik	NA	NA	NA	NA	NA	NA	0.39489	0	0	0.160482	3.06973	2.19336	0.280298	0	0	NA	NA	NA	NA	NA	NA	0	0	0	0	0	0	0	0	0	NA	NA	NA	NA	NA	NA	0.0401075	0	0	0.0933557	0	0	0.0636435	0.0462042	0	NA	NA	NA	NA
4833427G06Rik	NA	NA	NA	NA	NA	NA	0	0	0	0.101811	4.17314	0	0.622382	0	0	NA	NA	NA	NA	NA	NA	0	0	0	0	0	0	0	0	0	NA	NA	NA	NA	NA	NA	0	0	0	0	0	0	0	0	0	NA	NA	NA	NA
4833428L15Rik	NA	NA	NA	NA	NA	NA	0	0.200968	0	0.125343	2.91136	0	0.273656	0	0	NA	NA	NA	NA	NA	NA	0	0	0	0	0	0	0	0	0	NA	NA	NA	NA	NA	NA	0	0	0	0	0	0	0	0	0	NA	NA	NA	NA
4833439L19Rik	-0.612937423568698	-0.461747795864824	0.151189627703875	2.13000771005141e-05	0.000153289157167323	0.17387739529428	355.248	374.205	365.104	280.766	291.488	283.995	285.238	288.889	292.761	-0.384814625488876	-0.484214244159352	-0.0993996186704766	0.00470271815340226	0.00158936295485783	0.450647301646168	109.686	116.928	114.73	90.1371	89.8412	88.8491	75.0527	85.4469	80.5472	-0.462768026565576	-0.00291425321224139	0.459853773353335	0.148752576374185	0.995563941314153	0.175856717285108	90.4986	59.1178	92.6412	74.2531	50.985	73.787	96.8798	90.7557	69.1774	-0.196469496176439	0.0983768199869183	0.294846316163357	0.218566218609397
4921501E09Rik	NA	NA	NA	NA	NA	NA	0	0	0	0	1.04613	0.476626	0	0	0	NA	NA	NA	NA	NA	NA	0	0	0	0	0	0	0	0	0	NA	NA	NA	NA	NA	NA	0	0	0	0	0	0	0	0	0	NA	NA	NA	NA
4921504A21Rik	-0.244340649250686	0.679144975154885	0.923485624405571	0.729742339465523	0.182314135928321	0.122232990302486	2.73161	1.52562	2.34854	1.02472	4.50025	2.65484	4.05897	4.25939	3.25567	0.921302004816632	0.679595233245616	-0.241706771571016	0.0270592116354379	0.11924971722823	0.562304495449857	0.752591	0.738413	0.620264	1.67061	1.09048	1.61468	0.767968	1.27954	1.21106	0.781787344990701	1.67811551810144	0.89632817311074	0.514685434941795	0.0962859756559464	0.388666652705427	0.167012	0.364768	0.0767162	0.336912	0.477865	0.315566	0.477035	0.654159	0.804404	0.198758069981466	0.536685939789196	0.33792786980773	0.804605982153611
4921504E06Rik	NA	NA	NA	NA	NA	NA	0.226061	0	0	0.039373	0.645545	0	0	0	0	NA	NA	NA	NA	NA	NA	0	0	0	0	0	0	0	0	0	NA	NA	NA	NA	NA	NA	0	0	0	0	0	0	0	0	0	NA	NA	NA	NA
4921506M07Rik	0.834725481677407	0.199175665856838	-0.635549815820568	0.21577242948313	0.809685077756894	0.349446770842349	2.53797	1.06921	1.85058	2.82751	7.4349	3.28115	2.14314	2.27857	2.37297	NA	NA	NA	NA	NA	NA	0	0	0	0	0	0	0	0	0	1.37601451730577	1.18428157823914	-0.191732939066631	0.103333861415917	0.120213112245244	0.856398342800564	0.255893	0.392205	0.237149	0.825518	0.979446	0.774031	0.598401	0.449945	1.02492	0.677020810190304	0.329312057505961	-0.347708752684342	0.0558977332107373
4921507L20Rik	1.73156673538067	2.5229123694735	0.791345634092827	0.114515927159947	0.00510536743043453	0.301269217816825	0.501044	0.285666	0.309016	1.22173	3.33851	0.722504	2.26725	2.82645	1.96521	2.87318582479729	3.503411697628	0.630225872830715	0.00240104458548254	0.000851651716726383	0.202234024309631	0.0163368	0.0461635	0.0950422	0.350557	0.450147	0.294425	0.847257	0.477436	0.519595	NA	NA	NA	NA	NA	NA	0	0	0.0133225	0.067509	0.124478	0	0.138069	0.0801887	0.0838152	NA	NA	NA	NA
4921507P07Rik	0.575911237015809	0.359523341569035	-0.216387895446775	0.283033097796856	0.517456812059032	0.701584983069856	2.77284	1.30086	2.75576	3.48203	6.65127	3.19874	4.19226	2.20191	2.92227	1.42138284140681	0.457403151602892	-0.963979689803919	0.00540989717276682	0.388072538822371	0.0458538859877339	0.395655	0.698762	0.690538	1.28082	1.98303	1.3582	0.71248	0.845397	0.842672	1.86692254752174	1.78675160133222	-0.0801709461895116	0.0348744640637491	0.0201967043024389	0.939048918058721	0.895584	1.21453	0.564641	3.43345	3.83118	3.56686	4.01261	2.00275	3.50156	2.50901043137488	1.38001159927623	-1.12899883209865	0.00137240479618291
4921508D12Rik	NA	NA	NA	NA	NA	NA	1.26426	0	0.318256	0	2.00569	0	0.128198	0.39186	0.123198	NA	NA	NA	NA	NA	NA	0	0	0	0	0	0	0	0	0	NA	NA	NA	NA	NA	NA	0	0	0	0	0	0	0	0	0	NA	NA	NA	NA
4921509C19Rik	NA	NA	NA	NA	NA	NA	0.144783	0	0	0	0.964707	2.08777	0.102769	0	0	NA	NA	NA	NA	NA	NA	0	0	0	0	0	0	0	0	0	NA	NA	NA	NA	NA	NA	0	0	0	0	0	0	0	0	0	NA	NA	NA	NA
4921509O07Rik	NA	NA	NA	NA	NA	NA	0.0756347	0.0246414	0	0.215164	1.51189	0.242367	0	0	0.128982	NA	NA	NA	NA	NA	NA	0	0	0	0	0	0	0	0	0	NA	NA	NA	NA	NA	NA	0	0.0615158	0	0	0	0.0133045	0.0402244	0	0	NA	NA	NA	NA
4921511C10Rik	NA	NA	NA	NA	NA	NA	0	0.0864724	0.140311	0.107865	1.32639	0	0.094199	0	0.0452626	NA	NA	NA	NA	NA	NA	0	0	0	0	0	0	0	0	0	NA	NA	NA	NA	NA	NA	0	0	0	0	0	0	0.317054	0	0	NA	NA	NA	NA
4921511C20Rik	NA	NA	NA	NA	NA	NA	0	0	0	0	0	0	0	0	0	NA	NA	NA	NA	NA	NA	0	0	0	0	0	0	0	0	0	NA	NA	NA	NA	NA	NA	0	0	0	0	0	0	0	0	0	NA	NA	NA	NA
4921511H03Rik	NA	NA	NA	NA	NA	NA	0	0	0.0654159	0	1.03065	0	0.197629	0	0	NA	NA	NA	NA	NA	NA	0	0	0	0	0	0	0	0	0	NA	NA	NA	NA	NA	NA	0	0	0	0	0	0	0	0	0	NA	NA	NA	NA
4921511I17Rik	1.37651208513262	1.34337753965811	-0.0331345454745025	0.198082401830801	0.181697053915789	0.97598518796383	0.675655	0.330188	0.510254	1.17679	2.41177	1.67022	0.667998	2.3874	1.33327	NA	NA	NA	NA	NA	NA	0.0585055	0.0440857	0.0953025	0.0259742	0.0266825	0.100419	0	0.00645207	0.0398738	0.0931254527451641	-2.76393416659806	-2.85705961934322	0.875484381414734	0.0014425909063744	0.00593095107275592	0.411312	0.393212	0.343516	0.483528	0.430924	0.471008	0.0692236	0.0574345	0.0480256	NA	NA	NA	NA
4921511M17Rik	NA	NA	NA	NA	NA	NA	0	0	0	0	0	0	0	0	0	NA	NA	NA	NA	NA	NA	0	0	0	0	0	0	0	0	0	NA	NA	NA	NA	NA	NA	0	0	0	0	0	0	0	0	0	NA	NA	NA	NA
4921513I03Rik	NA	NA	NA	NA	NA	NA	0	0	0	0	1.23418	1.06838	0.0394428	0	0	NA	NA	NA	NA	NA	NA	0	0	0	0	0	0	0	0	0	NA	NA	NA	NA	NA	NA	0	0	0	0	0	0	0	0	0	NA	NA	NA	NA
4921515E04Rik	NA	NA	NA	NA	NA	NA	0	0	0	0.0683443	0.653653	0	0	0	0	NA	NA	NA	NA	NA	NA	0	0	0	0	0	0	0	0	0	NA	NA	NA	NA	NA	NA	0	0	0	0	0	0	0	0	0	NA	NA	NA	NA
4921517D22Rik	NA	NA	NA	NA	NA	NA	0	0	0	0	1.37245	0.594038	0	0	0.0210755	NA	NA	NA	NA	NA	NA	0	0	0	0	0	0	0	0	0	NA	NA	NA	NA	NA	NA	0	0	0	0	0	0.0038162	0	0	0	NA	NA	NA	NA
4921518K17Rik	NA	NA	NA	NA	NA	NA	0	0	0.0605531	0	0.318012	0.440464	0.142285	0	0	NA	NA	NA	NA	NA	NA	0	0	0	0	0	0	0	0	0	NA	NA	NA	NA	NA	NA	0	0.0840142	0	0	0	0	0	0	0	NA	NA	NA	NA
4921524J17Rik	0.268641828974891	0.168502408470709	-0.100139420504182	0.191741142799898	0.416790052794076	0.654160612889947	16.6766	15.1097	18.2324	23.7453	22.0343	24.8082	19.1815	19.6495	22.0454	0.38238858531544	0.24397692049483	-0.138411664820609	0.154699757153601	0.390260653508974	0.678122407850333	2.53398	2.68514	2.50963	3.7667	3.38073	3.21668	3.96554	2.5949	2.50142	-0.0174313870344968	-0.00609853268393139	0.0113328543505654	0.991663034505181	0.997167998746348	0.993871196776867	3.03659	6.94017	2.75524	3.73349	6.95306	3.72511	2.53037	2.67453	8.17171	0.492877371139869	-0.146466853662258	-0.639344224802127	0.0613381026367253
4921524L21Rik	NA	NA	NA	NA	NA	NA	0	0	0	0	0.145684	1.26113	0	0	0	NA	NA	NA	NA	NA	NA	0	0	0	0.0214332	0.0110089	0	0	0	0	NA	NA	NA	NA	NA	NA	0	0.0748771	0	0	0	0.0242914	0	0	0	NA	NA	NA	NA
4921525O09Rik	0.740227092091138	-0.160162044026935	-0.900389136118073	0.232133430487438	0.841284238853218	0.166583631729006	0.94941	1.0246	1.21291	1.49512	3.75608	2.05357	1.41098	1.18444	0.54643	NA	NA	NA	NA	NA	NA	0.038533	0.0241965	0.0597793	0.019008	0.0610198	0.055115	0.0185037	0.00708246	0.0145899	NA	NA	NA	NA	NA	NA	0.0410453	0	0.0628464	0.053077	0.0815563	0.0646284	0.0434211	0.157615	0.0395384	NA	NA	NA	NA
4921529L05Rik	NA	NA	NA	NA	NA	NA	0	0	0.0450758	0.155936	0.426111	2.29517	0.226965	0.333004	0	NA	NA	NA	NA	NA	NA	0	0	0	0	0	0	0	0	0	NA	NA	NA	NA	NA	NA	0	0	0	0	0	0	0	0	0	NA	NA	NA	NA
4921530L21Rik	NA	NA	NA	NA	NA	NA	0	0	0.0591912	0.136511	1.30561	0	0.0596078	0	0	NA	NA	NA	NA	NA	NA	0	0	0	0	0	0	0	0	0	NA	NA	NA	NA	NA	NA	0	0	0	0	0	0	0	0	0	NA	NA	NA	NA
4921531C22Rik	-0.396028499382924	0.218470512037835	0.614499011420759	0.19452900417527	0.422670914982011	0.0483456814369948	8.62908	8.20151	10.7038	7.74539	10.8655	7.38096	12.2621	9.50853	12.6181	-0.308774160140782	-0.108447949482879	0.200326210657903	0.258088922163592	0.732449456422075	0.551795175217629	77.4548	99.8614	100.987	79.6671	68.4782	85.3288	103.668	67.5471	88.6049	-0.556556356916012	0.0888423757269778	0.64539873264299	0.236680622749729	0.875937501966518	0.200786242246014	172.616	208.029	156.789	110.321	153.471	152.021	217.272	191.44	205.735	-0.10942352838123	-0.258006664143677	-0.148583135762446	0.794915298063858
4921531P14Rik	NA	NA	NA	NA	NA	NA	0	0	0	0	0	0	0	0	0	NA	NA	NA	NA	NA	NA	0	0	0	0	0	0	0	0	0	NA	NA	NA	NA	NA	NA	0	0	0	0	0	0	0	0	0	NA	NA	NA	NA
4921533I20Rik	NA	NA	NA	NA	NA	NA	0	0	0.13685	0	0	0	0	0	0	NA	NA	NA	NA	NA	NA	0	0	0	0	0	0	0	0	0	NA	NA	NA	NA	NA	NA	0	0	0	0	0	0	0.0486406	0	0	NA	NA	NA	NA
4921534H16Rik	NA	NA	NA	NA	NA	NA	0	0	0.0723309	0	0.0759732	0.920738	0.0728399	0.237491	0.0933322	NA	NA	NA	NA	NA	NA	0	0	0	0	0.026713	0	0	0	0	NA	NA	NA	NA	NA	NA	0	0	0	0.0193632	0	0	0	0	0	NA	NA	NA	NA
4921536K21Rik	-0.0621987670833339	0.467462541835851	0.529661308919185	0.928080313333885	0.377659612601958	0.361736389348838	2.44732	1.64298	1.56818	2.35083	3.8708	0.807995	3.13212	2.86411	2.55467	1.29267301027091	1.08662773426965	-0.206045276001263	0.0851842684656192	0.196112531914463	0.79275505951074	0.0161793	0.0355588	0.0878507	0.0997635	0.0840371	0.199019	0.0776933	0.101109	0.0980162	NA	NA	NA	NA	NA	NA	0.00574471	0.0209115	0	0.044572	0.0205463	0.0271362	0.0364634	0.0595616	0.027669	0.564582238705615	0.309214069641347	-0.255368169064267	0.0315227334003448
4921539E11Rik	NA	NA	NA	NA	NA	NA	0	0.0258393	0.111806	0.0322318	1.05692	0.254149	0.225185	0	0	NA	NA	NA	NA	NA	NA	0	0	0	0	0	0	0	0	0	NA	NA	NA	NA	NA	NA	0	0	0	0	0	0	0.0122173	0	0	NA	NA	NA	NA
4922502D21Rik	NA	NA	NA	NA	NA	NA	0	0	0	0.0503854	1.6522	0	0.176007	0	0	NA	NA	NA	NA	NA	NA	0	0	0	0	0	0	0	0	0	NA	NA	NA	NA	NA	NA	0	0	0	0	0	0	0	0	0	NA	NA	NA	NA
4922502H24Rik	NA	NA	NA	NA	NA	NA	0	0	0	0	0.532375	3.07237	0	0	0	NA	NA	NA	NA	NA	NA	0	0	0	0	0	0	0	0	0	NA	NA	NA	NA	NA	NA	0	0	0	0	0	0	0	0	0	NA	NA	NA	NA
4922502N22Rik	NA	NA	NA	NA	NA	NA	0	0	0	0	1.31356	0	0	0	0	NA	NA	NA	NA	NA	NA	0	0.0145385	0.00897965	0	0	0	0	0.00425552	0.00876638	NA	NA	NA	NA	NA	NA	0	0	0	0	0	0	0.00652243	0	0	NA	NA	NA	NA
4930401C15Rik	NA	NA	NA	NA	NA	NA	0	0	0	0	2.49263	0.287702	0	0	0	NA	NA	NA	NA	NA	NA	0	0	0	0.00806878	0.010361	0	0	0	0	NA	NA	NA	NA	NA	NA	0	0	0	0	0	0	0.00921602	0	0	NA	NA	NA	NA
4930401O10Rik	NA	NA	NA	NA	NA	NA	0	0	0	0	2.73967	3.16216	0	0	0	NA	NA	NA	NA	NA	NA	0	0	0	0	0	0	0	0	0	NA	NA	NA	NA	NA	NA	0	0	0	0	0	0	0	0	0	NA	NA	NA	NA
4930401O12Rik	NA	NA	NA	NA	NA	NA	0.538676	0.0752135	0.244085	0.281463	0.512752	0	0	0	0	NA	NA	NA	NA	NA	NA	0	0	0	0	0	0	0	0	0	NA	NA	NA	NA	NA	NA	0	0	0	0	0.0603794	0	0	0	0	NA	NA	NA	NA
4930402F06Rik	NA	NA	NA	NA	NA	NA	0	0.0922751	0	0	1.4154	1.81519	0	0	0	NA	NA	NA	NA	NA	NA	0	0	0	0	0.0089658	0	0.0679697	0	0	NA	NA	NA	NA	NA	NA	0	0	0	0	0	0	0	0	0	NA	NA	NA	NA
4930402F11Rik	NA	NA	NA	NA	NA	NA	0	0	0	0	2.15612	1.24431	0.20672	0	0.0662192	NA	NA	NA	NA	NA	NA	0	0	0	0	0	0	0	0	0	NA	NA	NA	NA	NA	NA	0	0	0	0	0	0	0	0	0	NA	NA	NA	NA
4930402H24Rik	-0.311570798102266	-0.37913192968192	-0.0675611315796539	0.0330975396259344	0.0071660638249988	0.678099825381887	37.0191	31.1609	35.6982	36.5274	29.5264	31.3654	33.5278	28.0606	25.3455	-0.0881662682065248	0.0952912425593114	0.183457510765836	0.476846426884688	0.46110378385568	0.206796083747389	954.985	954.055	1003.78	835.166	959.984	1026.5	943.676	1038.95	1092.99	0.180178134303423	-0.121069804165744	-0.301247938469167	0.469600292737244	0.632798359786772	0.249212166161921	651.502	513.953	614.981	777.298	696.284	808.448	594.904	642.285	508.286	0.0679262912575495	0.128766630479059	0.0608403392215094	0.665415853560971
4930402K13Rik	NA	NA	NA	NA	NA	NA	0	0	0.0384194	0	0.605312	2.02611	0	0	0	NA	NA	NA	NA	NA	NA	0	0	0	0	0	0	0	0	0	NA	NA	NA	NA	NA	NA	0	0.0465026	0	0	0	0	0.0101358	0	0	NA	NA	NA	NA
4930404A05Rik	NA	NA	NA	NA	NA	NA	0	0	0	0	1.2113	0	0	0	0	NA	NA	NA	NA	NA	NA	0	0	0	0	0	0	0	0	0	NA	NA	NA	NA	NA	NA	0	0	0	0	0	0	0	0	0	NA	NA	NA	NA
4930404H11Rik	NA	NA	NA	NA	NA	NA	0.337513	0.24741	0.446056	0.514365	1.68667	0	0.808552	0.329531	0.0863353	NA	NA	NA	NA	NA	NA	0	0	0	0	0	0	0	0	0	NA	NA	NA	NA	NA	NA	0	0	0	0	0	0	0	0	0	NA	NA	NA	NA
4930404I05Rik	NA	NA	NA	NA	NA	NA	0.066174	0.194032	0	0.242035	3.96832	0	0.775023	0	0.203126	NA	NA	NA	NA	NA	NA	0.0883971	0.0832624	0.102853	0.327041	0.117586	0	0.127346	0.0487428	0.301231	NA	NA	NA	NA	NA	NA	0.0941604	0	0	0.0730571	0.673542	0.148262	0.224124	0.108474	0	NA	NA	NA	NA
4930404N11Rik	-0.402250618718931	-0.730261341409046	-0.328010722690116	0.561033969773813	0.259362655497597	0.689469903008543	9.31196	3.82258	7.77781	5.10886	9.61723	5.90824	6.84108	2.54568	3.90645	-0.143948462518715	-0.0843217878327714	0.0596266746859437	0.834547542296105	0.921927741190862	0.945138062517651	0.198722	0.187179	0.138732	0.249971	0.154828	0.102326	0.286281	0.131492	0.135437	NA	NA	NA	NA	NA	NA	0	0	0.0486167	0.0821185	0	0.116655	0.151153	0.0731566	0	NA	NA	NA	NA
4930405A10Rik	NA	NA	NA	NA	NA	NA	0	0	0	0	0.662742	1.4024	0	0	0	NA	NA	NA	NA	NA	NA	0	0	0	0	0	0	0	0	0	NA	NA	NA	NA	NA	NA	0	0	0	0	0	0	0	0	0	NA	NA	NA	NA
4930405A21Rik	1.56218872630837	0.979686615685094	-0.582502110623279	0.07959473656806	0.298443403188283	0.469653141136	1.75617	1.1443	0.825227	2.1411	9.10121	5.12731	3.32414	3.30226	1.59725	-0.0174685644646401	-0.172172293607334	-0.154703729142694	0.950214322932204	0.538425712255814	0.605435512840787	22.9832	22.6474	17.6907	21.4539	23.2484	19.1173	18.8472	19.6921	17.2706	1.21856283187217	1.25491098521039	0.0363481533382174	0.0910029315748065	0.0559491467426426	0.971418268735283	9.79268	13.2532	10.9572	26.885	27.3907	35.5828	34.0669	40.7861	13.7869	0.19718093131072	0.886440330035003	0.689259398724284	0.763924883241208
4930405D11Rik	NA	NA	NA	NA	NA	NA	0	0	0	0	0.664444	0.383455	0	0	0	NA	NA	NA	NA	NA	NA	0	0	0	0	0	0	0	0	0	NA	NA	NA	NA	NA	NA	0	0	0	0	0	0.0252422	0	0	0	NA	NA	NA	NA
4930405J17Rik	NA	NA	NA	NA	NA	NA	0	0.100564	0	0	0.342785	0	0	0	0	NA	NA	NA	NA	NA	NA	0	0	0	0	0	0	0	0	0	NA	NA	NA	NA	NA	NA	0	0	0	0	0	0	0	0	0	NA	NA	NA	NA
4930405L22Rik	NA	NA	NA	NA	NA	NA	0	0	0	0	2.96884	0	0.1186	0	0	NA	NA	NA	NA	NA	NA	0	0	0	0	0	0	0	0	0.0369765	NA	NA	NA	NA	NA	NA	0	0	0	0	0	0	0	0	0	NA	NA	NA	NA
4930405O22Rik	-0.720813862171328	-1.08359168251594	-0.362777820344611	0.359971876026365	0.144730149536638	0.724992922095087	3.72332	2.38197	3.07769	2.06338	3.83411	1.43174	1.94611	1.5863	1.17754	NA	NA	NA	NA	NA	NA	0.00372423	0.00701581	0.00866656	0	0.00424627	0.0191768	0.00536517	0.00616071	0.0126911	NA	NA	NA	NA	NA	NA	0.0119011	0	0	0.00307795	0.0141884	0.0218623	0.00629501	0.0182803	0	NA	NA	NA	NA
4930406D18Rik	NA	NA	NA	NA	NA	NA	0.468293	0	0	0.342562	5.30449	3.60148	0	0	0.479155	NA	NA	NA	NA	NA	NA	0	0	0	0	0	0	0.010549	0	0	NA	NA	NA	NA	NA	NA	0	0	0	0	0	0	0	0	0	NA	NA	NA	NA
4930407G08Rik	NA	NA	NA	NA	NA	NA	0	0.271868	0	0.226085	0.926699	0	0.4936	0	0.0948699	NA	NA	NA	NA	NA	NA	0.00994896	0.00937106	0	0	0	0	0	0.0164578	0	NA	NA	NA	NA	NA	NA	0	0	0	0	0.0126344	0	0	0	0	NA	NA	NA	NA
4930407I10Rik	NA	NA	NA	NA	NA	NA	0	0.0270724	0.0732132	0.13508	2.90682	0	0.147457	0	0.0283412	NA	NA	NA	NA	NA	NA	0	0	0	0	0	0.0157143	0	0	0	NA	NA	NA	NA	NA	NA	0.00975233	0	0	0.0151333	0	0	0.00773762	0	0	NA	NA	NA	NA
4930407I19Rik	NA	NA	NA	NA	NA	NA	0	0	0	0	0.233599	0	0	0	0	NA	NA	NA	NA	NA	NA	0	0	0	0	0	0	0	0	0	NA	NA	NA	NA	NA	NA	0	0	0	0	0	0	0	0	0	NA	NA	NA	NA
4930412B13Rik	NA	NA	NA	NA	NA	NA	0	0	0	0	0.168975	0.487583	0	0	0	NA	NA	NA	NA	NA	NA	0	0	0	0	0	0	0	0	0	NA	NA	NA	NA	NA	NA	0	0	0	0	0	0	0	0	0	NA	NA	NA	NA
4930412C18Rik	0.103877914663295	0.337589598597207	0.233711683933913	0.918889000064834	0.708539311557731	0.811831778782981	0.472871	0.637486	0.706835	0.477119	2.28161	0.344858	1.12848	0.658037	0.684048	-0.0778504607849903	-0.477342289219175	-0.399491828434185	0.859076880952673	0.326639497762812	0.421378933716809	0.0813618	0.118437	0.163516	0.120405	0.11385	0.120606	0.0958996	0.08157	0.0840173	0.290601608110681	1.40223912565516	1.11163751754447	0.704482170327004	0.0338280409526633	0.11717351996235	0.330909	0.229438	0.174922	0.275084	0.46965	0.266721	0.656367	0.707961	0.683056	-0.173967126388594	-0.597946074329001	-0.423978947940407	0.72878001770527
4930412O13Rik	NA	NA	NA	NA	NA	NA	0.0801165	0	0.0338822	0.0586063	2.88266	0.0308074	0.0682412	0	0	NA	NA	NA	NA	NA	NA	0	0	0	0.00539768	0.0110898	0	0	0	0.00828617	NA	NA	NA	NA	NA	NA	0	0	0.0178465	0.0120578	0.0092638	0.061175	0.0123303	0.0179032	0	-0.0544227370284183	-0.952273292735224	-0.897850555706806	0.916043925205346
4930413E15Rik	NA	NA	NA	NA	NA	NA	0	0	0.106085	0.122331	2.8414	0.192917	0.26708	0	0	NA	NA	NA	NA	NA	NA	0	0.0102895	0	0	0	0	0	0	0	NA	NA	NA	NA	NA	NA	0	0	0	0	0.0693634	0	0	0	0	NA	NA	NA	NA
4930413F20Rik	1.332663510913	0.837652785222164	-0.49501072569084	0.368911471836074	0.610272367170784	0.731646747625934	0.472395	0.230856	0.37459	0.503946	3.54107	0.56766	0.880193	0.153741	0.966703	NA	NA	NA	NA	NA	NA	0	0	0	0	0	0	0	0	0	NA	NA	NA	NA	NA	NA	0	0.0152278	0.0576473	0.0194744	0	0.0197606	0.0497863	0.0578304	0.0362675	-0.13336156837726	-0.150793748144911	-0.0174321797676509	0.834958077233118
4930413G21Rik	0.790001367141976	0.847632538111881	0.0576311709699052	0.473183149953273	0.410411172004416	0.95943336721512	0.415452	1.0377	1.07372	0.619072	4.92125	1.59755	1.76936	1.56241	1.60589	-0.00174653726715308	0.0255264653437783	0.0272730026109313	0.998260763268821	0.980298308959763	0.979176517486177	5.42862	5.96551	2.63183	1.67368	4.47024	10.0941	4.56197	3.74173	7.1941	-0.748749454015392	0.712071045667481	1.46082049968287	0.608262620025661	0.55480808390238	0.279220079504554	1.92752	1.1694	5.53372	1.49552	0.574492	3.79375	6.4996	7.77182	2.32094	-0.71529454477606	-0.891172051061862	-0.175877506285801	0.253545980951972
4930413M19Rik	NA	NA	NA	NA	NA	NA	0	0	0	0	0.359353	0	0	0	0	NA	NA	NA	NA	NA	NA	0	0	0	0	0	0	0	0	0	NA	NA	NA	NA	NA	NA	0	0	0	0	0	0	0	0	0	NA	NA	NA	NA
4930414N06Rik	NA	NA	NA	NA	NA	NA	0	0	0	0	0.353462	0	0.225923	0	0.217112	NA	NA	NA	NA	NA	NA	0	0.00719526	0	0	0.00580651	0	0	0	0.0260314	NA	NA	NA	NA	NA	NA	0	0	0.0062295	0.00631335	0	0	0	0	0	NA	NA	NA	NA
4930415F15Rik	NA	NA	NA	NA	NA	NA	0.085947	0	0	0.209571	2.57704	0	0	0	0	NA	NA	NA	NA	NA	NA	0.0341233	0.0160706	0.0264691	0.0336654	0.0335028	0.00976154	0.0245792	0.0250878	0.0129202	NA	NA	NA	NA	NA	NA	0	0.0147013	0	0	0	0	0	0	0	NA	NA	NA	NA
4930415L06Rik	NA	NA	NA	NA	NA	NA	0	0	0	0	0	0	0	0	0	NA	NA	NA	NA	NA	NA	0	0	0	0	0	0	0	0	0	NA	NA	NA	NA	NA	NA	0	0	0	0	0	0	0	0	0	NA	NA	NA	NA
4930415O20Rik	2.49804594287952	0.209467961990807	-2.28857798088871	0.0397523414939822	0.924182987702101	0.0584065108340553	1.02909	0.335271	0.241785	3.90336	4.95222	2.63812	1.21743	0	0.70197	NA	NA	NA	NA	NA	NA	0	0	0	0.0260734	0	0	0	0	0	NA	NA	NA	NA	NA	NA	0	0	0	0.00728061	0	0.0073876	0	0	0	NA	NA	NA	NA
4930417O13Rik	1.57568529890162	0.144336743443418	-1.4313485554582	0.0798065039542013	0.915876524286684	0.11267531234707	1.06581	1.09958	0.500824	1.80475	4.33986	4.66759	0.882609	0.770814	1.51462	-0.486849213578056	-0.441451514534226	0.0453976990438303	0.140131767082673	0.218436855873583	0.923742699668576	0.570783	0.718724	0.566255	0.288971	0.521774	0.536252	0.302943	0.496948	0.532331	NA	NA	NA	NA	NA	NA	0.0127999	0.00776557	0.00489965	0.0297936	0.00762997	0.0151157	0.0203112	0	0.018495	NA	NA	NA	NA
4930417O22Rik	NA	NA	NA	NA	NA	NA	0	0	0	0	1.09171	0.525026	0	0	0	NA	NA	NA	NA	NA	NA	0	0	0	0	0	0	0.0210929	0.00807353	0	NA	NA	NA	NA	NA	NA	0	0	0	0	0.0371875	0	0	0	0	NA	NA	NA	NA
4930419G24Rik	NA	NA	NA	NA	NA	NA	0.244681	0	0.194022	0.298312	2.24171	1.29371	0	0	0.187767	NA	NA	NA	NA	NA	NA	0	0	0	0	0.247001	0.371832	0	0.238908	0	NA	NA	NA	NA	NA	NA	0	1.11999	0	0	0.550218	0.363345	0.732349	1.06335	0	NA	NA	NA	NA
4930423M02Rik	NA	NA	NA	NA	NA	NA	0	0.209974	0.0567843	0	0.357862	1.34241	0	0.489419	0.164861	NA	NA	NA	NA	NA	NA	0	0	0	0	0	0	0	0	0	NA	NA	NA	NA	NA	NA	0	0	0	0	0	0	0	0	0	NA	NA	NA	NA
4930425K10Rik	NA	NA	NA	NA	NA	NA	0	0	0	0	1.45487	0	0.0929913	0	0	NA	NA	NA	NA	NA	NA	0	0	0	0	0	0	0	0	0	NA	NA	NA	NA	NA	NA	0	0	0	0	0	0	0	0	0	NA	NA	NA	NA
4930425L21Rik	NA	NA	NA	NA	NA	NA	0	0	0	0	1.48527	0	0	0	0	NA	NA	NA	NA	NA	NA	0	0	0	0	0	0	0	0	0	NA	NA	NA	NA	NA	NA	0	0	0	0	0	0	0	0	0	NA	NA	NA	NA
4930425O10Rik	NA	NA	NA	NA	NA	NA	0	0.133825	0.0965092	0	1.9767	0	0	0	0	NA	NA	NA	NA	NA	NA	0	0	0	0.0221852	0	0	0	0	0	NA	NA	NA	NA	NA	NA	0	0	0.0244505	0	0	0	0.0253396	0	0	NA	NA	NA	NA
4930426D05Rik	-0.550971281823258	-1.18540235039758	-0.634431068574319	0.271819307473132	0.0183518080871656	0.302645943180441	3.95256	6.00938	5.14982	3.65069	6.11854	3.53105	2.04042	3.43029	1.96084	NA	NA	NA	NA	NA	NA	0	0.0226724	0.0280069	0	0.0228705	0	0	0	0	NA	NA	NA	NA	NA	NA	0	0.0622218	0	0	0	0	0	0	0	NA	NA	NA	NA
4930426L09Rik	-0.502759437631345	-0.159259164073414	0.343500273557931	0.608894898591664	0.870527874088375	0.748028823723571	1.74208	1.95808	1.84186	1.64604	3.91758	0	1.85482	1.98435	1.60423	NA	NA	NA	NA	NA	NA	0	0	0.0303844	0	0	0.0448219	0	0	0	NA	NA	NA	NA	NA	NA	0.0278165	0.0337519	0.0212956	0	0	0.0437988	0	0	0	NA	NA	NA	NA
4930427A07Rik	0.0299716781652198	-0.356187093108926	-0.386158771274146	0.856743092764371	0.0155399028060513	0.0179686250248433	46.8555	36.8781	39.1379	53.6215	46.8498	46.6571	40.8921	33.248	30.3365	-0.405093683636017	-0.465964841328064	-0.0608711576920471	0.124532697535155	0.0952104825134766	0.863817805769167	32.2008	31.1275	32.1988	21.3218	26.5187	26.4001	13.7764	28.2319	26.3393	0.27116395256594	-0.348222435836038	-0.619386388401978	0.801704090245601	0.731565272188542	0.569106032233682	27.6746	11.2115	38.0606	41.5105	14.616	49.5014	27.1785	28.5583	8.90066	-0.214701416056214	0.0759531046801593	0.290654520736373	0.329011366315889
4930428D20Rik	NA	NA	NA	NA	NA	NA	0.119848	0	0	0	2.79497	0	0	0	0	NA	NA	NA	NA	NA	NA	0	0	0	0	0	0	0	0	0	NA	NA	NA	NA	NA	NA	0	0	0	0	0.0191779	0	0	0	0	NA	NA	NA	NA
4930428E07Rik	NA	NA	NA	NA	NA	NA	0.0704223	0	0	0	1.17308	0	0.14996	0	0	NA	NA	NA	NA	NA	NA	0	0	0	0	0	0	0	0	0	NA	NA	NA	NA	NA	NA	0	0	0	0	0	0	0	0	0	NA	NA	NA	NA
4930428G15Rik	NA	NA	NA	NA	NA	NA	0.481176	0	0	0	1.60306	0	0.341544	0	0	NA	NA	NA	NA	NA	NA	0	0	0	0	0	0	0	0	0	NA	NA	NA	NA	NA	NA	0	0	0	0	0	0	0	0	0	NA	NA	NA	NA
4930428O21Rik	NA	NA	NA	NA	NA	NA	0	0	0.196624	0	0.74349	0	0	0	0	NA	NA	NA	NA	NA	NA	0	0	0	0	0	0	0	0	0	NA	NA	NA	NA	NA	NA	0	0	0.0129712	0.00657287	0	0.00666947	0.0067214	0	0	NA	NA	NA	NA
4930429B21Rik	-0.061947805271516	-0.242824648802308	-0.180876843530792	0.907152896184341	0.623568001534113	0.741309671127632	3.81671	2.98432	3.7546	4.49143	3.98053	3.19054	3.88704	3.67243	2.24126	-0.398344022555337	-0.580205065980483	-0.181861043425146	0.243905570974812	0.150183175624652	0.691620545248091	19.8466	15.4223	13.278	15.4194	11.7857	11.9226	12.866	10.9435	9.01749	-0.0526508838415071	0.211525888119681	0.264176771961188	0.961687924150817	0.811559735533746	0.79679241713008	10.5703	27.5753	11.7339	19.2729	15.1221	19.9723	20.1278	24.3541	17.3097	-0.140013026130944	-0.474834716838759	-0.334821690707814	0.71543030562731
4930429D17Rik	NA	NA	NA	NA	NA	NA	0	0	0	0.145758	0.929362	0.536341	0.254581	0	0	NA	NA	NA	NA	NA	NA	0	0	0	0	0	0	0	0	0	NA	NA	NA	NA	NA	NA	0	0	0	0	0	0	0	0	0.0688686	NA	NA	NA	NA
4930429F11Rik	NA	NA	NA	NA	NA	NA	0	0	0	0.195306	0.80054	1.23199	0	0	0	NA	NA	NA	NA	NA	NA	0	0	0	0	0	0	0	0	0	NA	NA	NA	NA	NA	NA	0	0	0	0	0	0	0	0	0	NA	NA	NA	NA
4930429F24Rik	1.33701407637858	0.451625141942361	-0.885388934436217	0.123467530429679	0.673080617123103	0.289315337524779	1.70311	0.457763	0.810296	1.5054	2.5533	5.48479	1.81333	1.55197	1.08913	NA	NA	NA	NA	NA	NA	0.0624401	0.0588132	0.0484342	0.0462017	0.110744	0.107172	0	0.0229533	0	NA	NA	NA	NA	NA	NA	0.0221704	0.0807031	0.0678923	0.0172015	0.0264313	0.0698173	0.0527707	0.0255405	0	NA	NA	NA	NA
4930430A15Rik	NA	NA	NA	NA	NA	NA	0	0.0344149	0.037228	0.0858581	0.938464	0.609293	0.03749	0	0	NA	NA	NA	NA	NA	NA	0	0	0	0	0	0	0	0	0	NA	NA	NA	NA	NA	NA	0	0	0	0	0	0	0	0	0	NA	NA	NA	NA
4930430F08Rik	-0.17117449268318	0.0736300406887165	0.244804533371897	0.374235453621615	0.708219771951263	0.202242311613066	16.427	14.4866	14.7938	16.1134	13.9938	17.1807	17.6041	18.9815	16.0415	-0.0637333819473132	-0.197221577172877	-0.133488195225564	0.80612896312632	0.434223247895563	0.654769172040038	16.9474	19.4442	19.1944	20.4275	17.7684	16.4203	19.8043	13.8061	14.1307	-0.025724533249188	0.349327912974482	0.37505244622367	0.9856680965114	0.736000731016737	0.764420437338731	9.02616	14.797	7.8291	7.78548	18.3164	8.84486	10.247	10.4259	21.9682	0.254839004544825	0.126735126974378	-0.128103877570447	0.254872305566617
4930430F21Rik	NA	NA	NA	NA	NA	NA	0.241486	0	0	0	0.804523	0	0	0.523943	0	NA	NA	NA	NA	NA	NA	0	0	0	0	0	0	0	0	0	NA	NA	NA	NA	NA	NA	0	0	0	0	0	0	0	0	0	NA	NA	NA	NA
4930430J02Rik	NA	NA	NA	NA	NA	NA	0	0	0.152734	0	3.36894	0	0	0	0	NA	NA	NA	NA	NA	NA	0	0	0	0	0	0	0	0	0	NA	NA	NA	NA	NA	NA	0	0	0	0.0332773	0	0	0	0	0	NA	NA	NA	NA
4930431F12Rik	NA	NA	NA	NA	NA	NA	0	0	0.0907494	0.104647	1.90638	0	0	0	0	NA	NA	NA	NA	NA	NA	0	0	0	0	0	0	0	0	0	NA	NA	NA	NA	NA	NA	0	0	0	0	0	0	0	0.0809192	0.101495	NA	NA	NA	NA
4930431P03Rik	NA	NA	NA	NA	NA	NA	0	0	0	0.172882	0	0	0.0603914	0.221516	0.0580361	NA	NA	NA	NA	NA	NA	0	0	0	0.00982817	0.0050481	0.022798	0.0287022	0.0146481	0.0301751	NA	NA	NA	NA	NA	NA	0.00707423	0.00858371	0	0	0	0	0	0	0	NA	NA	NA	NA
4930432J09Rik	NA	NA	NA	NA	NA	NA	0.0206635	0	0.0436941	0	0.8261	1.74808	0	0	0	NA	NA	NA	NA	NA	NA	0	0	0	0	0	0	0	0	0	NA	NA	NA	NA	NA	NA	0	0.0262095	0	0	0	0	0	0	0	NA	NA	NA	NA
4930432K21Rik	0.409549260548253	-0.329228961131346	-0.738778221679599	0.477600722460906	0.611366305542698	0.219655126625286	1.84242	1.92756	1.64615	1.92988	4.40907	3.34278	1.71299	2.02686	1.06206	1.03421670625573	0.312689191073357	-0.72152751518237	0.0014777417858706	0.25391544411613	0.0200717457895502	1.07599	1.32533	1.18775	2.57221	2.6109	2.36772	1.3116	1.71907	1.28489	1.71110361869541	1.91809969769992	0.206996079004508	0.0747542122233797	0.0303528042301043	0.844606309709443	0.352658	0.178295	0.269986	0.866464	0.700726	1.43448	1.42233	1.45578	0.452948	0.832847655569511	0.75806454921071	-0.0747831063588012	0.0202823647255121
4930432M17Rik	NA	NA	NA	NA	NA	NA	0	0.0561265	0	0	3.06104	0	0	0	0	NA	NA	NA	NA	NA	NA	0	0	0	0	0	0	0	0	0	NA	NA	NA	NA	NA	NA	0	0	0	0	0	0	0	0	0	NA	NA	NA	NA
4930433B08Rik	NA	NA	NA	NA	NA	NA	0	0	0	0	0	0	0	0	0	NA	NA	NA	NA	NA	NA	0	0	0	0	0	0	0	0	0	NA	NA	NA	NA	NA	NA	0	0	0	0	0	0	0	0	0	NA	NA	NA	NA
4930433I11Rik	NA	NA	NA	NA	NA	NA	0	0.0938495	0	0	1.17296	0.92308	0	0	0	NA	NA	NA	NA	NA	NA	0	0	0	0	0	0	0	0	0	NA	NA	NA	NA	NA	NA	0	0	0	0	0	0	0	0	0	NA	NA	NA	NA
4930433N12Rik	NA	NA	NA	NA	NA	NA	0	0	0	0	2.1842	0	0	0	0.0479155	NA	NA	NA	NA	NA	NA	0	0	0	0	0	0.017154	0	0.0551088	0	NA	NA	NA	NA	NA	NA	0	0.0258348	0.0163003	0.0495592	0	0	0.152037	0.0490563	0	NA	NA	NA	NA
4930434J06Rik	NA	NA	NA	NA	NA	NA	0	0	0	0.356799	0.97499	0	0	0	0	NA	NA	NA	NA	NA	NA	0	0	0	0	0	0	0	0	0	NA	NA	NA	NA	NA	NA	0	0	0	0	0	0	0	0	0	NA	NA	NA	NA
4930435E12Rik	NA	NA	NA	NA	NA	NA	0	0	0.0500183	0	1.10328	3.00163	0	0	0.145217	NA	NA	NA	NA	NA	NA	0	0	0	0	0	0	0	0	0	NA	NA	NA	NA	NA	NA	0	0	0	0	0	0	0	0	0	NA	NA	NA	NA
4930438E09Rik	NA	NA	NA	NA	NA	NA	0	0	0	0.406719	1.94495	3.36734	0	0	0	NA	NA	NA	NA	NA	NA	0	0	0	0	0	0	0	0	0	NA	NA	NA	NA	NA	NA	0	0	0	0	0	0	0	0	0	NA	NA	NA	NA
4930440C22Rik	NA	NA	NA	NA	NA	NA	0	0	0.0437221	0	0.413314	0	0	0	0	NA	NA	NA	NA	NA	NA	0	0	0	0	0	0	0	0	0	NA	NA	NA	NA	NA	NA	0	0	0	0	0	0	0	0	0	NA	NA	NA	NA
4930440I19Rik	NA	NA	NA	NA	NA	NA	0	0	0	0	0.830875	0	0	0	0.12759	NA	NA	NA	NA	NA	NA	0	0	0	0	0	0	0.0460908	0	0	NA	NA	NA	NA	NA	NA	0	0.0413518	0	0	0.142204	0.147568	0.0405591	0.0981509	0.0492431	NA	NA	NA	NA
4930441H08Rik	NA	NA	NA	NA	NA	NA	0	0	0	0.158123	2.16044	0	0	0	0	NA	NA	NA	NA	NA	NA	0	0	0	0	0	0	0	0	0	NA	NA	NA	NA	NA	NA	0	0	0	0	0	0	0	0	0	NA	NA	NA	NA
4930441J16Rik	NA	NA	NA	NA	NA	NA	0	0	0	0	0	0	0	0	0	NA	NA	NA	NA	NA	NA	0	0	0	0	0	0	0	0	0	NA	NA	NA	NA	NA	NA	0	0	0	0	0	0	0	0	0	NA	NA	NA	NA
4930442J19Rik	NA	NA	NA	NA	NA	NA	0	0	0	0	0	0	0	0	0	NA	NA	NA	NA	NA	NA	0	0	0	0	0	0	0	0	0	NA	NA	NA	NA	NA	NA	0	0	0	0	0	0	0	0	0	NA	NA	NA	NA
4930442L01Rik	3.85282570886296	1.99221904025287	-1.86060666861009	0.133096552950283	0.596913682724268	0.346963269116624	0	0	0.100085	0	1.47175	1.09203	0.436755	0	0	NA	NA	NA	NA	NA	NA	0	0	0	0	0	0	0	0	0	NA	NA	NA	NA	NA	NA	0	0	0	0	0	0	0	0	0	NA	NA	NA	NA
4930443O20Rik	NA	NA	NA	NA	NA	NA	0	0	0	0	0.747097	0	0.0477523	0.642238	0	NA	NA	NA	NA	NA	NA	0	0	0	0	0	0	0	0	0	NA	NA	NA	NA	NA	NA	0	0	0	0	0	0	0.00619157	0.00898996	0	NA	NA	NA	NA
4930444F02Rik	NA	NA	NA	NA	NA	NA	0.123214	0.0301069	0	0.0375552	1.53935	0	0	0.10025	0	NA	NA	NA	NA	NA	NA	0.0504712	0	0	0	0.00959098	0	0.0727092	0	0	NA	NA	NA	NA	NA	NA	0	0	0	0	0	0	0	0	0	NA	NA	NA	NA
4930444G20Rik	NA	NA	NA	NA	NA	NA	0	0	0.0772728	0	0.243492	0.772864	0	0	0	NA	NA	NA	NA	NA	NA	0	0	0	0	0	0	0	0	0	NA	NA	NA	NA	NA	NA	0	0	0	0	0	0	0.0596293	0	0	NA	NA	NA	NA
4930444M15Rik	NA	NA	NA	NA	NA	NA	0	0	0.0412696	0.237948	2.991	4.65304	0	0	0.0399392	NA	NA	NA	NA	NA	NA	0.0141079	0	0.00820749	0.0260973	0.0134045	0.0242147	0.010162	0	0	NA	NA	NA	NA	NA	NA	0.0150277	0	0	0	0	0	0.0298078	0.017312	0	NA	NA	NA	NA
4930444P10Rik	1.96103351627738	0.795684233115693	-1.16534928316169	0.0903061239178298	0.588803883317531	0.268506362648027	0.0701932	0.0686058	1.03899	1.06973	3.62471	1.75445	0.784728	0.456887	0.861855	NA	NA	NA	NA	NA	NA	0.050679	0	0	0.149997	0.0770438	0.130478	0	0.0838344	0.172699	NA	NA	NA	NA	NA	NA	0.215933	0.262008	0.123985	0.37696	0.0643582	0.255	0.042831	0.621892	0.0520013	-0.139248775934352	-0.0403555032667401	0.0988932726676117	0.853504278513663
4930445N18Rik	0.521519268441626	-0.234400103366958	-0.755919371808584	0.806724390729975	0.927093704343467	0.735558548182512	0	0.785327	0.540604	0.44528	2.19019	0.421324	0	0	1.12109	NA	NA	NA	NA	NA	NA	0.0206735	0.0194727	0.0721631	0	0	0.017742	0	0	0	NA	NA	NA	NA	NA	NA	0.0220214	0	0.118013	0.187945	0.0525073	0.0520111	0.209664	0.0253688	0.0636387	NA	NA	NA	NA
4930447A16Rik	NA	NA	NA	NA	NA	NA	0	0	0	0	0.734624	5.93539	0	0.430579	0	NA	NA	NA	NA	NA	NA	0	0	0	0	0	0	0	0	0	NA	NA	NA	NA	NA	NA	0	0	0	0	0	0	0	0	0	NA	NA	NA	NA
4930447C04Rik	NA	NA	NA	NA	NA	NA	0	0.0993527	0.0358246	0	1.35463	2.21501	0.21646	0	0.0346697	NA	NA	NA	NA	NA	NA	0	0	0	0	0	0	0	0	0	NA	NA	NA	NA	NA	NA	0	0.0161166	0	0	0	0.00348568	0	0	0	NA	NA	NA	NA
4930447F24Rik	NA	NA	NA	NA	NA	NA	0.457695	0.089469	0.193564	0	2.28726	0	0.146195	0	0.0936622	NA	NA	NA	NA	NA	NA	0	0.00632235	0	0	0	0	0	0	0	-1.55328830208326	-4.55968208625271	-3.00639378416945	0.0642429940736639	0.00133448840633277	0.0247014743979426	0.857984	1.00636	0.509059	0.382773	0.358008	0.185756	0.0567279	0.0329468	0.0137747	NA	NA	NA	NA
4930447J18Rik	NA	NA	NA	NA	NA	NA	0	0	0	0.191281	0.261348	0	0	0	0	NA	NA	NA	NA	NA	NA	0	0	0	0	0	0	0	0	0	NA	NA	NA	NA	NA	NA	0	0	0	0	0	0.0126769	0	0	0	NA	NA	NA	NA
4930447K03Rik	NA	NA	NA	NA	NA	NA	0	0.306169	0.397435	0.381915	2.50469	0	0	0.815585	0	NA	NA	NA	NA	NA	NA	0.0264735	0	0	0.0195887	0	0.0227195	0	0	0	NA	NA	NA	NA	NA	NA	0.056399	0.0342166	0	0.0875177	0.100857	0.0222009	0.0447477	0	0	NA	NA	NA	NA
4930447M23Rik	-0.12639325127344	0.720761250926366	0.847154502199806	0.870948893500526	0.192697300859321	0.181249511974195	1.38405	1.97501	1.49259	1.45118	2.95106	1.54341	3.38933	1.65761	3.45541	NA	NA	NA	NA	NA	NA	0	0.044923	0.0554928	0.03529	0.0362524	0.0818607	0	0	0	NA	NA	NA	NA	NA	NA	0	0	0	0	0	0	0	0	0	0.0847480151540554	0.602417931746409	0.517669916592353	0.907909116416112
4930447N08Rik	NA	NA	NA	NA	NA	NA	0.111969	0	0	0	3.17077	0.538197	0.0596078	0	0	NA	NA	NA	NA	NA	NA	0	0	0	0	0	0	0	0	0	NA	NA	NA	NA	NA	NA	0	0	0	0	0	0	0	0	0	NA	NA	NA	NA
4930448C13Rik	NA	NA	NA	NA	NA	NA	0	0	0	0	3.21011	0	0	0	0	NA	NA	NA	NA	NA	NA	0	0	0	0	0	0	0	0	0	NA	NA	NA	NA	NA	NA	0	0	0	0	0	0	0	0	0	NA	NA	NA	NA
4930448F12Rik	NA	NA	NA	NA	NA	NA	0	0	0	0	0	0.434568	0	0	0	NA	NA	NA	NA	NA	NA	0	0	0	0	0	0	0	0	0	NA	NA	NA	NA	NA	NA	0.00622607	0.0151092	0	0	0	0	0	0	0	NA	NA	NA	NA
4930448H16Rik	NA	NA	NA	NA	NA	NA	0	0.733083	0	0	3.21276	2.88417	0	0	0	NA	NA	NA	NA	NA	NA	0.0086654	0	0	0	0	0	0	0	0	NA	NA	NA	NA	NA	NA	0	0	0	0	0	0	0	0	0	NA	NA	NA	NA
4930448I06Rik	NA	NA	NA	NA	NA	NA	0	0	0	0	0.752573	0	0	0	0	NA	NA	NA	NA	NA	NA	0	0	0	0	0	0	0	0	0	NA	NA	NA	NA	NA	NA	0	0	0	0	0	0	0	0	0	NA	NA	NA	NA
4930448I18Rik	NA	NA	NA	NA	NA	NA	0	0	0	0	0.29415	0	0	0	0	NA	NA	NA	NA	NA	NA	0	0	0	0	0	0	0	0	0	NA	NA	NA	NA	NA	NA	0	0	0	0	0	0	0	0	0	NA	NA	NA	NA
4930448K20Rik	NA	NA	NA	NA	NA	NA	0.270976	0.0882827	0	0	0.451386	1.12882	0	0	0	NA	NA	NA	NA	NA	NA	0	0	0	0	0	0	0	0	0	NA	NA	NA	NA	NA	NA	0	0	0	0	0	0	0.00215468	0	0	NA	NA	NA	NA
4930449E01Rik	NA	NA	NA	NA	NA	NA	0	0	0	0	1.79378	3.51968	0	0	0	NA	NA	NA	NA	NA	NA	0	0	0	0	0	0	0	0	0	NA	NA	NA	NA	NA	NA	0	0	0	0	0	0	0	0	0	NA	NA	NA	NA
4930449E18Rik	NA	NA	NA	NA	NA	NA	0	0	0	0	2.20575	0	0	0	0	NA	NA	NA	NA	NA	NA	0	0	0	0	0	0	0	0	0	NA	NA	NA	NA	NA	NA	0	0	0	0	0	0	0	0	0	NA	NA	NA	NA
4930449I24Rik	NA	NA	NA	NA	NA	NA	0	0	0	0	0.553798	0	0	0	0	NA	NA	NA	NA	NA	NA	0	0	0	0	0	0	0	0	0	NA	NA	NA	NA	NA	NA	0	0	0	0	0	0	0	0	0	NA	NA	NA	NA
4930451G09Rik	0.408506009688574	-0.190923233985878	-0.599429243674452	0.359632855440833	0.709604630566205	0.194140858334775	3.63354	1.83152	2.77856	4.625	5.5578	3.07563	3.4064	2.08245	2.2681	0.535106748433076	-0.258547160378992	-0.793653908812067	0.0407962500268002	0.387465914842509	0.0200717457895502	0.29972	0.350749	0.295896	0.443547	0.48671	0.483261	0.209348	0.270438	0.299185	0.599411989852129	-0.00842066012817497	-0.607832649980304	0.361876043986146	0.993562740936003	0.396122917344582	0.832015	0.446079	0.755475	1.34363	0.599765	1.57664	1.03625	0.679858	0.447331	0.5426565113431	0.467110482532927	-0.0755460288101732	0.0602853479850252
4930451I11Rik	NA	NA	NA	NA	NA	NA	1.08999	0.266335	1.15242	0.664451	11.8019	2.09568	1.01547	0	0.836453	NA	NA	NA	NA	NA	NA	0	0.295666	0	0.232266	0.05965	0.269389	0	0	0.356559	NA	NA	NA	NA	NA	NA	0	0	0.255982	0	0	0.789719	0.26529	0	0	NA	NA	NA	NA
4930452A19Rik	NA	NA	NA	NA	NA	NA	0	0	0	0.133735	2.55811	0	0	0	0	NA	NA	NA	NA	NA	NA	0	0	0	0	0	0	0	0	0	NA	NA	NA	NA	NA	NA	0	0	0	0	0	0	0	0	0	NA	NA	NA	NA
4930452B06Rik	-0.151104211974285	-0.143021847045428	0.00808236492885657	0.573982348329579	0.584550991611683	0.980627517865338	9.4807	9.79514	9.97399	10.4402	13.7158	8.32255	10.9709	7.31943	10.182	-0.0957241266084099	-0.0578267955976974	0.0378973310107124	0.707761249569471	0.842129067477274	0.91148838409457	5.58377	6.32585	6.28733	6.38784	5.71123	5.39926	7.24704	5.12209	4.89579	-0.199715537755494	0.0284628764731878	0.228178414228682	0.688052635186076	0.959928995983659	0.684646297314253	3.27541	2.84354	2.87479	2.72209	3.38208	2.69735	2.90321	3.06285	3.70962	0.080399521980643	0.0322342263698055	-0.0481652956108375	0.778749781788966
4930452G13Rik	NA	NA	NA	NA	NA	NA	0	0	0.316783	0	3.39389	3.34121	0.25521	0	0	NA	NA	NA	NA	NA	NA	0	0	0	0	0	0	0	0.0131799	0	NA	NA	NA	NA	NA	NA	0	0	0	0	0	0	0	0	0	NA	NA	NA	NA
4930452N14Rik	NA	NA	NA	NA	NA	NA	0	0	0	0	2.1104	0	0	0	0	NA	NA	NA	NA	NA	NA	0	0	0	0	0	0	0	0	0	NA	NA	NA	NA	NA	NA	0	0	0	0	0	0	0	0	0	NA	NA	NA	NA
4930453H23Rik	NA	NA	NA	NA	NA	NA	0	0	0.119415	0.137703	0.376286	0	0	0	0	NA	NA	NA	NA	NA	NA	0	0	0	0	0	0	0	0	0	NA	NA	NA	NA	NA	NA	0	0	0	0	0	0	0	0	0	NA	NA	NA	NA
4930453L07Rik	NA	NA	NA	NA	NA	NA	0	0	0.0475504	0.164497	1.34851	0	0	0	0.0460175	NA	NA	NA	NA	NA	NA	0	0	0	0.0270333	0.0138853	0	0	0	0.0138332	NA	NA	NA	NA	NA	NA	0	0	0	0	0	0	0.0205846	0	0	NA	NA	NA	NA
4930453N24Rik	0.052538950955266	0.188936771407161	0.136397820451894	0.727690637396366	0.149824899031812	0.330793524960347	85.0428	77.7969	77.3702	105.165	91.8498	95.0763	93.394	101.53	103.234	0.505555516354647	0.377101334225565	-0.128454182129083	0.00328367241286181	0.0171675716130137	0.421661440172092	6.65243	6.84472	7.14872	10.8323	9.8777	9.40912	8.60688	9.22306	8.6274	0.228767578572511	0.351934902398016	0.123167323825506	0.631823892157026	0.41327419037262	0.843274620161769	7.69548	9.50181	8.7508	9.92792	13.5599	10.8378	11.0744	11.439	12.8477	0.418969489570144	0.0565296039611701	-0.362439885608974	0.0120871715418482
4930455B14Rik	NA	NA	NA	NA	NA	NA	0.294978	0	0	0	2.94821	0	0.0628137	0	0	NA	NA	NA	NA	NA	NA	0	0.007114	0	0	0	0	0	0.00416462	0	NA	NA	NA	NA	NA	NA	0	0	0	0	0	0	0.0127662	0	0	NA	NA	NA	NA
4930455C13Rik	2.32454811543448	0.98082139807614	-1.34372671735834	0.266142690025583	0.731490381978112	0.479135287302936	0.382194	0.0622584	0	0	1.2733	2.20449	0.135643	0.912155	0.0651763	NA	NA	NA	NA	NA	NA	0.00730867	0	0	0	0.00694429	0.0125446	0.0105289	0	0	NA	NA	NA	NA	NA	NA	0	0	0.00596013	0	0	0.00612913	0	0	0	NA	NA	NA	NA
4930455D15Rik	NA	NA	NA	NA	NA	NA	0	0	0.127027	0	2.53504	0	0.511682	0.0521349	0.0819544	NA	NA	NA	NA	NA	NA	0	0	0	0.0053684	0	0	0	0.00400059	0.00824122	NA	NA	NA	NA	NA	NA	0	0	0	0	0	0	0	0	0	NA	NA	NA	NA
4930455F16Rik	NA	NA	NA	NA	NA	NA	0.41486	0	0.146207	0	0.46071	1.99409	0	0	0	NA	NA	NA	NA	NA	NA	0	0	0	0	0	0	0	0	0	NA	NA	NA	NA	NA	NA	0	0	0	0	0	0	0	0	0	NA	NA	NA	NA
4930455G09Rik	0.301827427930533	-1.31415200690686	-1.61597943483739	0.86858181129263	0.538256797875093	0.437478194481651	1.74914	0.502818	1.52297	0.752657	7.88407	0	1.42414	0	0.105277	NA	NA	NA	NA	NA	NA	0	0.0308576	0	0	0	0	0	0	0	NA	NA	NA	NA	NA	NA	0	0	0	0.0270755	0	0	0	0	0	NA	NA	NA	NA
4930455H04Rik	NA	NA	NA	NA	NA	NA	0	0	0	0	1.12549	1.57743	0	0	0	NA	NA	NA	NA	NA	NA	0	0	0	0	0	0	0	0	0	NA	NA	NA	NA	NA	NA	0	0	0	0	0	0	0	0	0	NA	NA	NA	NA
4930455J16Rik	NA	NA	NA	NA	NA	NA	0	0	0.0841119	0	0.530085	0	0	0	0	NA	NA	NA	NA	NA	NA	0	0	0	0	0	0	0	0	0	NA	NA	NA	NA	NA	NA	0	0	0	0	0	0	0	0	0	NA	NA	NA	NA
4930456L15Rik	NA	NA	NA	NA	NA	NA	0	0	0	0	1.81951	0	0.465192	0	0	NA	NA	NA	NA	NA	NA	0	0	0	0	0	0	0	0	0	NA	NA	NA	NA	NA	NA	0	0	0	0	0	0	0.0727228	0	0	NA	NA	NA	NA
4930459C07Rik	NA	NA	NA	NA	NA	NA	0	0	0	0.326858	1.07181	0	0.114178	0	0	NA	NA	NA	NA	NA	NA	0	0	0	0	0	0	0	0	0	NA	NA	NA	NA	NA	NA	0	0	0	0	0	0	0	0.00461026	0	NA	NA	NA	NA
4930459L07Rik	NA	NA	NA	NA	NA	NA	0	0	0	0	0	0	0	0	0	NA	NA	NA	NA	NA	NA	0	0	0	0	0	0	0	0	0	NA	NA	NA	NA	NA	NA	0	0	0.0541234	0	0	0	0	0	0	NA	NA	NA	NA
4930461G14Rik	NA	NA	NA	NA	NA	NA	0	0	0	0	1.38213	0	0.0883418	0	0	NA	NA	NA	NA	NA	NA	0	0	0	0	0	0	0	0	0	NA	NA	NA	NA	NA	NA	0	0.0124017	0.00782477	0	0	0	0	0	0	NA	NA	NA	NA
4930463O16Rik	NA	NA	NA	NA	NA	NA	0	0.0271595	0	0.0338787	0.555463	0.908257	0.118345	0	0	NA	NA	NA	NA	NA	NA	0	0	0	0	0	0	0	0	0	NA	NA	NA	NA	NA	NA	0	0.0137863	0	0	0	0	0	0	0	NA	NA	NA	NA
4930465K10Rik	2.48933952957177	-0.0257012254671171	-2.51504075503889	0.0103558293071201	0.988902650670236	0.0122338937908912	0.410258	0.751837	0.379537	1.56307	3.75869	6.3103	0.764415	0.534073	0.367301	NA	NA	NA	NA	NA	NA	0.0221949	0.0139371	0.0086082	0.0273714	0.0154648	0	0	0.00815897	0.0252112	NA	NA	NA	NA	NA	NA	0	0.0478111	0	0.0122289	0.0187905	0.0248172	0	0	0	NA	NA	NA	NA
4930465M20Rik	NA	NA	NA	NA	NA	NA	0	0	0.0948372	0	4.93084	2.84562	0.143257	0	0	NA	NA	NA	NA	NA	NA	0	0	0	0	0	0	0	0	0	NA	NA	NA	NA	NA	NA	0	0	0	0	0	0	0	0	0	NA	NA	NA	NA
4930467D21Rik	NA	NA	NA	NA	NA	NA	0	0.0211201	0	0.0526902	0.935879	1.03866	0	0	0	NA	NA	NA	NA	NA	NA	0	0	0	0	0	0	0	0	0	NA	NA	NA	NA	NA	NA	0	0	0	0	0	0	0	0	0	NA	NA	NA	NA
4930467E23Rik	NA	NA	NA	NA	NA	NA	0	0	0	0	0.16656	0	0	0	0.127886	NA	NA	NA	NA	NA	NA	0	0	0.00597544	0	0	0	0	0	0	NA	NA	NA	NA	NA	NA	0	0	0	0	0	0	0	0	0	NA	NA	NA	NA
4930467K11Rik	2.28405371351158	1.8812055565891	-0.402848156922473	0.170684620728037	0.277239515227783	0.779606614211664	0.716107	0	0.283921	0	3.87684	3.95839	0.953065	1.6314	1.55702	NA	NA	NA	NA	NA	NA	0.0993931	0	0.0578237	0.0735445	0.0566627	0.0426496	0.143187	0.0548061	0.0564504	NA	NA	NA	NA	NA	NA	0	0	0.121581	0.0410725	0	0.0416761	0.252004	0	0	NA	NA	NA	NA
4930469G21Rik	NA	NA	NA	NA	NA	NA	0	0	0	0.248124	1.13004	0	0	0	0.277649	NA	NA	NA	NA	NA	NA	0	0	0	0	0	0	0	0	0	NA	NA	NA	NA	NA	NA	0	0	0	0	0	0	0.0139851	0	0	NA	NA	NA	NA
4930470H14Rik	NA	NA	NA	NA	NA	NA	0.186615	0.036479	0.0789216	0.318526	0.621719	0	0.0397385	0	0	NA	NA	NA	NA	NA	NA	0	0	0	0	0	0	0	0	0	NA	NA	NA	NA	NA	NA	0	0	0	0	0	0	0	0	0	NA	NA	NA	NA
4930470O06Rik	NA	NA	NA	NA	NA	NA	0	0	0	0	1.63342	0	0	0	0	NA	NA	NA	NA	NA	NA	0	0	0	0	0	0	0	0	0	NA	NA	NA	NA	NA	NA	0	0	0	0	0	0	0	0	0	NA	NA	NA	NA
4930470P17Rik	NA	NA	NA	NA	NA	NA	0	0.0906875	0	0	1.39105	1.69476	0	0.301971	0	NA	NA	NA	NA	NA	NA	0	0	0	0	0	0	0	0	0	NA	NA	NA	NA	NA	NA	0	0	0	0	0	0	0	0	0	NA	NA	NA	NA
4930471C04Rik	NA	NA	NA	NA	NA	NA	0.673368	0	0	0	0.99705	0	0.637286	0	0	NA	NA	NA	NA	NA	NA	0	0	0	0	0	0	0	0	0	NA	NA	NA	NA	NA	NA	0.0269398	0	0	0.0139347	0	0	0	0	0	NA	NA	NA	NA
4930471G03Rik	NA	NA	NA	NA	NA	NA	0	0	0	0	0.96687	0	0.102999	0	0	NA	NA	NA	NA	NA	NA	0	0	0	0	0	0	0	0	0	NA	NA	NA	NA	NA	NA	0	0	0	0	0	0	0	0	0	NA	NA	NA	NA
4930471M09Rik	1.51778591611385	0.670057133860151	-0.847728782253697	0.321015006401688	0.722082870322497	0.563617252244604	0.581998	0.341302	0.1846	0.780521	4.84739	0	0.68163	0.681879	0.595496	NA	NA	NA	NA	NA	NA	0.0212666	0.0400627	0.0123722	0.011802	0.00808254	0.018251	0.0306369	0.00293164	0.00603919	NA	NA	NA	NA	NA	NA	0.0113266	0	0	0	0	0	0.00898665	0.00652417	0	NA	NA	NA	NA
4930473A02Rik	NA	NA	NA	NA	NA	NA	0	0.179573	0	0	4.2847	0	0.146714	0	0	NA	NA	NA	NA	NA	NA	2.17145	3.40886	0	0	2.40705	0.931768	2.60684	1.39691	0.822183	NA	NA	NA	NA	NA	NA	0.771008	0.935523	2.65619	0.897313	1.37878	1.214	1.83518	0.888208	0.742701	NA	NA	NA	NA
4930473O22Rik	NA	NA	NA	NA	NA	NA	0	0	0	0	0	0	0	0	0	NA	NA	NA	NA	NA	NA	0	0	0	0	0	0	0	0	0	NA	NA	NA	NA	NA	NA	0	0	0	0	0	0	0	0	0	NA	NA	NA	NA
4930474G06Rik	NA	NA	NA	NA	NA	NA	0.121514	0	0	0	0.0809659	0.280356	0	0	0	NA	NA	NA	NA	NA	NA	0	0	0	0	0	0	0	0	0.0348036	NA	NA	NA	NA	NA	NA	0	0	0	0	0	0	0	0	0	NA	NA	NA	NA
4930474H20Rik	NA	NA	NA	NA	NA	NA	0	0	0	0	0.728912	0.252396	0	0	0	NA	NA	NA	NA	NA	NA	0	0	0	0	0	0	0	0	0	NA	NA	NA	NA	NA	NA	0	0	0	0	0	0	0	0	0	NA	NA	NA	NA
4930474M22Rik	NA	NA	NA	NA	NA	NA	0	0	0	0	0.703465	0	0.562044	0	0	NA	NA	NA	NA	NA	NA	0	0	0	0	0	0	0	0	0	NA	NA	NA	NA	NA	NA	0	0	0	0	0	0	0	0	0	NA	NA	NA	NA
4930474N05Rik	NA	NA	NA	NA	NA	NA	0	0	0	0.0940448	1.02795	0	0	0	0	NA	NA	NA	NA	NA	NA	0	0	0	0	0	0	0	0	0	NA	NA	NA	NA	NA	NA	0	0	0	0	0	0	0	0	0	NA	NA	NA	NA
4930474N09Rik	NA	NA	NA	NA	NA	NA	0.0550324	0	0.290923	0.335474	1.65009	0	0.410158	0	0.168926	NA	NA	NA	NA	NA	NA	0	0	0	0	0	0	0	0	0	NA	NA	NA	NA	NA	NA	0	0	0	0.0135848	0	0.0068922	0	0	0	NA	NA	NA	NA
4930477N07Rik	NA	NA	NA	NA	NA	NA	0	0	0.299235	0	0.94291	0	0.803575	0	0	NA	NA	NA	NA	NA	NA	0.0195937	0.0184556	0	0.0434943	0.0632974	0.0168153	0	0	0	NA	NA	NA	NA	NA	NA	0	0	0	0.0161936	0	0.0328631	0.0165595	0.0240438	0	NA	NA	NA	NA
4930478L05Rik	NA	NA	NA	NA	NA	NA	0	0.16823	0	0	0.802811	0	0.0366524	0	0	NA	NA	NA	NA	NA	NA	0.0144018	0	0	0.0106564	0.010947	0	0	0	0	NA	NA	NA	NA	NA	NA	0	0	0	0	0	0	0	0	0	NA	NA	NA	NA
4930478P22Rik	NA	NA	NA	NA	NA	NA	0	0	0.033216	0	1.98866	0.966456	0.301048	0	0.0964357	NA	NA	NA	NA	NA	NA	0	0	0	0	0	0	0	0	0	NA	NA	NA	NA	NA	NA	0	0	0	0	0	0	0	0	0	NA	NA	NA	NA
4930479D17Rik	NA	NA	NA	NA	NA	NA	0.699655	0.170958	0.369865	0.426506	0.874103	0	0.651819	0	0.805368	NA	NA	NA	NA	NA	NA	0.0317572	0.00997086	0.0492676	0.0469966	0.00603479	0.027254	0.0914995	0.00583706	0	NA	NA	NA	NA	NA	NA	0.0112759	0	0.00863255	0	0	0.026632	0.0178929	0	0.0217239	NA	NA	NA	NA
4930480E11Rik	NA	NA	NA	NA	NA	NA	0	0	0	0	0.290191	0	0	0	0	NA	NA	NA	NA	NA	NA	0	0	0	0	0	0	0	0	0	NA	NA	NA	NA	NA	NA	0	0	0	0	0	0	0	0	0	NA	NA	NA	NA
4930480G23Rik	NA	NA	NA	NA	NA	NA	0	0	0.108697	0.125343	0.685026	3.06383	0	0	0	NA	NA	NA	NA	NA	NA	0	0	0	0	0	0	0	0	0	NA	NA	NA	NA	NA	NA	0	0	0	0	0	0	0	0	0.0431508	NA	NA	NA	NA
4930480K15Rik	NA	NA	NA	NA	NA	NA	0.0588614	0	0	0	1.07855	0.113171	0.0626708	0.229877	0	NA	NA	NA	NA	NA	NA	0	0	0	0	0	0	0	0	0	NA	NA	NA	NA	NA	NA	0	0	0	0	0	0	0	0	0	NA	NA	NA	NA
4930480K23Rik	-0.250825352546924	0.642616025774989	0.893441378321914	0.612218899275122	0.0785446045422094	0.0439594553998497	2.60251	1.65085	2.56936	2.77371	1.95228	1.62374	4.60601	4.30786	2.75105	-0.130789841540343	-0.321087847457626	-0.190298005917283	0.694023090633229	0.3652992369651	0.635082312772606	0.701713	0.692934	0.869143	0.653215	0.617261	0.913027	0.358704	0.667765	0.707084	0.630588058583154	0.900547160268832	0.269959101685678	0.333964822937211	0.138159312020475	0.742339914224654	0.759519	0.26331	0.784521	0.84185	0.977355	1.33828	1.46349	1.33329	0.82454	0.118915822765718	0.69126563127951	0.572349808513791	0.769765062060183
4930480M12Rik	NA	NA	NA	NA	NA	NA	0	0	0	0.286922	0.392022	0.452477	0.250569	0	0	NA	NA	NA	NA	NA	NA	0.0273077	0	0	0.010103	0.00259463	0	0	0	0	NA	NA	NA	NA	NA	NA	0	0	0	0	0	0	0	0	0	NA	NA	NA	NA
4930481A15Rik	0.553163713277344	0.643827851623394	0.0906641383460498	0.142211317267602	0.0590714458395214	0.82146927379172	3.49747	4.26566	3.88743	5.02942	9.16227	7.93141	7.19302	6.81004	5.90314	NA	NA	NA	NA	NA	NA	0	0.00897069	0	0	0	0	0	0	0	1.81461982452084	1.90965813091737	0.09503830639653	0.0187767723430026	0.00635348449545568	0.90693125833273	0.253621	0.172333	0.217466	0.983896	0.834525	0.750763	0.885394	0.596034	1.05542	NA	NA	NA	NA
4930482G09Rik	NA	NA	NA	NA	NA	NA	0.234486	0.458366	0	0	1.82281	0	0.0832205	0	0	NA	NA	NA	NA	NA	NA	0	0	0	0	0	0	0	0	0.0133676	NA	NA	NA	NA	NA	NA	0	0	0	0	0	0	0	0	0	NA	NA	NA	NA
4930483J18Rik	NA	NA	NA	NA	NA	NA	0	0.346917	0.312729	0.649115	4.13881	0	0.251944	0	0.242118	NA	NA	NA	NA	NA	NA	0.0742279	0.0799044	0.0246762	0.0392314	0.0423163	0.054602	0.0305524	0.0116942	0	NA	NA	NA	NA	NA	NA	0.0225907	0	0.0432372	0.0788745	0	0.00889262	0.0358475	0	0	NA	NA	NA	NA
4930483K19Rik	NA	NA	NA	NA	NA	NA	0	0	0	0	2.78884	2.01182	0.111409	0	0	NA	NA	NA	NA	NA	NA	0	0.00782905	0	0	0.00947695	0	0	0.00458322	0	NA	NA	NA	NA	NA	NA	0	0	0	0	0	0	0	0	0	NA	NA	NA	NA
4930483O08Rik	NA	NA	NA	NA	NA	NA	0.314166	0.55271	0.531457	0.383027	3.76798	0	0	0	0	NA	NA	NA	NA	NA	NA	0.00693623	0	0	0	0	0	0.0099924	0.00382469	0	NA	NA	NA	NA	NA	NA	0	0	0	0.0171977	0.0352338	0.0116336	0.0117242	0	0.0071172	NA	NA	NA	NA
4930484H19Rik	NA	NA	NA	NA	NA	NA	0.147927	0	0.0782	0	1.10886	0	0.393752	0	0	NA	NA	NA	NA	NA	NA	0	0	0	0	0	0	0	0	0	NA	NA	NA	NA	NA	NA	0	0.0322987	0	0	0	0	0	0	0	NA	NA	NA	NA
4930486F22Rik	NA	NA	NA	NA	NA	NA	0	0.224705	0	0	1.53188	0	0.367175	0	0	NA	NA	NA	NA	NA	NA	0	0	0	0	0	0	0	0	0	NA	NA	NA	NA	NA	NA	0	0	0	0	0	0	0	0	0	NA	NA	NA	NA
4930486I03Rik	NA	NA	NA	NA	NA	NA	0	0	0	0	0.548631	4.43266	0	0	0	NA	NA	NA	NA	NA	NA	0	0	0	0	0	0	0	0	0	NA	NA	NA	NA	NA	NA	0	0	0	0	0	0	0	0	0	NA	NA	NA	NA
4930486L24Rik	NA	NA	NA	NA	NA	NA	0	0	0	0	0.628149	0	0.100374	0.61362	0	NA	NA	NA	NA	NA	NA	0	0	0	0	0	0	0.0160508	0	0	NA	NA	NA	NA	NA	NA	0	0	0	0	0	0	0	0.0136722	0.0342971	NA	NA	NA	NA
4930487D11Rik	NA	NA	NA	NA	NA	NA	0	0	0	0.462777	1.26459	0	1.01036	0	0.582573	NA	NA	NA	NA	NA	NA	0	0	0	0	0.031684	0	0	0	0	NA	NA	NA	NA	NA	NA	0	0.0718333	0.0453229	0	0	0	0	0	0	NA	NA	NA	NA
4930487H11Rik	NA	NA	NA	NA	NA	NA	0	0	0	0	1.92726	4.30991	0	0	0	NA	NA	NA	NA	NA	NA	0	0	0	0	0	0	0	0.0173087	0	NA	NA	NA	NA	NA	NA	0	0	0	0	0	0	0	0	0	NA	NA	NA	NA
4930488B22Rik	NA	NA	NA	NA	NA	NA	0	0	0	0.0916418	2.12857	0	0.0800309	0	0	NA	NA	NA	NA	NA	NA	0	0	0	0	0	0	0	0	0	NA	NA	NA	NA	NA	NA	0	0	0	0.0226393	0	0	0	0	0	NA	NA	NA	NA
4930488L21Rik	0.27121574756778	0.312876196181418	0.041660448613638	0.81099390007705	0.775158821105725	0.972711613568366	1.25126	0.883254	0.514474	1.52553	2.7791	0	1.29524	1.26692	1.0669	NA	NA	NA	NA	NA	NA	0.069519	0	0.20222	0.180039	0.217975	0.119322	0.2003	0.0575	0.157933	NA	NA	NA	NA	NA	NA	0.0740516	0.0449263	0	0	0	0.0582994	0	0	0	NA	NA	NA	NA
4930500F04Rik	NA	NA	NA	NA	NA	NA	0	0	0	0	2.99461	0	0	0	0	NA	NA	NA	NA	NA	NA	0	0	0	0	0	0	0	0	0	NA	NA	NA	NA	NA	NA	0	0	0	0.00845771	0	0	0	0	0	NA	NA	NA	NA
4930500L23Rik	NA	NA	NA	NA	NA	NA	0	0	0.183691	0.105911	2.89412	3.50746	0.184984	0	0	NA	NA	NA	NA	NA	NA	0	0	0	0.010587	0.0271893	0	0	0	0	NA	NA	NA	NA	NA	NA	0	0	0	0	0	0	0	0	0	NA	NA	NA	NA
4930502A04Rik	NA	NA	NA	NA	NA	NA	0.299275	0.21938	0.316416	0	0.747788	0	0	0	0	NA	NA	NA	NA	NA	NA	0.0056074	0	0	0	0.00745897	0.00481226	0	0	0	NA	NA	NA	NA	NA	NA	0	0	0	0.00463432	0	0	0	0	0	NA	NA	NA	NA
4930502E09Rik	-0.895720897525005	0.142337233989084	1.03805813151409	0.629674049947861	0.933012832014277	0.569940631319982	1.54295	1.42427	0.996921	0	4.56926	0	1.55154	2.1202	1.22791	NA	NA	NA	NA	NA	NA	0.0119767	0.00564051	0.00696766	0.017724	0.0170694	0.0051392	0	0	0	NA	NA	NA	NA	NA	NA	0.0382727	0	0.0146503	0.0247458	0.00760472	0.0301314	0.0556711	0.088181	0.0122892	NA	NA	NA	NA
4930502E18Rik	NA	NA	NA	NA	NA	NA	0.215189	0	0.170636	0.327945	0.537686	0	0.114558	0.630299	0.11009	NA	NA	NA	NA	NA	NA	0	0.00858274	0	0	0.00346309	0	0	0.00502443	0	-0.669081724121914	0.609218411667983	1.2783001357899	0.226355383447829	0.22900136659272	0.0479301092814778	4.06686	2.3201	2.08804	1.98812	2.37216	1.57414	4.9209	5.45658	3.45006	NA	NA	NA	NA
4930503B20Rik	NA	NA	NA	NA	NA	NA	0	0	0.269921	0.233442	0.42527	0	0	0.581607	0	NA	NA	NA	NA	NA	NA	0.0122673	0.0154063	0.023789	0.0363079	0.0279736	0.014037	0.00589077	0.0112738	0.00464479	0.919931096238389	1.01146330256166	0.0915322063232754	0.232482575284897	0.158207614946239	0.937425996801722	0.148093	0.0792764	0.116711	0.168974	0.342725	0.222895	0.18316	0.235836	0.310487	NA	NA	NA	NA
4930503E14Rik	NA	NA	NA	NA	NA	NA	0.150624	0.343508	0.0530838	0	0.334542	0	0	0	0	NA	NA	NA	NA	NA	NA	0.0143436	0.0180139	0.00556308	0.00353777	0.00181713	0.00820643	0.0275513	0.0158183	0	NA	NA	NA	NA	NA	NA	0	0	0	0	0	0.0120287	0.00808156	0	0	1.28997438104225	1.56618119805883	0.276206817016579	0.0988509883804229
4930503E24Rik	NA	NA	NA	NA	NA	NA	0	0	0.30799	0	1.45575	1.49355	0	0	0	NA	NA	NA	NA	NA	NA	0	0	0	0	0	0	0	0	0	NA	NA	NA	NA	NA	NA	0.0244354	0	0	0	0	0	0	0	0.094153	NA	NA	NA	NA
4930503F20Rik	NA	NA	NA	NA	NA	NA	0.0657705	0	0	0	0.657354	0.505818	0	0	0	NA	NA	NA	NA	NA	NA	0	0	0	0	0	0	0	0	0	NA	NA	NA	NA	NA	NA	0	0	0	0	0	0	0	0	0	NA	NA	NA	NA
4930503H13Rik	NA	NA	NA	NA	NA	NA	0	0	0	0	0.679093	0	0	0	0	NA	NA	NA	NA	NA	NA	0	0	0	0	0	0	0	0	0	NA	NA	NA	NA	NA	NA	0	0	0	0	0	0	0	0	0	NA	NA	NA	NA
4930503L19Rik	0.416573121322233	0.17829253226058	-0.238280589061653	0.0301050230593013	0.357076443509987	0.208620870065007	61.6108	35.6998	48.6233	79.7646	63.4319	82.5558	65.568	60.7512	52.9811	0.629050019332468	0.715512980777586	0.0864629614451178	0.000548507349902593	0.000287780258867586	0.553635862818994	40.2013	41.6557	46.3075	66.8434	71.5363	65.3628	68.0348	70.9558	68.5497	0.562456998153604	0.605446180405868	0.042989182252264	0.212228249162964	0.147033422842308	0.950320921890464	29.9658	28.3998	30.1337	40.3355	60.6025	44.8731	44.3333	44.8125	53.2537	0.732370099443277	0.404136279350224	-0.328233820093053	0.00117119686595078
4930503O07Rik	NA	NA	NA	NA	NA	NA	0	0	0.118382	0	0.373031	0	0	0	0	NA	NA	NA	NA	NA	NA	0	0	0	0	0	0	0	0	0	NA	NA	NA	NA	NA	NA	0.0544316	0	0	0	0	0	0	0	0	NA	NA	NA	NA
4930504C09Rik	NA	NA	NA	NA	NA	NA	0	0	0.0621481	0.286661	1.95833	0	0.312927	0.612171	0	NA	NA	NA	NA	NA	NA	0	0	0	0	0	0	0	0	0	NA	NA	NA	NA	NA	NA	0	0.0145162	0	0	0	0	0	0	0	NA	NA	NA	NA
4930504O13Rik	NA	NA	NA	NA	NA	NA	0	0	0	0	2.88444	4.78581	0	0	0	NA	NA	NA	NA	NA	NA	0	0	0	0	0	0	0	0	0	NA	NA	NA	NA	NA	NA	0	0	0	0	0	0.00386537	0	0	0	NA	NA	NA	NA
4930505A04Rik	0.20697888231867	-0.617202151184715	-0.824181033503385	0.848151703253692	0.582740051977285	0.459782212150573	1.74914	1.70958	0.813703	0.938313	2.33094	3.363	1.26639	0.637567	1.07382	NA	NA	NA	NA	NA	NA	0	0.00416252	0.00514192	0.00980981	0.00839779	0.0151703	0.00636637	0.00243679	0.00501979	-0.238616713391096	0.248791956462742	0.487408669853839	0.859761782126004	0.843057457832823	0.717904920662627	0.0847322	0.108524	0.0360382	0.105918	0.0841807	0.025942	0.0933716	0.0759206	0.108828	NA	NA	NA	NA
4930505G20Rik	NA	NA	NA	NA	NA	NA	0	0	0	0	0	0	0	0	0	NA	NA	NA	NA	NA	NA	0	0	0	0	0	0	0	0	0	NA	NA	NA	NA	NA	NA	0	0	0	0	0	0	0	0	0	NA	NA	NA	NA
4930505K13Rik	NA	NA	NA	NA	NA	NA	0	0	0	0	1.57669	0	0	0	0	NA	NA	NA	NA	NA	NA	0	0	0	0	0	0	0	0	0	NA	NA	NA	NA	NA	NA	0	0	0	0	0	0	0	0	0	NA	NA	NA	NA
4930505K14Rik	NA	NA	NA	NA	NA	NA	0	0	0	0.612843	0.837328	0	0	0	0	NA	NA	NA	NA	NA	NA	0.00412527	0.00388565	0.0047999	0	0.0117588	0.0106209	0.00594291	0.00227471	0	NA	NA	NA	NA	NA	NA	0	0	0	0	0	0	0	0	0	NA	NA	NA	NA
4930506A18Rik	NA	NA	NA	NA	NA	NA	0.377732	0.246127	0.199684	0	2.72661	0.242084	0.268119	0	0.0644155	NA	NA	NA	NA	NA	NA	0	0	0	0.0472732	0.0789139	0	0	0	0	NA	NA	NA	NA	NA	NA	0	0	0	0	0	0	0	0	0	NA	NA	NA	NA
4930506C21Rik	-0.0944069652424773	-0.0592917290602554	0.0351152361822218	0.94845304501723	0.967786573432858	0.982567006638895	1.79219	0.843394	0.982513	1.13297	4.20167	0	1.83751	0.691282	1.15459	NA	NA	NA	NA	NA	NA	0.025112	0.0591333	0	0.0278719	0.073966	0.0431022	0	0.00692347	0.128361	NA	NA	NA	NA	NA	NA	0	0	0.0102393	0.0103771	0	0.052648	0.0212232	0.0308154	0	NA	NA	NA	NA
4930507D05Rik	1.90952324687973	0.879707707020497	-1.02981553985924	0.0665391848156443	0.478807625339239	0.267841790615266	0.53096	0.259476	0.374248	0.395597	3.04648	3.06257	0.879391	0.460802	0.93564	0.815234314044393	1.18100698132699	0.3657726672826	0.232628872041634	0.120074769004018	0.579320506121129	0.138881	0.228925	0.121195	0.256908	0.27711	0.446954	0.200073	0.34461	0.591582	NA	NA	NA	NA	NA	NA	0.073968	0.0897511	0.254826	0.11478	0.176368	0.232935	0.234748	0.170424	0	0.824644767437331	0.725913231931617	-0.0987315355057136	0.239924673407818
4930507D10Rik	NA	NA	NA	NA	NA	NA	0	0	0	0.410956	1.31014	2.05225	0	0	0	NA	NA	NA	NA	NA	NA	0	0	0	0	0	0	0	0	0	NA	NA	NA	NA	NA	NA	0	0	0	0	0	0	0	0	0	NA	NA	NA	NA
4930509E16Rik	NA	NA	NA	NA	NA	NA	0	0.477994	0.287259	0	1.81034	0	0.925697	0	0.333598	NA	NA	NA	NA	NA	NA	0.0399379	0.018809	0	0	0.0151787	0.0171373	0.0431512	0	0	NA	NA	NA	NA	NA	NA	0.0106355	0	0.0325689	0.0330073	0.0253589	0.0334924	0.0253149	0.0245043	0.0922049	NA	NA	NA	NA
4930509J09Rik	NA	NA	NA	NA	NA	NA	0	0	0	0	1.27163	0	0	0	0	NA	NA	NA	NA	NA	NA	0	0	0	0	0	0	0	0	0	NA	NA	NA	NA	NA	NA	0	0	0	0	0	0	0	0	0	NA	NA	NA	NA
4930509K18Rik	NA	NA	NA	NA	NA	NA	0	0	0	0.130779	0.714736	0	0	0	0	NA	NA	NA	NA	NA	NA	0	0.00128842	0	0	0	0	0	0	0	NA	NA	NA	NA	NA	NA	0	0	0	0	0	0	0	0	0	NA	NA	NA	NA
4930511A02Rik	NA	NA	NA	NA	NA	NA	0	0.0653794	0	0.122331	0.334282	0	0	0	0	NA	NA	NA	NA	NA	NA	0	0	0	0	0	0	0	0	0	NA	NA	NA	NA	NA	NA	0	0	0	0	0	0	0	0	0	NA	NA	NA	NA
4930511A08Rik	NA	NA	NA	NA	NA	NA	1.48588	0.806818	1.04732	0.603854	0.550031	0	1.58204	0	0.506779	NA	NA	NA	NA	NA	NA	0	0	0	0.0197074	0	0	0	0.0293723	0	NA	NA	NA	NA	NA	NA	0	0	0	0.022012	0	0	0	0	0	NA	NA	NA	NA
4930511E03Rik	NA	NA	NA	NA	NA	NA	0	0.0283399	0	0	1.64221	0.167246	0.185233	0	0.0296681	NA	NA	NA	NA	NA	NA	0	0	0	0	0	0	0	0	0	NA	NA	NA	NA	NA	NA	0	0	0	0	0	0	0.0168857	0	0.00683369	NA	NA	NA	NA
4930511M06Rik	NA	NA	NA	NA	NA	NA	0	0	0.0199374	0.0459811	0.565416	0.616355	0.100388	0	0	NA	NA	NA	NA	NA	NA	0	0	0	0	0	0	0	0	0	-1.0136563782196	-1.72263463138773	-0.708978253168134	0.166023930761864	0.0253194598304734	0.411547920788135	1.29512	0.930677	0.65459	0.517063	0.659586	0.435568	0.32922	0.173824	0.399708	NA	NA	NA	NA
4930512B01Rik	NA	NA	NA	NA	NA	NA	0	0	0	0	2.12426	1.66375	0.0969832	0	0	NA	NA	NA	NA	NA	NA	0.0186099	0	0	0	0.00707284	0.015971	0	0	0	NA	NA	NA	NA	NA	NA	0	0	0	0	0	0	0.062912	0.0228366	0	NA	NA	NA	NA
4930512J16Rik	NA	NA	NA	NA	NA	NA	0	0	0.0736149	0.0848882	1.73974	0.60241	0.0741329	0	0.0356209	NA	NA	NA	NA	NA	NA	0	0.031841	0.0196664	0.0125066	0.0128477	0.0145055	0.0486992	0.00932005	0	NA	NA	NA	NA	NA	NA	0.0180043	0	0	0.0139692	0	0	0.0142848	0	0	NA	NA	NA	NA
4930512M02Rik	NA	NA	NA	NA	NA	NA	0	0	0	0	1.77458	0	0	0	0	NA	NA	NA	NA	NA	NA	0	0	0	0	0	0	0	0	0	NA	NA	NA	NA	NA	NA	0	0	0	0	0	0	0	0	0	NA	NA	NA	NA
4930513D17Rik	NA	NA	NA	NA	NA	NA	0.053842	0	0	0.131287	0.358756	0	0	0	0	NA	NA	NA	NA	NA	NA	0.129798	0.183388	0.188781	0.144064	0.0369981	0.0278482	0.0467471	0	0.0737189	NA	NA	NA	NA	NA	NA	0	0	0	0	0	0	0	0	0	NA	NA	NA	NA
4930513N10Rik	0.471885772958331	0.404029130388691	-0.0678566425696401	0.412031489831724	0.471318532565324	0.914905602098084	1.26989	1.4894	1.48909	2.11123	2.61534	2.48596	2.21248	2.67508	1.37021	-0.404891194785477	0.327590629307223	0.7324818240927	0.416982263012618	0.545532303022134	0.192015878863353	0.624834	0.479044	0.439591	0.172032	0.414197	0.635996	0.565205	0.584913	0.808784	-0.297015187864446	-0.249921829486397	0.0470933583780488	0.638877586293509	0.69446272759388	0.958604590275611	0.386961	0.31928	0.355497	0.252197	0.313705	0.41432	0.405265	0.285301	0.253473	-0.339845765974747	0.0620323563602505	0.401878122334998	0.478454173596213
4930513O06Rik	NA	NA	NA	NA	NA	NA	0.242088	0.078871	0	0	0.268843	0	0	0.630299	0	NA	NA	NA	NA	NA	NA	0	0	0	0	0	0	0	0	0	-0.266559574716532	-1.55809053151056	-1.29153095679402	0.837177209222054	0.185730632207559	0.352675673739633	0.111279	0.126021	0.0454357	0.0575592	0.132665	0.0759265	0.0470879	0.00854626	0.035731	NA	NA	NA	NA
4930515B02Rik	NA	NA	NA	NA	NA	NA	0	0	0.115388	0	1.45438	3.56717	0.2324	0	0	NA	NA	NA	NA	NA	NA	0	0	0	0	0	0	0	0	0	NA	NA	NA	NA	NA	NA	0	0	0	0	0	0	0	0	0	NA	NA	NA	NA
4930515G01Rik	-0.32351637914564	-0.544175907802802	-0.220659528657162	0.69037650472664	0.473099029092188	0.815753068543509	3.36265	2.17422	3.00829	2.27061	3.44704	2.8845	3.19471	0.404077	2.43492	-0.589361255892515	-0.289149388758588	0.300211867133927	0.216930924349331	0.603323676521604	0.613353174937924	0.0684223	0.0525131	0.0589717	0.0356272	0.0433407	0.0413215	0.0401581	0.0698677	0.0201499	0.670977600528662	0.559218196675381	-0.111759403853281	0.28982655304877	0.371789648620847	0.903863342563458	0.0458895	0.0294783	0.0723303	0.119381	0.0611454	0.0913825	0.085669	0.0932914	0.0598064	0.15404351661793	0.173087622948864	0.0190441063309341	0.79308421295894
4930515G16Rik	NA	NA	NA	NA	NA	NA	0	0	0	0	0	0	0.295736	0	0	NA	NA	NA	NA	NA	NA	0	0	0	0	0	0	0	0	0	NA	NA	NA	NA	NA	NA	0	0	0	0	0	0	0	0	0	NA	NA	NA	NA
4930515L03Rik	NA	NA	NA	NA	NA	NA	0	0	0	0	0	0	0	0	0	NA	NA	NA	NA	NA	NA	0	0	0	0	0	0	0	0	0	NA	NA	NA	NA	NA	NA	0	0	0	0	0	0	0	0	0	NA	NA	NA	NA
4930515L19Rik	NA	NA	NA	NA	NA	NA	0	0	0	0	0.28038	0	0	0	0	NA	NA	NA	NA	NA	NA	0	0	0	0	0	0	0	0	0	NA	NA	NA	NA	NA	NA	0	0	0	0	0	0	0	0	0	NA	NA	NA	NA
4930517E11Rik	NA	NA	NA	NA	NA	NA	0	0.0434142	0.0939259	0	0.887901	0	0	0	0	NA	NA	NA	NA	NA	NA	0	0	0	0	0	0	0	0	0	NA	NA	NA	NA	NA	NA	0	0	0	0.0148028	0.0341183	0	0	0	0	NA	NA	NA	NA
4930517M08Rik	NA	NA	NA	NA	NA	NA	0	0	0	0	0.442281	0	0	0	0	NA	NA	NA	NA	NA	NA	0	0	0	0	0	0	0	0	0	NA	NA	NA	NA	NA	NA	0	0	0	0	0	0	0.0018233	0	0	NA	NA	NA	NA
4930518J21Rik	NA	NA	NA	NA	NA	NA	0	0	0	0	0.752573	0	0	0.147033	0.115566	NA	NA	NA	NA	NA	NA	0	0	0	0	0.00105366	0	0	0	0	NA	NA	NA	NA	NA	NA	0	0	0	0	0	0	0	0	0	NA	NA	NA	NA
4930518P08Rik	NA	NA	NA	NA	NA	NA	0	0	0	0.133171	1.45561	0	0	0	0	NA	NA	NA	NA	NA	NA	0.0177816	0.0167487	0.0413791	0.0131572	0	0.0610407	0	0.0294147	0	NA	NA	NA	NA	NA	NA	0.0378819	0	0.0145007	0.0440876	0	0	0	0.0436403	0.0364911	NA	NA	NA	NA
4930519D14Rik	NA	NA	NA	NA	NA	NA	0	0	0	0	0	0	0	0	0	NA	NA	NA	NA	NA	NA	0	0	0	0	0	0	0	0	0	NA	NA	NA	NA	NA	NA	0	0	0	0	0	0	0	0	0	NA	NA	NA	NA
4930519F09Rik	NA	NA	NA	NA	NA	NA	0	0	0	0.153211	1.67466	0	0.0445997	0	0.0428603	NA	NA	NA	NA	NA	NA	0	0	0	0.00491939	0.0277946	0.0228226	0	0	0	NA	NA	NA	NA	NA	NA	0	0.025779	0	0.00549468	0.0253288	0.0446034	0.0280942	0.0163168	0.00682187	NA	NA	NA	NA
4930519F16Rik	NA	NA	NA	NA	NA	NA	0	0	0	0	0.739664	0	0	0	0	NA	NA	NA	NA	NA	NA	0	0	0	0	0	0	0	0	0	NA	NA	NA	NA	NA	NA	0.0237689	0.00576813	0.0363937	0.0258185	0.0226696	0.0112277	0	0	0.00915851	NA	NA	NA	NA
4930519F24Rik	NA	NA	NA	NA	NA	NA	0	0	0	0	0	0	0	0	0	NA	NA	NA	NA	NA	NA	0	0	0	0	0	0	0	0	0	NA	NA	NA	NA	NA	NA	0	0	0	0	0	0	0	0.00326858	0	NA	NA	NA	NA
4930519G04Rik	NA	NA	NA	NA	NA	NA	0	0.216944	0.0335252	0.231956	2.85229	0	0.270089	0.949412	0.129778	NA	NA	NA	NA	NA	NA	0.0494569	0	0	0	0.0281947	0.0565918	0	0	0	NA	NA	NA	NA	NA	NA	0	0	0	0	0	0	0	0	0	NA	NA	NA	NA
4930519H02Rik	NA	NA	NA	NA	NA	NA	0	0	0	0.163024	1.33644	0	0	0	0	NA	NA	NA	NA	NA	NA	0	0	0	0	0	0	0	0	0	NA	NA	NA	NA	NA	NA	0	0	0	0	0	0	0	0	0	NA	NA	NA	NA
4930519K11Rik	-0.338654623391257	-0.948438901316663	-0.609784277925406	0.733987531354414	0.319058696050937	0.594083008577253	8.08977	3.68076	5.16137	6.97208	9.75831	0	3.86114	1.99731	3.42513	NA	NA	NA	NA	NA	NA	0	0	0	0	0	0	0.0543425	0.0312002	0.107121	NA	NA	NA	NA	NA	NA	0.0803625	0.0975101	0.0769044	0.0779395	0.0239518	0.0790849	0.0478205	0.0462892	0	NA	NA	NA	NA
4930520O04Rik	0.0591845431523073	-0.598925874493738	-0.658110417646045	0.921767370883381	0.27858061950117	0.26704203461533	5.10525	4.18337	4.03462	4.77822	7.55931	5.35401	2.80019	4.96773	2.16334	NA	NA	NA	NA	NA	NA	0.0655211	0.154288	0	0.0484814	0.249018	0.0843453	0.0471952	0.0361288	0.0372128	NA	NA	NA	NA	NA	NA	0.069793	0	0.293875	0.162453	0	0.109894	0	0	0	0.875249863012706	-0.300080803846765	-1.17533066685947	0.125071501856982
4930520P13Rik	NA	NA	NA	NA	NA	NA	0	0	0.135495	0	4.6965	0	0	0	0	NA	NA	NA	NA	NA	NA	0	0	0	0	0	0	0	0	0	NA	NA	NA	NA	NA	NA	0	0	0	0	0	0	0	0	0	NA	NA	NA	NA
4930521E06Rik	NA	NA	NA	NA	NA	NA	0	0	0	0	0	0	0	0	0	NA	NA	NA	NA	NA	NA	0	0	0	0	0	0	0	0	0	NA	NA	NA	NA	NA	NA	0	0	0	0	0	0	0	0	0	NA	NA	NA	NA
4930522H14Rik	NA	NA	NA	NA	NA	NA	0	0.0653456	0.070687	0	1.1137	0	0	0	0	NA	NA	NA	NA	NA	NA	0	0	0	0	0	0.0212276	0	0	0	NA	NA	NA	NA	NA	NA	0	0	0	0.0204427	0	0	0	0	0	NA	NA	NA	NA
4930522O17Rik	NA	NA	NA	NA	NA	NA	0	0	0	0	0	0	0	0	0	NA	NA	NA	NA	NA	NA	0	0	0	0	0	0	0	0	0	NA	NA	NA	NA	NA	NA	0	0	0	0	0	0	0	0	0	NA	NA	NA	NA
4930523C07Rik	-0.353074126371237	-1.96926167893964	-1.6161875525684	0.432134813681383	0.000493445654464626	0.011843960155022	2.49747	1.5843	2.58974	1.30286	2.48014	2.93187	0.511366	0.937848	0.454566	NA	NA	NA	NA	NA	NA	0.360092	0.0484537	0.239417	0.114191	0.0195508	0	0.0741075	0.0850961	0	NA	NA	NA	NA	NA	NA	0	0	0.0839003	0	0.0653269	0.0431396	0	0	0	-0.352996341208051	-1.12602243272652	-0.773026091518473	0.23331777609453
4930523O13Rik	NA	NA	NA	NA	NA	NA	0	0	0.0527157	0	1.32889	1.91728	0	0	0	NA	NA	NA	NA	NA	NA	0	0	0	0	0	0	0	0	0	NA	NA	NA	NA	NA	NA	0	0.0351441	0	0	0	0	0	0	0.0186004	NA	NA	NA	NA
4930524B15Rik	NA	NA	NA	NA	NA	NA	0	0	0.0349286	0	1.32075	1.01628	0.0703487	0	0	NA	NA	NA	NA	NA	NA	0	0	0	0.0552477	0.0113509	0.0256311	0.0215128	0	0.0169625	NA	NA	NA	NA	NA	NA	0	0	0	0	0.151711	0.0375692	0.100965	0.0183247	0	NA	NA	NA	NA
4930524B17Rik	NA	NA	NA	NA	NA	NA	0	0	0	0	0.461202	0	0	0	0	NA	NA	NA	NA	NA	NA	0	0	0	0	0	0	0	0	0	NA	NA	NA	NA	NA	NA	0	0	0	0	0	0	0	0	0	NA	NA	NA	NA
4930524C18Rik	NA	NA	NA	NA	NA	NA	0.102456	0	0	0.0832755	0.227559	0	0	0.133377	0.0698883	NA	NA	NA	NA	NA	NA	0	0	0	0	0.0278632	0	0	0	0	NA	NA	NA	NA	NA	NA	0	0	0	0	0	0	0	0	0	NA	NA	NA	NA
4930524N10Rik	NA	NA	NA	NA	NA	NA	0	0.0688298	0	0	0	0	0	0	0	NA	NA	NA	NA	NA	NA	0	0	0	0	0	0	0	0	0	NA	NA	NA	NA	NA	NA	0	0	0	0	0	0	0	0	0	NA	NA	NA	NA
4930524O05Rik	NA	NA	NA	NA	NA	NA	0	0	0	0	1.09263	0	0	0	0	NA	NA	NA	NA	NA	NA	0	0	0	0	0	0	0	0	0	NA	NA	NA	NA	NA	NA	0	0	0	0	0.0254664	0	0	0	0	NA	NA	NA	NA
4930524O08Rik	NA	NA	NA	NA	NA	NA	0	0.0435938	0	0	1.48596	0	0.094978	0	0	NA	NA	NA	NA	NA	NA	0	0	0	0	0	0	0	0	0	NA	NA	NA	NA	NA	NA	0	0	0	0	0	0	0	0	0	NA	NA	NA	NA
4930525C09Rik	NA	NA	NA	NA	NA	NA	0	0.0785771	0	0	1.87489	0	0.427991	0.62795	0.0822598	NA	NA	NA	NA	NA	NA	0	0	0	0	0	0	0	0	0	NA	NA	NA	NA	NA	NA	0	0	0	0	0	0	0	0	0	NA	NA	NA	NA
4930525D18Rik	NA	NA	NA	NA	NA	NA	0.484003	0.270319	0.438622	0.674389	0.46071	0	0.294473	0.900107	0.282988	NA	NA	NA	NA	NA	NA	0	0.0317712	0	0	0.00640976	0.260527	0	0	0	NA	NA	NA	NA	NA	NA	0	0	0	0	0.0428349	0	0	0	0	NA	NA	NA	NA
4930525G20Rik	0.103202939978157	0.676828922514092	0.573625982535935	0.844252786069266	0.0814690492511407	0.186433638152017	1.84166	1.96943	2.24495	2.72081	2.95952	2.08288	3.69101	2.87697	3.83526	0.522408168534244	0.36023038908224	-0.162177779452004	0.280957234055446	0.539816092640598	0.78229147162424	0.212887	0.112793	0.170295	0.324891	0.232614	0.1827	0.268351	0.183418	0.211591	-0.0192547283632918	1.05374145664975	1.07299618501304	0.987796053446357	0.16803708392438	0.221669607253428	1.24722	1.25539	0.792082	0.956694	1.89244	0.792224	1.70924	2.4491	3.03088	NA	NA	NA	NA
4930526H09Rik	NA	NA	NA	NA	NA	NA	0	0	0	0.0669809	0.732129	0	0	0	0	NA	NA	NA	NA	NA	NA	0	0	0	0	0	0	0	0	0	NA	NA	NA	NA	NA	NA	0	0	0	0	0	0	0	0	0	NA	NA	NA	NA
4930526I15Rik	0.236498065724632	0.406671264916017	0.170173199191385	0.611220311173461	0.315930448082753	0.711915015576054	4.8472	8.95455	8.22227	7.27341	15.7938	11.4702	10.4352	11.372	10.1373	-0.033307618481754	0.264811552479424	0.298119170961178	0.918896947560352	0.396224783530953	0.374188038303882	0.983611	1.01811	0.880359	0.895765	0.87706	1.18735	0.716286	1.28739	1.37512	0.45525806953476	0.579864958574076	0.124606889039316	0.668948807284393	0.563112114998115	0.934186694363852	0.184218	0.069852	0.308509	0.464526	0.0823587	0.34445	0.365403	0.291804	0.266182	-0.313653888889276	0.0255444405055363	0.339198329394812	0.336634893155778
4930526L06Rik	NA	NA	NA	NA	NA	NA	0	0	0	0	1.90246	0	0.0675555	0	0	NA	NA	NA	NA	NA	NA	0	0	0	0	0	0	0	0	0	NA	NA	NA	NA	NA	NA	0	0	0	0	0	0	0	0	0	-0.612302171118076	-0.880156828728668	-0.267854657610591	0.0419228635674724
4930527F14Rik	4.03223074618082	1.25789954885038	-2.77433119733044	0.0486616603935353	0.728475361069474	0.107286132032374	0.352687	0	0	1.07498	1.7625	5.25527	0.938782	0	0	NA	NA	NA	NA	NA	NA	0	0	0	0	0	0	0	0	0	NA	NA	NA	NA	NA	NA	0	0	0	0.0241959	0.0185893	0	0	0	0	NA	NA	NA	NA
4930527G23Rik	NA	NA	NA	NA	NA	NA	0	0	0	0	0.371105	0	0	0	0	NA	NA	NA	NA	NA	NA	0	0	0	0	0	0	0	0	0	NA	NA	NA	NA	NA	NA	0	0	0	0	0	0	0	0	0	NA	NA	NA	NA
4930528A17Rik	0.394415634986671	-0.434755259868482	-0.829170894855153	0.643868411342959	0.646758937431237	0.347352094873606	0.640472	1.52026	0.87063	0.966773	1.82894	2.40418	0.779339	0.754359	0.904975	-0.455476514030845	-0.0313794537005236	0.424097060330321	0.397902426293936	0.96424431406424	0.504256589739334	0.426796	0.402005	0.190997	0.267217	0.262027	0.253576	0.472959	0.343957	0.223753	NA	NA	NA	NA	NA	NA	0.104913	0	0.240956	0.271333	0	0.165192	0.110986	0	0.0336871	-0.852414419566629	0.0606648395469374	0.913079259113567	0.178252866976451
4930528D03Rik	NA	NA	NA	NA	NA	NA	0	0	0	0.19105	3.13238	1.70729	0.111229	0	0	NA	NA	NA	NA	NA	NA	0	0	0	0	0	0	0	0	0	NA	NA	NA	NA	NA	NA	0	0	0	0.0237384	0.0364757	0.0481746	0	0.0352463	0	NA	NA	NA	NA
4930528G23Rik	NA	NA	NA	NA	NA	NA	0	0	0	0	1.37651	0	0	0	0	NA	NA	NA	NA	NA	NA	0	0	0	0	0	0.0244219	0	0.00784574	0	NA	NA	NA	NA	NA	NA	0.0303125	0.073561	0.0232065	0	0	0	0	0	0	NA	NA	NA	NA
4930528H21Rik	NA	NA	NA	NA	NA	NA	0	0	0	0	0.436462	0	0	0	0	NA	NA	NA	NA	NA	NA	0	0	0	0	0	0	0	0	0	NA	NA	NA	NA	NA	NA	0	0	0	0	0	0	0	0	0	NA	NA	NA	NA
4930528P14Rik	NA	NA	NA	NA	NA	NA	0	0	0	0	0.850541	0	0	0	0	NA	NA	NA	NA	NA	NA	0	0	0	0	0	0	0	0	0	NA	NA	NA	NA	NA	NA	0	0	0	0	0	0	0	0	0	NA	NA	NA	NA
4930529C04Rik	NA	NA	NA	NA	NA	NA	0.0366571	0	0	0	1.03806	0.176198	0.292721	0	0	NA	NA	NA	NA	NA	NA	0.031911	0.0300574	0	0	0.048512	0.027386	0.137914	0.0175959	0.0362477	NA	NA	NA	NA	NA	NA	0	0.247467	0	0.0263733	0	0.0267609	0.0809078	0	0	NA	NA	NA	NA
4930529K09Rik	NA	NA	NA	NA	NA	NA	0	0	0	0	0	0	0	0	0	NA	NA	NA	NA	NA	NA	0	0	0	0	0	0	0	0	0	NA	NA	NA	NA	NA	NA	0	0	0	0	0	0	0	0	0	NA	NA	NA	NA
4930529L06Rik	NA	NA	NA	NA	NA	NA	0	0	0	0	1.45193	0	0	0	0	NA	NA	NA	NA	NA	NA	0	0	0	0	0.00676586	0	0	0	0	NA	NA	NA	NA	NA	NA	0	0.0460182	0	0	0.067822	0.0149291	0	0	0	NA	NA	NA	NA
4930532I03Rik	NA	NA	NA	NA	NA	NA	0	0.137435	0	0	0.468467	0	0	0	0	NA	NA	NA	NA	NA	NA	0	0	0	0	0	0	0	0	0	NA	NA	NA	NA	NA	NA	0	0	0	0	0	0	0	0	0	NA	NA	NA	NA
4930532M18Rik	NA	NA	NA	NA	NA	NA	0	0	0	0.492122	1.79303	3.10431	0	0	0	NA	NA	NA	NA	NA	NA	0	0	0	0	0.00852143	0	0	0	0	NA	NA	NA	NA	NA	NA	0	0	0	0	0	0	0	0	0	NA	NA	NA	NA
4930533B01Rik	NA	NA	NA	NA	NA	NA	0	0	0	0	2.30489	0.120924	0	0	0	NA	NA	NA	NA	NA	NA	0	0	0	0	0	0	0	0	0	NA	NA	NA	NA	NA	NA	0	0	0	0	0	0	0	0	0	NA	NA	NA	NA
4930533N22Rik	NA	NA	NA	NA	NA	NA	0	0	0	0.0516723	0.564799	0	0	0	0	NA	NA	NA	NA	NA	NA	0	0	0	0	0	0	0	0	0	NA	NA	NA	NA	NA	NA	0	0	0	0	0	0	0	0	0	NA	NA	NA	NA
4930533P14Rik	NA	NA	NA	NA	NA	NA	0	0.325495	0	0	0.739664	3.41492	0	0	0	NA	NA	NA	NA	NA	NA	0	0	0	0	0	0	0	0	0	NA	NA	NA	NA	NA	NA	0	0	0	0	0	0	0	0	0	NA	NA	NA	NA
4930538K18Rik	1.27380305108691	0.0678069851342436	-1.20599606595267	0.140197868012989	0.957583962603077	0.17037591211395	0.602429	1.00938	1.09189	1.10171	4.01405	4.05394	1.32865	0.784242	0.924603	NA	NA	NA	NA	NA	NA	0.0273442	0.0772675	0.0636318	0.121398	0.0935312	0.093867	0.0787845	0.0904666	0.0621205	NA	NA	NA	NA	NA	NA	0.349524	0	0.222988	0.474579	0.243074	0.137587	0.277316	0.100664	0.0280576	NA	NA	NA	NA
4930539C22Rik	NA	NA	NA	NA	NA	NA	0	0.0652109	0	0.325375	0.666841	0	0	0	0	NA	NA	NA	NA	NA	NA	0	0.0120781	0	0	0.0121836	0.0220092	0	0.00707065	0	NA	NA	NA	NA	NA	NA	0	0.0165735	0	0	0.0651362	0	0.0108372	0	0	NA	NA	NA	NA
4930539E08Rik	3.60777517106324	1.21533849830015	-2.39243667276309	0.00483143934897748	0.521526814444032	0.0233714156756053	0.0845252	0.0550758	0.13405	0.25763	2.76907	2.13976	0.494975	0.0366783	0.129728	NA	NA	NA	NA	NA	NA	0	0	0	0	0.00663781	0	0	0.00642032	0	1.42358523580121	-0.195805489568492	-1.6193907253697	0.0890596639535929	0.844249027250273	0.0710712272610766	0.595328	0.300982	0.29435	1.2991	0.783675	1.53301	0.551063	0.428639	0.13142	0.682527325309569	0.644277365477473	-0.0382499598320959	0.206050982315521
4930539J05Rik	0.614904064398762	0.260769413605677	-0.354134650793085	0.329593588984739	0.709718828196699	0.583617478931786	7.52235	5.19727	9.87295	10.5943	13.8268	17.954	12.1519	4.55862	11.5452	0.277379682124427	0.309907938930395	0.0325282568059681	0.540648504765794	0.557436037650003	0.956446129948846	0.177112	0.208531	0.128798	0.155624	0.246113	0.218497	0.175415	0.177011	0.314347	0.389288135732448	0.74756751946707	0.358279383734622	0.666630917014729	0.342944846819055	0.713202095149291	0.153286	0.10015	0.135406	0.301903	0.0702869	0.194943	0.205817	0.244505	0.249883	-0.676628519323552	-0.977002684963379	-0.300374165639827	0.130032778893075
4930539M17Rik	NA	NA	NA	NA	NA	NA	0	0.223778	0	0	1.52556	0	0	0	0	NA	NA	NA	NA	NA	NA	0	0.261039	0	0	0	0	0	0	0	NA	NA	NA	NA	NA	NA	0	0	0	0	0	0	0	0	0	NA	NA	NA	NA
4930539N22Rik	NA	NA	NA	NA	NA	NA	0	0	0.063533	0	1.40138	0	0	0	0	NA	NA	NA	NA	NA	NA	0	0	0	0	0	0	0	0	0	NA	NA	NA	NA	NA	NA	0	0	0	0	0	0	0	0	0	NA	NA	NA	NA
4930540M03Rik	NA	NA	NA	NA	NA	NA	0	0	0.158025	0	5.47744	2.58633	0	0	0	NA	NA	NA	NA	NA	NA	0	0	0	0	0	0	0	0	0	NA	NA	NA	NA	NA	NA	0	0	0	0	0	0	0	0	0	NA	NA	NA	NA
4930542C21Rik	NA	NA	NA	NA	NA	NA	0	0	0	0	0.904034	0	0	0	0	NA	NA	NA	NA	NA	NA	0	0	0	0	0	0	0	0	0	NA	NA	NA	NA	NA	NA	0	0	0	0	0	0	0	0	0	NA	NA	NA	NA
4930542D17Rik	NA	NA	NA	NA	NA	NA	0	0.0928848	0	0	1.42475	2.4667	0	0	0	NA	NA	NA	NA	NA	NA	0	0	0	0	0	0	0	0	0	NA	NA	NA	NA	NA	NA	0	0	0	0	0	0	0	0	0	NA	NA	NA	NA
4930543E12Rik	NA	NA	NA	NA	NA	NA	0	0	0	0	0.755473	1.39516	0	0	0.0928089	NA	NA	NA	NA	NA	NA	0	0	0	0	0	0	0	0	0	NA	NA	NA	NA	NA	NA	0.0182958	0	0	0.0567814	0	0.0288079	0	0	0	NA	NA	NA	NA
4930543N07Rik	NA	NA	NA	NA	NA	NA	0	0	0	0	1.15817	2.67354	0	0	0	NA	NA	NA	NA	NA	NA	0	0	0	0	0	0	0	0	0	NA	NA	NA	NA	NA	NA	0	0	0	0	0	0	0	0	0	NA	NA	NA	NA
4930544D05Rik	1.66491419519171	0.157533988540182	-1.50738020665153	0.229647541894059	0.942346000442003	0.278882903398695	0	1.06554	0.943071	1.44999	4.9528	2.8583	0.949708	1.67726	0	NA	NA	NA	NA	NA	NA	0	0	0.0125766	0	0	0	0	0.00596012	0	NA	NA	NA	NA	NA	NA	0	0	0	0	0	0	0.00913506	0	0	NA	NA	NA	NA
4930544G11Rik	NA	NA	NA	NA	NA	NA	0	0	0	0	0.746579	1.55108	0	0	0	NA	NA	NA	NA	NA	NA	0	0	0	0	0	0	0.0183656	0	0	NA	NA	NA	NA	NA	NA	0	0	0	0	0	0	0	0	0	NA	NA	NA	NA
4930544M13Rik	NA	NA	NA	NA	NA	NA	0	0.134394	0	0	2.1378	0	0	0	0	NA	NA	NA	NA	NA	NA	0	0	0	0	0	0	0.0348261	0	0	NA	NA	NA	NA	NA	NA	0	0.0156227	0.00985705	0	0	0	0.0102155	0	0	NA	NA	NA	NA
4930545E07Rik	NA	NA	NA	NA	NA	NA	0	0.220143	0.0793794	0	0.50026	0.433055	0	0	0	NA	NA	NA	NA	NA	NA	0	0	0	0	0	0	0	0	0	NA	NA	NA	NA	NA	NA	0	0	0	0	0	0	0	0	0	NA	NA	NA	NA
4930545H06Rik	NA	NA	NA	NA	NA	NA	0	0	0	0	1.68228	3.39799	0	0	0	NA	NA	NA	NA	NA	NA	0	0	0	0	0	0	0	0	0	NA	NA	NA	NA	NA	NA	0	0	0	0.0216742	0	0	0	0	0	NA	NA	NA	NA
4930545L23Rik	NA	NA	NA	NA	NA	NA	0	0	0	0	1.03411	0.895188	0	0	0.0264665	NA	NA	NA	NA	NA	NA	0	0	0	0	0	0	0	0	0	NA	NA	NA	NA	NA	NA	0	0	0	0	0	0	0	0	0	NA	NA	NA	NA
4930546C10Rik	NA	NA	NA	NA	NA	NA	0	0	0	0.0679617	1.29999	0.964583	0.118702	0	0	NA	NA	NA	NA	NA	NA	0	0	0	0	0	0	0	0	0	NA	NA	NA	NA	NA	NA	0	0	0	0	0	0.00632602	0	0	0	NA	NA	NA	NA
4930546K05Rik	NA	NA	NA	NA	NA	NA	0.0731485	0	0.0966728	0	2.92438	0.84384	0	0.190449	0.0748451	NA	NA	NA	NA	NA	NA	0	0	0	0	0.00822643	0	0	0	0	NA	NA	NA	NA	NA	NA	0	0	0.0211817	0.00715561	0.0109951	0.0217823	0.0585384	0.0531225	0.026652	NA	NA	NA	NA
4930547E08Rik	NA	NA	NA	NA	NA	NA	0	0	0	0	2.78981	3.91004	0	0	0	NA	NA	NA	NA	NA	NA	0	0	0	0.00213327	0	0	0	0	0	NA	NA	NA	NA	NA	NA	0	0	0	0	0	0	0	0	0	NA	NA	NA	NA
4930547E14Rik	NA	NA	NA	NA	NA	NA	0	0.345653	0	0	0.392736	0	0	0	0	NA	NA	NA	NA	NA	NA	0	0	0	0	0	0	0	0	0	NA	NA	NA	NA	NA	NA	0	0	0	0	0	0	0	0	0	NA	NA	NA	NA
4930548G14Rik	NA	NA	NA	NA	NA	NA	0	0	0	0	0.545853	1.47007	0.232596	0	0	NA	NA	NA	NA	NA	NA	0	0	0	0	0	0	0	0	0	NA	NA	NA	NA	NA	NA	0	0	0	0	0	0	0	0	0	NA	NA	NA	NA
4930548H24Rik	1.084320253314	0.856503729659232	-0.227816523654768	0.529015159025873	0.630460168927085	0.895246848573144	0.226763	0.221635	0.479503	0.608226	2.56861	0	1.06233	0	0.649663	1.50200055964874	1.17777731415745	-0.32422324549129	0.0501467589936017	0.170916980475952	0.653919787309398	0.221709	0.156623	0.128983	0.799747	0.458177	0.285406	0.479095	0.458446	0.18888	NA	NA	NA	NA	NA	NA	0.0295206	0	0	0.0916176	0.0351941	0.046482	0.0468439	0.0340079	0.227494	NA	NA	NA	NA
4930548J01Rik	NA	NA	NA	NA	NA	NA	0.354135	0.432658	0	0.431757	2.94955	0	0	0.461012	0.0905871	NA	NA	NA	NA	NA	NA	0	0	0	0	0.0307668	0	0	0	0	NA	NA	NA	NA	NA	NA	0	0	0	0	0	0	0	0	0	NA	NA	NA	NA
4930548K13Rik	NA	NA	NA	NA	NA	NA	0	0	0	0	1.92168	0	0	0	0	NA	NA	NA	NA	NA	NA	0	0	0	0	0	0	0	0	0	NA	NA	NA	NA	NA	NA	0	0.0806486	0	0	0	0	0	0	0	NA	NA	NA	NA
4930549C01Rik	NA	NA	NA	NA	NA	NA	0	0	0.204254	0	3.5399	0	0	0	0	NA	NA	NA	NA	NA	NA	0	0	0	0	0.00624541	0	0	0	0	NA	NA	NA	NA	NA	NA	0	0	0	0.0271623	0	0	0	0	0	NA	NA	NA	NA
4930549C15Rik	NA	NA	NA	NA	NA	NA	0	0	0	0	1.02105	1.17851	0	0	0	NA	NA	NA	NA	NA	NA	0	0	0	0	0	0	0	0	0	NA	NA	NA	NA	NA	NA	0	0	0	0	0	0	0	0	0.0816683	NA	NA	NA	NA
4930549G23Rik	-0.755856109931978	0.0765447245456452	0.832400834477623	0.614779144869399	0.957221616558612	0.579717229619879	2.00849	1.85401	2.00556	1.08832	4.46094	0	1.30685	1.45259	3.76764	0.154630945254368	-0.529666379428666	-0.684297324683034	0.772125268323797	0.394252704550793	0.267779164371487	0.353588	0.293084	0.345586	0.198841	0.41659	0.497657	0.0815012	0.233965	0.337379	0.809269895644228	-0.844118229855293	-1.65338812549952	0.513659718092119	0.563895547247198	0.235467350303205	0.135591	0.146243	0.138407	0.222094	0.377184	0.249079	0.0597664	0.208269	0	0.386891074512412	0.30639473909523	-0.0804963354171813	0.482341472615242
4930550C14Rik	-0.535743008600462	-2.02065329524825	-1.48491028664779	0.113293926431239	2.20495867115355e-05	0.00399403191302394	15.0154	11.6589	16.0414	10.5885	8.36652	14.9881	3.34228	2.92866	4.92495	NA	NA	NA	NA	NA	NA	0	0.0738695	0	0.188596	0.029806	0.100956	0	0.10811	0.0668122	NA	NA	NA	NA	NA	NA	0	0	0	0	0.124492	0	0.1657	0.0962366	0.140824	0.889825778261754	1.25882121815546	0.368995439893709	0.139313330370775
4930550C17Rik	NA	NA	NA	NA	NA	NA	0	0	0.096988	0	4.88986	1.3228	0	0	0	NA	NA	NA	NA	NA	NA	0	0	0	0	0	0	0.0258354	0	0	NA	NA	NA	NA	NA	NA	0	0.023179	0.00487489	0	0	0	0	0	0	NA	NA	NA	NA
4930550L24Rik	NA	NA	NA	NA	NA	NA	0	0.120715	0	0	0.274316	0.0791547	0.219168	0	0	NA	NA	NA	NA	NA	NA	0	0	0	0	0	0	0	0	0	-1.05974246644438	-0.275385735120638	0.784356731323744	0.390092321256959	0.841264270235809	0.59184620626079	0.288544	0.229762	0.510836	0.174903	0.129	0.255561	0.422098	0.498609	0.0260579	-1.0460235966933	-0.233211066966354	0.81281252972695	0.0943022364517474
4930552N02Rik	NA	NA	NA	NA	NA	NA	0	0	0	0	0.544475	0	0	0	0	NA	NA	NA	NA	NA	NA	0	0	0	0	0	0	0	0	0	NA	NA	NA	NA	NA	NA	0	0	0	0	0	0	0	0	0	NA	NA	NA	NA
4930552P12Rik	7.47257608330824	4.76568429069914	-2.7068917926091	0.0469833286962352	0.450993214679477	0.172095136179531	0	0	0	0	2.59149	0.947192	0.303675	0	0	NA	NA	NA	NA	NA	NA	0	0.00436113	0	0.00342595	0.00175969	0.00397352	0	0	0	NA	NA	NA	NA	NA	NA	0	0	0.00755154	0.00382659	0.00587981	0.0155313	0.0117392	0	0	NA	NA	NA	NA
4930553C11Rik	NA	NA	NA	NA	NA	NA	0	0	0	0	0.271894	2.35368	0	0	0	NA	NA	NA	NA	NA	NA	0	0	0	0	0	0	0	0	0	NA	NA	NA	NA	NA	NA	0	0	0	0	0	0	0	0	0	NA	NA	NA	NA
4930553E22Rik	NA	NA	NA	NA	NA	NA	0	0	0	0	1.20007	0	0	0	0.122856	NA	NA	NA	NA	NA	NA	0	0	0	0	0	0	0	0	0	NA	NA	NA	NA	NA	NA	0	0	0	0	0	0	0	0	0	NA	NA	NA	NA
4930554C24Rik	NA	NA	NA	NA	NA	NA	0	0	0	0	1.39233	1.26268	0	0.621771	0	NA	NA	NA	NA	NA	NA	0	0	0	0	0	0	0	0	0	NA	NA	NA	NA	NA	NA	0	0	0	0	0	0	0	0	0	NA	NA	NA	NA
4930554G24Rik	NA	NA	NA	NA	NA	NA	0	0	0	0	0.538021	0	0	0	0	NA	NA	NA	NA	NA	NA	0	0	0	0	0	0	0	0	0	NA	NA	NA	NA	NA	NA	0	0	0	0	0	0	0	0	0	NA	NA	NA	NA
4930554H23Rik	NA	NA	NA	NA	NA	NA	0	0	0.026939	0.217451	1.78262	0.685841	0	0	0.156423	NA	NA	NA	NA	NA	NA	0	0	0	0	0	0	0	0	0	NA	NA	NA	NA	NA	NA	0	0.0107083	0	0	0.0105213	0	0.021006	0	0	NA	NA	NA	NA
4930554I06Rik	NA	NA	NA	NA	NA	NA	0	0	0	0.535848	4.39278	0	0.818924	0	0	NA	NA	NA	NA	NA	NA	0	0.0130109	0	0	0	0	0.0596986	0	0	NA	NA	NA	NA	NA	NA	0	0	0	0	0	0	0	0	0	NA	NA	NA	NA
4930555B11Rik	0.295725930038599	-1.19429752798426	-1.49002345802286	0.65316168891699	0.0947612680208252	0.0529609413110583	2.36413	1.81553	2.09783	2.88232	3.09424	3.24674	1.12372	0.659491	1.12309	NA	NA	NA	NA	NA	NA	0	0.0285978	0.0211959	0.0269586	0.0173086	0.0416898	0	0	0	-0.0274990175793816	-0.815756873913336	-0.788257856333954	0.985681052910454	0.456529543732208	0.53343493046203	0.155236	0.0863318	0.0643744	0.130482	0.107958	0.0967534	0.082111	0.0968683	0.00623071	NA	NA	NA	NA
4930555B12Rik	NA	NA	NA	NA	NA	NA	0	0	0	0	2.31013	1.77759	0	0	0	NA	NA	NA	NA	NA	NA	0	0	0	0	0	0	0	0	0	NA	NA	NA	NA	NA	NA	0	0	0	0	0	0	0	0	0	NA	NA	NA	NA
4930555G01Rik	NA	NA	NA	NA	NA	NA	0.0313405	0	0	0.03821	0.104413	0	0	0	0	NA	NA	NA	NA	NA	NA	0	0	0	0.00822625	0	0	0	0	0	NA	NA	NA	NA	NA	NA	0	0	0	0	0	0	0	0	0	NA	NA	NA	NA
4930555G21Rik	NA	NA	NA	NA	NA	NA	0	0	0	0.439983	6.81302	0	0	0	0	NA	NA	NA	NA	NA	NA	0	0	0	0	0	0	0	0	0	NA	NA	NA	NA	NA	NA	0	0	0	0	0	0	0	0	0	NA	NA	NA	NA
4930555K05Rik	NA	NA	NA	NA	NA	NA	0	0	0	0	2.37807	0	0.379999	0	0	NA	NA	NA	NA	NA	NA	0	0	0	0	0	0	0	0	0	NA	NA	NA	NA	NA	NA	0	0	0	0	0	0	0	0	0	NA	NA	NA	NA
4930556C24Rik	NA	NA	NA	NA	NA	NA	0	0	0.075441	0	0.95088	0.13719	0.227916	0	0	NA	NA	NA	NA	NA	NA	0	0	0	0	0	0	0	0	0	NA	NA	NA	NA	NA	NA	0	0	0	0	0	0	0	0	0.0314078	NA	NA	NA	NA
4930556G01Rik	4.707677584942	7.12111209078491	2.4134345058429	0.367995129525839	0.0244051892187871	0.193002046727495	0	0	0	0	1.69392	0	1.23738	1.89113	1.63504	NA	NA	NA	NA	NA	NA	0	0	0	0.0171079	0	0	0	0.00637448	0.0131314	NA	NA	NA	NA	NA	NA	0	0	0	0.0191085	0	0	0	0	0	NA	NA	NA	NA
4930556J02Rik	NA	NA	NA	NA	NA	NA	0	0	0	0	2.86633	3.49216	0	0	0	NA	NA	NA	NA	NA	NA	0	0	0	0	0	0	0	0	0	NA	NA	NA	NA	NA	NA	0	0	0	0.00798238	0	0	0	0	0	NA	NA	NA	NA
4930556M19Rik	NA	NA	NA	NA	NA	NA	0	0.0581651	0.0314598	0	1.68524	0	0.126725	0	0	NA	NA	NA	NA	NA	NA	0	0.0116742	0.014421	0.00917084	0	0	0	0.0205026	0.0140785	0.69807569397353	1.33778998501182	0.639714291038285	0.531489644846954	0.162248641859981	0.554879067515995	0.184831	0.144173	0.040429	0.297056	0.220353	0.13512	0.314243	0.228136	0.394242	NA	NA	NA	NA
4930556N09Rik	NA	NA	NA	NA	NA	NA	0	0.0623198	0	0	0.849703	0	0.135777	0	0	NA	NA	NA	NA	NA	NA	0	0	0	0	0	0	0	0	0	NA	NA	NA	NA	NA	NA	0	0	0	0	0	0	0	0	0	-0.38974661489956	-0.499006669596688	-0.109260054697128	0.588875680569577
4930556N13Rik	NA	NA	NA	NA	NA	NA	0	0	0.330875	0	3.12783	0	0.133282	0	0.256167	NA	NA	NA	NA	NA	NA	0	0	0	0	0	0	0.0172908	0	0	NA	NA	NA	NA	NA	NA	0.012785	0	0	0	0.0762104	0.0100654	0	0.0147284	0	NA	NA	NA	NA
4930557A04Rik	-0.700401219069854	0.0545396325284987	0.754940851598353	0.619029136959999	0.967384712290451	0.594028589320547	2.35339	1.03507	1.99055	1.72153	2.35213	0	2.00455	2.60409	1.56518	NA	NA	NA	NA	NA	NA	0.0240706	0.0113362	0.0420104	0	0.0251576	0	0.0520144	0	0	NA	NA	NA	NA	NA	NA	0.01282	0	0	0.00994674	0.0305676	0	0.0305145	0	0	NA	NA	NA	NA
4930557F10Rik	-0.86204232738823	-2.1031677145669	-1.24112538717867	0.108625365473031	0.000981525116263476	0.105777201158385	12.2934	9.63217	10.9566	7.67978	8.80049	5.27416	4.21877	1.71939	2.18305	NA	NA	NA	NA	NA	NA	0	0	0	0	0	0	0	0	0	NA	NA	NA	NA	NA	NA	0	0	0	0	0	0	0	0	0	NA	NA	NA	NA
4930557J02Rik	NA	NA	NA	NA	NA	NA	0	0	0	0	1.80512	0	0.320496	0	0	NA	NA	NA	NA	NA	NA	0	0	0	0	0	0	0	0	0	NA	NA	NA	NA	NA	NA	0	0	0	0	0	0	0	0	0	NA	NA	NA	NA
4930557K07Rik	NA	NA	NA	NA	NA	NA	0	0.174736	0	0	0.595613	3.78106	0	0	0	NA	NA	NA	NA	NA	NA	0	0	0	0	0.0636834	0.0892565	0	0.0191163	0	NA	NA	NA	NA	NA	NA	0	0.0448081	0	0.057304	0	0.0290731	0.0292995	0	0	NA	NA	NA	NA
4930558C23Rik	NA	NA	NA	NA	NA	NA	0	0	0	0.429992	0	0	0.0938782	0	0	NA	NA	NA	NA	NA	NA	0	0	0	0.0245545	0	0	0	0	0	NA	NA	NA	NA	NA	NA	0	0.0428908	0	0	0	0	0	0	0	NA	NA	NA	NA
4930558F17Rik	NA	NA	NA	NA	NA	NA	0	0	0	0	0.548631	0	0	0	0	NA	NA	NA	NA	NA	NA	0	0	0	0	0	0	0	0	0	NA	NA	NA	NA	NA	NA	0	0	0	0	0	0	0	0	0	NA	NA	NA	NA
4930558G05Rik	NA	NA	NA	NA	NA	NA	0	0	0	0	0	0	0	0	0	NA	NA	NA	NA	NA	NA	0	0	0	0	0	0	0	0	0	NA	NA	NA	NA	NA	NA	0	0	0	0	0	0	0	0	0	NA	NA	NA	NA
4930558J18Rik	-0.240635887986126	-0.187427880578889	0.0532080074072372	0.706093198633528	0.764295730590047	0.94283527930064	1.76619	2.49689	2.30084	2.11486	1.89133	2.4862	2.01481	2.34028	1.9685	-0.0555373068254284	-0.102430453593646	-0.0468931467682178	0.829075799442419	0.707705627310861	0.885311460459489	7.40571	6.43896	7.53217	5.97791	7.97141	6.9778	7.68447	6.13962	6.0591	1.04710462479554	0.504784508888698	-0.542320115906845	0.126371043893233	0.442847117989136	0.451826715501698	2.04109	2.81129	2.44949	3.6381	7.56318	5.77621	4.24553	3.17751	3.61348	0.81732985919224	0.79276010985828	-0.0245697493339598	0.0814524829388052
4930558K02Rik	NA	NA	NA	NA	NA	NA	0	0.0543424	0	0.338933	2.03757	0	0.29599	0	0	NA	NA	NA	NA	NA	NA	0	0.0463234	0	0.0363901	0.0280369	0	0.0354247	0	0	NA	NA	NA	NA	NA	NA	0	0	0	0	0	0	0	0	0	NA	NA	NA	NA
4930559C10Rik	NA	NA	NA	NA	NA	NA	0	0	0	0.24278	1.65855	0	0	0	0	NA	NA	NA	NA	NA	NA	0	0	0	0	0	0	0	0	0	NA	NA	NA	NA	NA	NA	0.0260165	0	0	0	0	0	0	0	0	NA	NA	NA	NA
4930562C15Rik	3.49460628690373	1.04144635722542	-2.45315992967832	0.00650063326499151	0.596739933877849	0.0248770731862477	0.101413	0.214758	0.0357404	0.185461	2.87182	3.11972	0.341923	0.132019	0.311294	NA	NA	NA	NA	NA	NA	0	0	0	0	0	0	0	0	0	0.36652941619677	3.83708835962471	3.47055894342794	0.894779349300148	0.00622071227831741	0.0156395058472482	0.0408068	0.024757	0	0.0633222	0	0.0160632	0.339954	0.329068	0.314469	NA	NA	NA	NA
4930562F07Rik	NA	NA	NA	NA	NA	NA	0.291852	0.0713129	0.154284	0	2.91696	1.54311	0.388425	0	0	NA	NA	NA	NA	NA	NA	0	0	0	0	0	0	0	0	0	NA	NA	NA	NA	NA	NA	0	0	0	0	0	0	0	0	0	NA	NA	NA	NA
4930563D23Rik	NA	NA	NA	NA	NA	NA	0	0	0	0.0589052	1.93158	1.57919	0.102884	0	0.0988715	NA	NA	NA	NA	NA	NA	0	0	0	0	0	0.0210025	0	0	0	NA	NA	NA	NA	NA	NA	0	0	0	0	0	0	0.0206829	0	0	NA	NA	NA	NA
4930563E18Rik	NA	NA	NA	NA	NA	NA	0	0.162922	0.17624	0.101614	1.11069	0.160246	0.26622	0.216999	0.469035	NA	NA	NA	NA	NA	NA	0	0.0182006	0.022483	0	0	0	0	0	0	NA	NA	NA	NA	NA	NA	0.0411656	0.124874	0.0315153	0	0	0.0162045	0.0163306	0.0237116	0	NA	NA	NA	NA
4930563E22Rik	-0.145917397266344	-0.466473977278424	-0.32055658001208	0.800260203280684	0.373841192568244	0.594634286753985	3.57483	1.39378	2.58169	1.76241	2.47306	4.20655	2.05909	2.08527	1.79889	0.317645520735569	0.231987327644411	-0.0856581930911576	0.482338061006807	0.671610038533609	0.883057905314851	0.144054	0.141854	0.137137	0.155042	0.201576	0.168583	0.0660311	0.158865	0.260323	-0.363609150073374	-0.338208788169385	0.0254003619039891	0.627300065428416	0.649843950038076	0.980857303845994	0.153447	0.152336	0.106795	0.113644	0.0831534	0.159244	0.0885428	0.160702	0.100782	0.253452133255509	0.427587588494684	0.174135455239175	0.564292612710149
4930563F08Rik	NA	NA	NA	NA	NA	NA	0	0	0.132864	0	0.418664	0	0	0	0	NA	NA	NA	NA	NA	NA	0	0	0	0	0	0	0	0	0	NA	NA	NA	NA	NA	NA	0	0	0	0	0	0	0	0	0	NA	NA	NA	NA
4930563H07Rik	NA	NA	NA	NA	NA	NA	0	0	0	0	1.71666	0	0	0	0	NA	NA	NA	NA	NA	NA	0	0	0	0	0	0	0	0	0	NA	NA	NA	NA	NA	NA	0	0	0	0	0	0	0	0	0	NA	NA	NA	NA
4930563M20Rik	NA	NA	NA	NA	NA	NA	0	0	0	0	1.54561	3.34492	0	0	0	NA	NA	NA	NA	NA	NA	0	0	0	0	0	0	0	0	0	NA	NA	NA	NA	NA	NA	0	0	0	0	0	0	0	0	0	NA	NA	NA	NA
4930563M21Rik	NA	NA	NA	NA	NA	NA	0	0.319467	0	0	1.90566	2.04243	0	0	0	NA	NA	NA	NA	NA	NA	0	0	0	0	0	0	0	0	0	NA	NA	NA	NA	NA	NA	0	0	0	0	0	0	0	0	0	NA	NA	NA	NA
4930564B18Rik	7.47269976419738	7.66906259696477	0.196362832767389	0.0439713296622902	0.021795826643232	0.890464481727939	0	0	0	0	7.69157	2.5774	2.45812	2.52071	2.13364	NA	NA	NA	NA	NA	NA	0	0	0	0	0	0	0	0	0	NA	NA	NA	NA	NA	NA	0	0	0	0	0	0	0	0	0	NA	NA	NA	NA
4930564C03Rik	NA	NA	NA	NA	NA	NA	0	0	0	0	0.364826	0	0	0	0	NA	NA	NA	NA	NA	NA	0	0	0	0	0	0	0	0	0	NA	NA	NA	NA	NA	NA	0	0	0	0	0	0	0	0	0	NA	NA	NA	NA
4930564D02Rik	NA	NA	NA	NA	NA	NA	0	0.0858271	0	0.10706	2.04788	0	0.186992	0	0	NA	NA	NA	NA	NA	NA	0	0	0	0	0	0	0	0	0	NA	NA	NA	NA	NA	NA	0	0.293069	0	0	0	0	0	0	0	NA	NA	NA	NA
4930565D16Rik	NA	NA	NA	NA	NA	NA	0.232799	0	0.0615333	0	3.49012	6.93771	0	0.454586	0	NA	NA	NA	NA	NA	NA	0	0	0	0	0	0	0	0	0	NA	NA	NA	NA	NA	NA	0	0	0	0	0	0	0	0	0	NA	NA	NA	NA
4930565N06Rik	NA	NA	NA	NA	NA	NA	0	0.0785446	0.0283216	0.130635	0.446217	0	0.199647	0.0348717	0	NA	NA	NA	NA	NA	NA	0	0	0	0	0.0205232	0.046343	0	0	0.0204463	NA	NA	NA	NA	NA	NA	0	0	0.0293578	0	0	0	0	0.0441765	0	NA	NA	NA	NA
4930567H12Rik	NA	NA	NA	NA	NA	NA	0.135535	0	0	0	2.93503	0	0.0721535	0	0.277358	NA	NA	NA	NA	NA	NA	0	0	0	0	0	0	0	0	0	NA	NA	NA	NA	NA	NA	0	0	0	0	0	0.0160582	0	0	0	NA	NA	NA	NA
4930567H17Rik	NA	NA	NA	NA	NA	NA	0	0	0	0	0.770043	0	0	0	0	NA	NA	NA	NA	NA	NA	0	0	0	0	0	0	0	0	0	NA	NA	NA	NA	NA	NA	0	0	0	0	0	0	0	0	0	NA	NA	NA	NA
4930567J20Rik	NA	NA	NA	NA	NA	NA	0	0	0	0.111289	1.82464	0	0.874696	0	0	NA	NA	NA	NA	NA	NA	0.0516144	0	0	0	0	0	0	0	0	NA	NA	NA	NA	NA	NA	0	0	0	0	0	0	0	0	0	NA	NA	NA	NA
4930567K12Rik	NA	NA	NA	NA	NA	NA	0	0	0	0	0	0	0	0	0	NA	NA	NA	NA	NA	NA	0	0	0	0	0	0	0	0	0	NA	NA	NA	NA	NA	NA	0	0	0	0	0	0	0.0124275	0	0	NA	NA	NA	NA
4930567K20Rik	NA	NA	NA	NA	NA	NA	0	0	0	0	2.91368	0	0	0	0	NA	NA	NA	NA	NA	NA	0	0	0	0	0	0	0	0	0	NA	NA	NA	NA	NA	NA	0	0	0	0	0	0	0	0	0	NA	NA	NA	NA
4930568D16Rik	NA	NA	NA	NA	NA	NA	0	0	0	0	0.351446	0	0.168476	0	0	NA	NA	NA	NA	NA	NA	0	0	0	0	0	0	0	0	0	NA	NA	NA	NA	NA	NA	0	0	0.0173607	0	0	0	0	0	0	NA	NA	NA	NA
4930568E12Rik	NA	NA	NA	NA	NA	NA	0	0	0	0	0.552144	0	0	0	0	NA	NA	NA	NA	NA	NA	0	0	0	0	0	0	0	0	0	NA	NA	NA	NA	NA	NA	0	0	0	0	0	0	0	0	0	NA	NA	NA	NA
4930568G15Rik	NA	NA	NA	NA	NA	NA	0	0	0	0.0790617	3.24066	1.74553	0	0.422094	0.199056	NA	NA	NA	NA	NA	NA	0.0178538	0	0	0.0132107	0.0237492	0.0459665	0.0514408	0	0	NA	NA	NA	NA	NA	NA	0.0570537	0	0	0.0295112	0.0906917	0	0.015089	0	0	NA	NA	NA	NA
4930570G19Rik	-0.584097563244988	-0.498358611136555	0.0857389521084326	0.0733401844860076	0.0892418220921424	0.831982255773566	8.86188	4.56586	8.41776	6.03603	5.48079	5.37113	7.65078	4.52566	4.43049	-0.423179415536747	-0.337397314781784	0.0857821007549634	0.127857760430693	0.255899935947246	0.81829377483957	2.42817	1.86302	2.76913	1.95137	1.68679	1.79405	2.22392	1.55172	1.84486	-0.624047253886828	-1.28982120990662	-0.665773956019792	0.32215322827511	0.0422078822765481	0.347183222496313	3.01471	4.69718	2.2293	2.41879	2.77726	2.22509	1.37263	1.44049	1.58401	0.0210327081023178	-0.161579484881059	-0.182612192983376	0.96126414146465
4930571K23Rik	NA	NA	NA	NA	NA	NA	0	0	0	0	2.0029	2.25398	0.12802	0	0	NA	NA	NA	NA	NA	NA	0	0	0	0	0	0	0	0	0	NA	NA	NA	NA	NA	NA	0	0	0	0	0	0	0	0	0	NA	NA	NA	NA
4930571O06Rik	NA	NA	NA	NA	NA	NA	0	0	0	0.188764	2.06327	0	0	0	0	NA	NA	NA	NA	NA	NA	0	0	0	0	0	0	0	0	0	NA	NA	NA	NA	NA	NA	0	0	0	0	0	0	0	0	0	NA	NA	NA	NA
4930572K03Rik	NA	NA	NA	NA	NA	NA	0	0	0.146993	0.254254	2.08433	0	0	0	0	NA	NA	NA	NA	NA	NA	0	0	0	0	0	0	0	0	0	NA	NA	NA	NA	NA	NA	0	0.0393661	0	0	0	0	0	0	0	NA	NA	NA	NA
4930572O03Rik	NA	NA	NA	NA	NA	NA	0	0	0	0.135225	4.8037	1.81262	0	0	0	NA	NA	NA	NA	NA	NA	0	0	0	0	0	0	0	0	0	NA	NA	NA	NA	NA	NA	0	0	0	0	0	0.0273859	0	0	0	NA	NA	NA	NA
4930572O13Rik	NA	NA	NA	NA	NA	NA	0	0	0	0	2.78569	4.98368	0.26708	0	0	NA	NA	NA	NA	NA	NA	0.0248885	0	0.0289586	0.0184159	0	0	0	0	0	NA	NA	NA	NA	NA	NA	0	0	0.0811851	0.0205695	0	0	0	0	0	NA	NA	NA	NA
4930573O16Rik	NA	NA	NA	NA	NA	NA	0.159013	0	0.16812	0	2.11904	0	0.169304	0	0	NA	NA	NA	NA	NA	NA	0	0	0	0	0	0	0	0	0	NA	NA	NA	NA	NA	NA	0	0	0	0	0	0	0	0	0	NA	NA	NA	NA
4930577N17Rik	-0.271814056034092	-0.36269796032824	-0.0908839042941472	0.71328664666998	0.603926668924186	0.916171594202306	2.9078	3.03407	2.28499	1.10187	4.58192	4.07971	1.84086	3.17152	2.13091	NA	NA	NA	NA	NA	NA	3.15509	3.34331	1.37665	4.08549	1.34901	1.35385	2.84079	2.39215	3.13589	-1.08831463723937	-0.432210011624459	0.656104625614907	0.22302226257037	0.62624035572114	0.533354612022251	11.7628	11.724	10.2918	4.56326	5.00839	8.26843	9.33275	3.38771	12.9497	-0.661778290731912	-0.100320742318799	0.561457548413113	0.177269947704806
4930578C19Rik	NA	NA	NA	NA	NA	NA	0	0.035161	0	0	0.958809	0	0	0	0	NA	NA	NA	NA	NA	NA	0	0	0	0	0	0	0	0	0	NA	NA	NA	NA	NA	NA	0	0	0	0	0	0	0	0	0	NA	NA	NA	NA
4930578E11Rik	NA	NA	NA	NA	NA	NA	0	0	0	0	1.20904	0	0.096598	0	0	NA	NA	NA	NA	NA	NA	0	0.00900414	0	0	0	0	0	0	0	NA	NA	NA	NA	NA	NA	0	0	0	0	0	0	0	0	0	NA	NA	NA	NA
4930578I06Rik	NA	NA	NA	NA	NA	NA	0	0	0.0662391	0	2.29597	0.240912	0.266821	0	0	NA	NA	NA	NA	NA	NA	0	0	0	0	0	0	0	0	0	NA	NA	NA	NA	NA	NA	0	0	0	0	0	0	0	0	0	NA	NA	NA	NA
4930578M01Rik	0.56544529227379	-0.182037954244838	-0.747483246518628	0.372980215171215	0.814298591904317	0.255276601014244	3.99583	4.67261	4.45102	6.35056	7.1316	10.0149	7.36928	2.87955	2.19027	-0.356204569350348	-0.229321059769747	0.126883509580601	0.186740672908078	0.444051224160956	0.71466040660446	0.440421	0.45517	0.405686	0.298726	0.382429	0.351721	0.237928	0.387888	0.458585	-0.467559870427899	-0.266242293124326	0.201317577303574	0.574430430670448	0.760694156218528	0.860289242004943	0.201989	0.0948731	0.224474	0.161775	0.0621443	0.20006	0.155091	0.225187	0.0941483	-0.327778721158543	-0.218261334698251	0.109517386460292	0.125169362494832
4930578N18Rik	NA	NA	NA	NA	NA	NA	0	0	0	0	0	0	0.134847	0	0	NA	NA	NA	NA	NA	NA	0	0	0	0	0	0	0	0	0	NA	NA	NA	NA	NA	NA	0	0	0	0	0	0	0	0	0	NA	NA	NA	NA
4930579F01Rik	NA	NA	NA	NA	NA	NA	0	0.184416	0	0.23004	2.76587	0	0.281251	0.294752	0.0386118	NA	NA	NA	NA	NA	NA	0	0	0	0	0	0	0	0	0	3.38258001224691	6.81299108634706	3.43041107410014	0.273031788053043	0.00449095011266031	0.0252731348877031	0	0	0	0.0082922	0	0.00841406	0.0847958	0.0615604	0.0566231	NA	NA	NA	NA
4930579G18Rik	0.49298901333498	-0.0640860244056013	-0.557075037740582	0.658347137179581	0.961165663122524	0.625690533347574	1.46181	0.389658	0.421509	1.18814	2.0661	0.936853	0.990444	0.345996	0.951816	-0.525407435647929	0.172213427154467	0.697620862802397	0.611508801794421	0.891016251447709	0.539105893801384	0.0373599	0.0985316	0.0347757	0.0221152	0.0440167	0.0577121	0.129171	0.074162	0	-0.19193479575467	0.473289903464541	0.665224699219212	0.903770958162388	0.706671298035929	0.629640727504053	0.0557141	0.115889	0.0304666	0.0864548	0.0664217	0.0375966	0.0757786	0.0641831	0.138005	-0.0400028159540613	-0.937788724050198	-0.897785908096137	0.968095737414431
4930579G24Rik	-0.582788518793643	-0.816939902510165	-0.234151383716521	0.000749666480519272	7.4580294033803e-06	0.153465091826527	58.9333	50.79	52.37	46.4445	41.7208	38.6122	30.2363	35.0008	34.9761	-0.689213587029875	-0.444394285970623	0.244819301059252	0.00511941437994499	0.0442950470650862	0.300234968485583	583.96	632.055	623.645	375.381	360.65	439.852	316.974	523.25	498.675	-0.39718443858619	-0.448006078148391	-0.0508216395622019	0.421173255122353	0.335038789276059	0.946449958185608	320.458	169.147	380.97	262.426	205.921	271.53	244.12	287.275	147.124	-0.384250755160666	-0.247758576775457	0.13649217838521	0.174513479131297
4930579H20Rik	NA	NA	NA	NA	NA	NA	0	0	0	0	0.426673	0	0	0	0	NA	NA	NA	NA	NA	NA	0	0	0	0	0	0	0	0	0	NA	NA	NA	NA	NA	NA	0	0	0	0	0	0	0	0	0	NA	NA	NA	NA
4930579J19Rik	NA	NA	NA	NA	NA	NA	0	0	0.0804054	0	0.253363	0.877306	0	0	0	NA	NA	NA	NA	NA	NA	0	0	0	0	0	0	0.0817643	0	0	NA	NA	NA	NA	NA	NA	0	0	0	0	0	0	0.0319783	0	0	NA	NA	NA	NA
4930579K19Rik	-0.549192928477361	-0.109617277047914	0.439575651429447	0.374557575545148	0.861135634389467	0.501567556174618	6.34822	3.73378	4.81114	4.79449	6.36355	1.40417	5.6824	4.24175	4.94345	-0.64668184381317	-0.956817158021609	-0.310135314208439	0.182316316631039	0.115355337825349	0.648585779370968	0.820325	0.558043	0.477238	0.43838	0.407034	0.391112	0.328269	0.402074	0.155301	0.191301566346319	0.284249557605488	0.0929479912591699	0.910250335082392	0.85468827761192	0.960285210350969	0.728174	0.294517	0.334483	0.7533	0.11575	0.802589	0.885871	0.782939	0.0935253	0.211465726541528	0.66488351488978	0.453417788348253	0.749666098283352
4930579P08Rik	NA	NA	NA	NA	NA	NA	0	0	0	0.128612	2.81157	1.52116	0	0	0	NA	NA	NA	NA	NA	NA	0	0	0	0	0	0	0	0	0	NA	NA	NA	NA	NA	NA	0	0	0	0	0	0	0	0	0	NA	NA	NA	NA
4930581F22Rik	-0.254498342632771	-0.0906020945363314	0.163896248096439	0.674017344223259	0.88360264360518	0.802192436138903	2.6674	2.0804	3.219	2.46368	5.20629	1.34688	3.44246	2.66569	2.01249	-0.0976199395625977	-0.317034132611069	-0.219414193048472	0.775273817675823	0.37651009819033	0.580847204735913	0.541698	0.932155	0.593922	0.678313	0.61169	0.750967	0.510245	0.660578	0.43782	-0.560281127783009	0.373320649783916	0.933601777566924	0.179930341920608	0.338556921964788	0.0511581413944159	1.19842	1.14446	1.46117	0.964265	0.727599	1.24925	1.88407	1.62347	1.73163	-0.114650928807977	1.02139752031982	1.1360484491278	0.850369166271627
4930583K01Rik	NA	NA	NA	NA	NA	NA	0.659641	0.35818	0.464949	0.0893585	0.976725	1.69102	0.702332	0.763307	0.0749934	NA	NA	NA	NA	NA	NA	0.0444219	0.0209208	0	0.0328694	0	0	0	0	0.100918	NA	NA	NA	NA	NA	NA	0	0	0.0724511	0.146853	0.197443	0.0558791	0.093857	0.0272555	0.250695	NA	NA	NA	NA
4930583P06Rik	NA	NA	NA	NA	NA	NA	0	0	0.0933493	0	0	0	0	0	0.36136	NA	NA	NA	NA	NA	NA	0	0	0	0	0	0	0	0	0	NA	NA	NA	NA	NA	NA	0.0322201	0	0.0164446	0.0499978	0.0256083	0.0845543	0.0170425	0.0123726	0	NA	NA	NA	NA
4930584F24Rik	NA	NA	NA	NA	NA	NA	0	0	0	0	0.907458	0	0	0	0	NA	NA	NA	NA	NA	NA	0	0	0	0	0	0	0	0	0	NA	NA	NA	NA	NA	NA	0	0	0	0	0	0	0	0	0	NA	NA	NA	NA
4930586N03Rik	-1.00225839177451	-0.592953582994188	0.409304808780322	0.29831281088861	0.496133656552075	0.729190328424605	3.23223	2.51295	3.88337	2.68684	2.93683	0	2.81571	3.25142	1.05229	NA	NA	NA	NA	NA	NA	0	0	0	0	0	0	0.0407132	0.00389584	0	NA	NA	NA	NA	NA	NA	0	0	0	0	0	0	0.0179135	0	0	NA	NA	NA	NA
4930587E11Rik	NA	NA	NA	NA	NA	NA	0	0	0	0	0	0.506332	0.0700982	0	0	NA	NA	NA	NA	NA	NA	0	0	0	0	0	0	0	0	0	NA	NA	NA	NA	NA	NA	0	0	0	0	0	0	0	0	0	NA	NA	NA	NA
4930590J08Rik	1.28904884017939	0.293325996096964	-0.995722844082426	0.110543955964051	0.779575853656372	0.209671752465488	0.876888	0.708004	0.544176	0.557787	3.55649	3.51852	1.31927	0.843741	0.682672	0.645341097640474	0.226861840120321	-0.418479257520153	0.197481500367149	0.731111455269647	0.454210221197926	0.300328	0.404119	0.449283	0.857148	0.546251	0.552303	0.494463	0.378521	0.536082	1.82497291363755	1.9586569212009	0.133684007563345	0.112634797215975	0.0627044810970553	0.920747745267111	0.0457013	0.0554529	0.209926	0.602798	0.544846	0.287838	0.580159	0.473835	0.396211	1.20534173400531	0.611808778671424	-0.593532955333891	0.103398054734752
4930590L20Rik	NA	NA	NA	NA	NA	NA	0	0	0	0	2.73917	0	0	0	0	NA	NA	NA	NA	NA	NA	0	0	0	0	0	0	0.0240327	0	0	NA	NA	NA	NA	NA	NA	0	0	0	0	0	0	0	0	0	NA	NA	NA	NA
4930591A17Rik	NA	NA	NA	NA	NA	NA	0	0	0	0	4.40025	0	0.562503	0	0	NA	NA	NA	NA	NA	NA	0	0.508339	0	0	0	1.38948	0.777478	0	0	NA	NA	NA	NA	NA	NA	0	0	0	2.6762	0	1.81035	1.36834	0	0	NA	NA	NA	NA
4930591E09Rik	NA	NA	NA	NA	NA	NA	0	0	0	0.487059	0.443646	0	0	0.693415	0	NA	NA	NA	NA	NA	NA	0	0	0	0	0	0	0	0	0	NA	NA	NA	NA	NA	NA	0	0	0	0	0	0	0	0	0	NA	NA	NA	NA
4930592A05Rik	NA	NA	NA	NA	NA	NA	0	0	0	0	0.214326	0	0.205487	0	0	NA	NA	NA	NA	NA	NA	0	0	0	0	0	0	0	0	0	NA	NA	NA	NA	NA	NA	0	0.0279408	0	0	0	0	0	0	0	NA	NA	NA	NA
4930592I03Rik	NA	NA	NA	NA	NA	NA	0.393423	0.448614	0.346631	0.479657	2.62142	0	0.83777	0	0.536731	NA	NA	NA	NA	NA	NA	0	0	0	0	0	0	0	0	0	NA	NA	NA	NA	NA	NA	0	0	0	0	0	0	0	0	0	NA	NA	NA	NA
4930593A02Rik	0.611499217057017	0.261963560698623	-0.349535656358394	0.48223396297286	0.787655595683406	0.698743711575106	2.20787	1.1464	1.6778	2.86004	4.82714	2.25515	1.76307	3.23347	1.7649	0.454311888208	0.258092035052827	-0.196219853155173	0.414765194089796	0.718492313981172	0.769837521894935	5.79577	4.19932	3.63116	6.59769	7.70955	3.06088	7.06491	4.425	6.07701	NA	NA	NA	NA	NA	NA	0.949792	0	0	0.368462	1.6985	1.49551	4.14467	3.82959	0	0.302233346746689	0.130220680289517	-0.172012666457173	0.741675947071679
4930593C16Rik	NA	NA	NA	NA	NA	NA	0	0.108498	0	0.270681	3.69832	1.92089	0	1.01158	0.795084	NA	NA	NA	NA	NA	NA	0	0	0	0.0222069	0	0	0	0	0	NA	NA	NA	NA	NA	NA	0	0	0	0.0248038	0	0	0	0	0	NA	NA	NA	NA
4930594C11Rik	-0.238004148934546	-0.0766961426642389	0.161308006270307	0.836207244581996	0.948914948321636	0.897538854024027	1.08059	0.665837	0.7451	0.658723	2.66091	0.0451656	1.35062	0.611615	0.576864	NA	NA	NA	NA	NA	NA	0.0862894	0.203193	0.0502004	0.0638486	0.180372	0.222161	0.559392	0.0713709	0.490081	NA	NA	NA	NA	NA	NA	0.0459577	0.501876	0	0.0713152	0	0.361816	0.32817	0.158831	0.309893	NA	NA	NA	NA
4930594O21Rik	NA	NA	NA	NA	NA	NA	0.11364	0.11107	0	0	4.73249	5.02531	0.120995	0	0	NA	NA	NA	NA	NA	NA	0	0	0	0	0	0	0	0.242321	0	NA	NA	NA	NA	NA	NA	0	0	0	0	0	0.368536	0.371406	0	1.35278	NA	NA	NA	NA
4930595D18Rik	NA	NA	NA	NA	NA	NA	0	0.309313	0	0	1.58151	0	0.336951	0	0	NA	NA	NA	NA	NA	NA	0	0	0	0	0	0	0	0	0	NA	NA	NA	NA	NA	NA	0	0	0	0	0	0	0	0	0	NA	NA	NA	NA
4930595M18Rik	NA	NA	NA	NA	NA	NA	0	0	0	0.0298312	0.0815169	0	0	0	0.0250356	NA	NA	NA	NA	NA	NA	0	0	0.0433328	0	0	0.0319614	0	0	0.126911	NA	NA	NA	NA	NA	NA	0	0	0	0	0	0	0	0	0	NA	NA	NA	NA
4930596D02Rik	NA	NA	NA	NA	NA	NA	0.334173	0	0	0	1.48442	0	0	0	0	NA	NA	NA	NA	NA	NA	0	0	0	0	0	0	0	0	0	NA	NA	NA	NA	NA	NA	0	0	0	0	0	0	0	0	0	NA	NA	NA	NA
4930596I21Rik	-0.71317371798437	-0.331481584431635	0.381692133552735	0.569473261449801	0.781727328367907	0.791367263623405	4.64282	2.61269	3.12375	3.08753	5.15594	0	4.7935	3.66304	0.719774	NA	NA	NA	NA	NA	NA	0.118926	0	0.0922497	0.058665	0.0451987	0	0	0	0.0900587	NA	NA	NA	NA	NA	NA	0.25336	0.358657	0.161638	0.131051	0.453079	0.0997326	0.167515	0.437809	0.203381	NA	NA	NA	NA
4930597A21Rik	NA	NA	NA	NA	NA	NA	0.278158	0	0.19606	0	0.926699	5.88285	0	0	0	NA	NA	NA	NA	NA	NA	0	0	0	0	0	0	0	0	0	NA	NA	NA	NA	NA	NA	0.00606362	0	0	0	0	0	0.00481095	0	0	NA	NA	NA	NA
4930597G03Rik	NA	NA	NA	NA	NA	NA	0	0	0	0	0.189133	0.982351	0	0	0	NA	NA	NA	NA	NA	NA	0	0	0	0	0	0	0	0	0	NA	NA	NA	NA	NA	NA	0	0	0	0	0	0	0	0	0	NA	NA	NA	NA
4930598F16Rik	NA	NA	NA	NA	NA	NA	0	0	0	0.622104	0.283327	0.32702	0.181095	0	0	NA	NA	NA	NA	NA	NA	0	0	0	0	0	0	0	0	0	NA	NA	NA	NA	NA	NA	0	0	0	0	0	0	0	0	0	NA	NA	NA	NA
4930599N23Rik	0.579984122147957	-0.651475514384924	-1.23145963653288	0.455078535510136	0.476443305067662	0.148877489901969	2.50047	2.08452	1.94389	2.95888	5.14529	4.52477	1.72266	0.861647	1.80598	NA	NA	NA	NA	NA	NA	0.0771949	0.109066	0.449095	0.114239	0.249377	0.132497	0.222415	0.234112	0.175372	NA	NA	NA	NA	NA	NA	0.0822279	0	0.283282	0.191397	0.0980313	0.356051	0.195722	0.236818	0.43565	NA	NA	NA	NA
4931402G19Rik	NA	NA	NA	NA	NA	NA	0	0	0	0	0.47744	0.0551068	0	0	0	NA	NA	NA	NA	NA	NA	0	0	0	0	0	0	0	0	0	NA	NA	NA	NA	NA	NA	0	0	0	0	0	0.029084	0	0.0425579	0	NA	NA	NA	NA
4931403E22Rik	NA	NA	NA	NA	NA	NA	0.484417	0.284077	0.307298	0	4.51882	3.16666	0.515768	0	0.198261	0.165325410200397	-0.04223005251828	-0.207555462718677	0.849448496141308	0.969886585015703	0.841144787807864	0.0856249	0.0483908	0.039851	0.0126714	0.0911187	0.0636855	0.0904582	0.0377714	0.0648409	-1.01092359079422	-0.15314926020389	0.85777433059033	0.535103250003495	0.932211741133805	0.650851179103035	0.0060805	0.125425	0.060516	0.0613306	0.0144982	0.0239353	0.0964869	0.035024	0.0410008	NA	NA	NA	NA
4931403G20Rik	NA	NA	NA	NA	NA	NA	0	0.0341547	0.0369466	0	0.93137	0.5375	0	0.136474	0.071511	NA	NA	NA	NA	NA	NA	0	0	0	0	0	0.0159614	0	0	0	NA	NA	NA	NA	NA	NA	0	0	0	0.0153711	0	0.00779852	0	0.0228227	0	NA	NA	NA	NA
4931406B18Rik	NA	NA	NA	NA	NA	NA	0	0.0159331	0	0	1.68362	0.595514	0.0520705	0	0	NA	NA	NA	NA	NA	NA	0	0	0.017371	0	0	0.0192187	0	0	0	NA	NA	NA	NA	NA	NA	0	0.0289442	0	0	0	0	0	0	0	NA	NA	NA	NA
4931406C07Rik	-0.341385286239822	0.0476260833421424	0.389011369581965	0.0458354595666621	0.792791465148895	0.0291551566275109	25.0102	24.8689	22.4946	20.831	21.9156	25.504	25.0107	28.4036	28.2337	-0.210245356385996	-0.0169420568532396	0.193303299532757	0.136494731144124	0.921344263124713	0.241824835472054	11.5739	13.1315	11.0343	9.89565	10.5601	11.3703	11.6674	11.5348	11.6843	-0.620442049473836	0.433018010467321	1.05346005994116	0.103352076507423	0.200024260395261	0.0247014743979426	17.2835	18.0368	16.9575	12.3916	12.9925	13.2587	23.4126	23.0706	28.4112	-0.173733129843009	0.406751590913807	0.580484720756816	0.354577264262524
4931406H21Rik	-0.059208253003481	-0.393684574253306	-0.334476321249825	0.929052476456587	0.519447951320948	0.617668511468558	2.21431	1.5248	1.80906	2.39288	3.91209	0.58055	2.25045	1.24475	1.06418	NA	NA	NA	NA	NA	NA	0.120426	0	0.124551	0.0792067	0.0254271	0.10335	0.0385527	0.036891	0.0911947	NA	NA	NA	NA	NA	NA	0	0.103766	0.0872943	0.0442347	0.0339847	0.0897695	0.0678514	0.0164197	0.0549192	-0.250538530532025	-0.590551624482384	-0.340013093950359	0.831950815716714
4931406P16Rik	-0.126825418788701	-0.0752306336922117	0.0515947850964897	0.452677728269463	0.67592875066942	0.784014761727916	27.8239	27.2273	26.2013	34.6833	30.9608	22.1311	28.7111	26.9229	28.3324	0.0171215471459543	0.0956523208153107	0.0785307736693564	0.908864302015898	0.503450712936003	0.636351990919108	7.57396	7.44313	8.66184	7.41268	8.55028	8.68638	7.8132	8.94317	8.21087	0.0283530164501178	-0.133154820706927	-0.161507837157045	0.954572179698658	0.734338857136996	0.724753028017319	7.53421	6.56337	7.09907	7.33738	8.74092	8.23463	6.92658	6.07245	7.44369	0.212467713043205	-0.0622450830324375	-0.274712796075642	0.131244481020436
4931408C20Rik	NA	NA	NA	NA	NA	NA	0	0.0146051	0.0157989	0	1.29437	0.287304	0.111371	0	0	NA	NA	NA	NA	NA	NA	0	0	0	0	0	0	0	0	0	NA	NA	NA	NA	NA	NA	0	0	0	0	0	0	0	0	0	NA	NA	NA	NA
4931408D14Rik	0.527715984872487	-0.800790384402323	-1.32850636927481	0.441383429633852	0.311425603970447	0.0877954066273095	0.898863	1.34709	1.03482	1.29071	3.79318	1.6514	1.10591	0.312037	0.572264	-0.421447776470702	-0.545015159079816	-0.123567382609115	0.149361727747751	0.111207923349564	0.753311032764298	0.52685	0.523816	0.613008	0.34652	0.442182	0.477261	0.421658	0.330857	0.41559	NA	NA	NA	NA	NA	NA	0.0311778	0.0189152	0.0477378	0.253997	0.0557547	0.17182	0.136052	0.0897926	0.0150166	NA	NA	NA	NA
4931409K22Rik	2.39918749483555	-0.641016196675196	-3.04020369151074	0.0229995913632746	0.735251116740889	0.0131083299872764	0.204804	0.180155	0.519684	0.649206	5.25384	1.77196	0.392506	0	0.188599	NA	NA	NA	NA	NA	NA	0.253187	0.41734	0.147296	0.327848	0.0781832	0.217285	0.136779	0.0174511	0.143797	NA	NA	NA	NA	NA	NA	0.0337118	0	0.0516177	0.0261563	0	0	0	0	0	-0.67627842616012	-0.635684628799579	0.0405937973605407	0.422598371926926
4931414P19Rik	-0.491967694353939	-0.0569235260132691	0.43504416834067	0.0415752688168155	0.817906206916184	0.078693503498081	11.7669	11.0848	13.1291	9.27918	12.6782	9.67531	14.5277	10.0383	12.6547	-0.239823970566239	-0.0864132279140187	0.153410742652221	0.109127000141318	0.592392460257778	0.379198380656083	8.76905	10.0126	10.3015	8.11589	8.43903	8.7839	8.28645	9.79502	8.90384	-0.292485757086949	-0.391119995505267	-0.0986342384183174	0.496392296461883	0.327034993386265	0.870104744460068	8.95033	5.94027	8.04782	7.96972	4.61911	8.77257	7.29194	6.67784	4.71591	-0.0998895534867465	0.36645410598914	0.466343659475887	0.609307577182179
4931417E11Rik	NA	NA	NA	NA	NA	NA	0	0	0	0	0.393812	0.568179	0.0629284	0	0	NA	NA	NA	NA	NA	NA	0	0	0	0	0	0	0	0	0	NA	NA	NA	NA	NA	NA	0	0	0	0	0	0	0	0	0	NA	NA	NA	NA
4931419H13Rik	NA	NA	NA	NA	NA	NA	0.066514	0	0	0	3.54552	1.02307	0.141637	0	0	NA	NA	NA	NA	NA	NA	0	0	0	0	0	0	0	0	0	NA	NA	NA	NA	NA	NA	0	0	0	0	0	0	0	0	0	NA	NA	NA	NA
4931420L22Rik	NA	NA	NA	NA	NA	NA	0	0	0	0	1.11427	0	0	0	0	NA	NA	NA	NA	NA	NA	0	0	0	0	0	0	0	0	0	NA	NA	NA	NA	NA	NA	0	0	0	0	0	0	0	0	0	NA	NA	NA	NA
4931423N10Rik	-1.07234362601676	-2.05414830045768	-0.981804674440921	0.488652614845822	0.197059049935542	0.669370056649136	1.08918	0.309061	0.445766	0.214179	1.28759	0	0.187043	0.320168	0	NA	NA	NA	NA	NA	NA	0.0323472	0.0609365	0.0376371	0.0478697	0.153672	0.083281	0.139799	0.0713459	0.0367432	NA	NA	NA	NA	NA	NA	0.137825	0	0	0.0267338	0.164313	0.0813801	0.0273379	0.0793876	0	NA	NA	NA	NA
4931428F04Rik	-0.154987138206855	-0.420427672087993	-0.265440533881138	0.264259951760942	0.00266781486128942	0.0736214390265668	26.4483	26.3308	28.3098	29.4251	30.3423	26.9665	25.0375	20.0844	20.6877	-0.576502790774038	-0.524319477049045	0.0521833137249932	0.00111940874350002	0.00234000345104406	0.749005098803491	9.47904	9.2524	10.2448	6.39291	6.94112	6.63544	6.16385	7.01713	6.70414	-0.499121265327015	-1.05656051768282	-0.557439252355801	0.215574114364787	0.0140700391348661	0.199874472136912	7.48853	6.66811	8.77344	6.36734	4.21054	8.01845	3.48816	4.74393	3.51504	-0.314940101889509	-0.41469920905587	-0.0997591071663616	0.124035519630623
4931428L18Rik	NA	NA	NA	NA	NA	NA	0	0	0	0	2.95629	2.16105	0.31493	0	0	NA	NA	NA	NA	NA	NA	0	0	0	0	0	0	0	0	0	NA	NA	NA	NA	NA	NA	0	0	0	0	0	0	0	0	0	NA	NA	NA	NA
4931429I11Rik	NA	NA	NA	NA	NA	NA	0	0	0	0.0257182	2.95166	0.730039	0.224598	0	0	NA	NA	NA	NA	NA	NA	0	0	0	0	0	0	0	0	0	NA	NA	NA	NA	NA	NA	0	0	0	0	0	0	0.0326818	0	0	NA	NA	NA	NA
4931429L15Rik	4.48317672094478	1.51107543048221	-2.97210129046256	0.0544790430750046	0.726383058994117	0.117138266993789	0	0.0310528	0.100773	0.0387352	4.97485	0.977368	0.40593	0	0	NA	NA	NA	NA	NA	NA	0	0	0	0	0	0	0	0	0	NA	NA	NA	NA	NA	NA	0	0	0	0	0	0	0.0141526	0	0	NA	NA	NA	NA
4931429P17Rik	NA	NA	NA	NA	NA	NA	0	0	0	0	1.39312	0	0	0	0.0329121	NA	NA	NA	NA	NA	NA	0	0	0	0	0	0.013273	0	0	0	NA	NA	NA	NA	NA	NA	0	0	0	0	0	0	0	0	0	NA	NA	NA	NA
4931430N09Rik	1.17606354204288	-0.935856864015875	-2.11192040605876	0.556373218316693	0.750845498749344	0.354739769328348	0.358549	0	0.063181	0	0.497719	0.919159	0.0318128	0.233379	0	NA	NA	NA	NA	NA	NA	0	0	0	0	0	0	0	0	0	NA	NA	NA	NA	NA	NA	0	0	0	0.0192459	0	0	0	0	0	NA	NA	NA	NA
4931431B13Rik	1.08980949748806	1.53581849065125	0.446008993163187	0.369909741343956	0.130791461389759	0.668306737156134	0.820949	1.47104	3.32722	6.00534	9.11679	0	8.15807	4.8092	4.47994	NA	NA	NA	NA	NA	NA	0	0	0	0.0323784	0.00831536	0.00938836	0.0157597	0.0180965	0.0124263	NA	NA	NA	NA	NA	NA	0.0233057	0	0	0	0	0.0183482	0.00924552	0	0	NA	NA	NA	NA
4931431C16Rik	2.12599246427746	0.804997191768864	-1.3209952725086	0.0903527716417105	0.630013332660968	0.247543929585909	0.118315	0.185022	0.15011	0.403894	1.97086	0.727934	0.377915	0	0.435812	NA	NA	NA	NA	NA	NA	0.0329712	0	0.191816	0.0487932	0.0501239	0	0	0.199986	0	NA	NA	NA	NA	NA	NA	0	0	0.0537754	0.108998	0.0418708	0	0.0278654	0	0	NA	NA	NA	NA
4931431F19Rik	NA	NA	NA	NA	NA	NA	0	0	0	0	2.25654	1.4976	0.144231	0	0	NA	NA	NA	NA	NA	NA	0	0	0	0	0	0	0	0	0	NA	NA	NA	NA	NA	NA	0	0	0	0	0	0	0	0	0	NA	NA	NA	NA
4931440F15Rik	1.64565623703654	0.56693576370239	-1.07872047333414	0.0579200590781521	0.597590704544844	0.181858797448692	0.593019	0.212523	0.229895	1.5183	1.97568	0.532082	0.526165	0.566127	0.586547	NA	NA	NA	NA	NA	NA	0.0511637	0.0843356	0.133944	0.113574	0.0704887	0.0768402	0.0368534	0.028212	0.0581169	NA	NA	NA	NA	NA	NA	0.0272498	0	0.0312926	0.0634276	0	0.182352	0.0864811	0.0941759	0.0262493	-0.218396179579961	-0.133586563358392	0.0848096162215693	0.741996719819818
4931440J10Rik	3.07544054008199	2.28580537462093	-0.789635165461057	0.0888449887141728	0.254738057141936	0.565190118521708	0.0726354	0.0709928	0.460775	0	3.62983	4.32926	0.850698	2.26936	0.3716	NA	NA	NA	NA	NA	NA	0	0	0.00565895	0.00719748	0.00646955	0	0	0	0	NA	NA	NA	NA	NA	NA	0.00518068	0	0	0	0	0	0.00411042	0	0	NA	NA	NA	NA
4931440P22Rik	0.69506639557529	-0.308901239295305	-1.00396763487059	0.367880264945757	0.749141143662164	0.217663721216538	1.21847	2.04157	1.50911	1.52799	8.23478	2.40964	1.74212	1.45024	1.033	-1.07225886138172	-0.431325318899905	0.640933542481816	0.00222131411332376	0.134672341829989	0.0628347939477905	23.8159	23.8345	20.2057	10.6468	11.22	11.4968	15.0104	15.8681	19.7258	-0.0195301686045432	-1.11752678353083	-1.09799661492628	0.991109306854538	0.3789485794918	0.448084250949872	21.1405	7.69543	8.09232	18.8629	10.0814	11.6505	10.4832	7.30622	0	-0.528977880493681	-0.690161412338692	-0.161183531845011	0.179771050921943
4932411E22Rik	NA	NA	NA	NA	NA	NA	0	0	0	0	1.69901	2.98822	0.0775684	0	0	NA	NA	NA	NA	NA	NA	0	0	0	0.0141643	0	0	0	0	0	NA	NA	NA	NA	NA	NA	0	0	0	0	0	0	0	0.0234902	0	NA	NA	NA	NA
4932411N23Rik	NA	NA	NA	NA	NA	NA	0	0.0174063	0	0	0.355991	0	0	0.0231838	0	NA	NA	NA	NA	NA	NA	0	0	0	0	0	0	0	0	0	NA	NA	NA	NA	NA	NA	0	0	0	0	0	0	0	0	0	NA	NA	NA	NA
4932412D23Rik	NA	NA	NA	NA	NA	NA	0	0	0.0283921	0	0.939389	0	0.0714798	0	0.0137384	NA	NA	NA	NA	NA	NA	0	0	0	0	0.0299361	0.0491622	0	0	0	-1.04483800038331	-2.10148615977097	-1.05664815938766	0.53362321145379	0.225396791497472	0.678217255365234	0.167805	0.333182	0.0700732	0.0710164	0.218243	0.03603	0.0363106	0.105444	0	NA	NA	NA	NA
4932413F04Rik	NA	NA	NA	NA	NA	NA	0.210656	0	0	0	0.467874	0	0.274131	0	0.0957963	NA	NA	NA	NA	NA	NA	0	0.00402659	0.00994799	0	0.00243706	0.00366872	0	0	0	NA	NA	NA	NA	NA	NA	0	0	0	0	0	0	0.00361289	0	0	NA	NA	NA	NA
4932414J04Rik	NA	NA	NA	NA	NA	NA	0	0	0	0	0.352192	0	0	0	0.0216332	NA	NA	NA	NA	NA	NA	0	0	0	0	0.0062857	0	0	0	0	NA	NA	NA	NA	NA	NA	0	0	0	0	0	0	0.0838658	0	0	NA	NA	NA	NA
4932414N04Rik	NA	NA	NA	NA	NA	NA	0.0355301	0.0173633	0	0.0649768	0.473482	0.0683125	0.0567444	0	0	NA	NA	NA	NA	NA	NA	0	0	0	0	0	0	0	0	0	NA	NA	NA	NA	NA	NA	0	0	0	0	0	0	0	0	0	NA	NA	NA	NA
4932415M13Rik	NA	NA	NA	NA	NA	NA	0	0	0.0223392	0.128801	0.915102	0	0	0.0550114	0	NA	NA	NA	NA	NA	NA	0	0	0	0	0	0	0	0	0.0437605	NA	NA	NA	NA	NA	NA	0	0	0	0.00795989	0	0.0161537	0.0162795	0	0	NA	NA	NA	NA
4932416H05Rik	0.223046171289818	0.478212283319876	0.255166112030057	0.255972617011123	0.00786508215894192	0.177924661647767	10.0291	8.94281	9.6074	14.4482	11.9978	12.0768	13.7323	15.3727	14.3321	-0.0608037966207469	-0.0305356019888861	0.0302681946318608	0.803789805906654	0.914042856185765	0.923544808703541	40.0624	51.886	49.5274	46.5828	49.3486	42.6699	40.1938	55.0295	39.4122	0.277322659747523	0.264638611820134	-0.0126840479273888	0.682552082838884	0.692940501788573	0.988703750374326	28.1956	24.0408	26.5447	42.2746	28.6177	37.7963	46.8576	41.6993	14.6813	-0.0125563874624038	0.20102125005572	0.213577637518123	0.976251301164116
4932416K20Rik	4.54699098892435	1.72653039833947	-2.82046059058488	0.0409992608455925	0.660511414869628	0.106064038321645	0.0727988	0	0	0	1.6371	1.39968	0.271286	0	0	NA	NA	NA	NA	NA	NA	0	0	0	0	0	0	0	0	0	NA	NA	NA	NA	NA	NA	0	0	0	0	0	0	0	0	0	NA	NA	NA	NA
4932418E24Rik	1.19670303129658	-0.830846060381102	-2.02754909167769	0.248833219073134	0.579499817232432	0.094921438865307	0.28791	0.361799	0.804489	0.0752179	2.46649	2.53054	0.437919	0.321258	0.126252	NA	NA	NA	NA	NA	NA	0	0.0508339	0	0	0	0.185264	0	0	0	NA	NA	NA	NA	NA	NA	0.114975	0.34877	0.176044	0.26762	0.0685359	0.226294	0	0.198678	0	NA	NA	NA	NA
4932429P05Rik	NA	NA	NA	NA	NA	NA	0	0	0	0	0	0	0.0445565	0	0	NA	NA	NA	NA	NA	NA	0	0	0	0	0	0	0	0	0	NA	NA	NA	NA	NA	NA	0	0	0	0	0	0	0	0	0	NA	NA	NA	NA
4932435O22Rik	NA	NA	NA	NA	NA	NA	0	0.0185933	0.160905	0.0463866	1.52107	1.09728	0.0405095	0	0.0583943	NA	NA	NA	NA	NA	NA	0	0	0	0.0221205	0.00852143	0	0	0.0164844	0	NA	NA	NA	NA	NA	NA	0	0.0193196	0	0	0	0.0125352	0.0126328	0	0	NA	NA	NA	NA
4932438A13Rik	-0.159700026104345	0.13875363105425	0.298453657158595	0.267133457421662	0.355017372606827	0.0460763206426003	57.4652	49.009	54.9666	64.6758	54.015	52.3954	76.0562	64.995	52.9236	-0.12452576519527	0.0438657805162827	0.168391545711553	0.581640885030082	0.867333158398545	0.529392446376294	3403.79	2989.16	3822.58	2420.16	3474.16	3770.22	3385.4	3149.75	3855.51	0.00852769963908471	0.474846262700518	0.466318563061433	0.990544847723477	0.275105563132034	0.356537677103229	3057.15	3402.68	2863.56	2859.16	3988.9	3766.78	4732.06	3933.02	5160.84	0.369020831997581	0.135892596701193	-0.233128235296389	0.0344578862126941
4932438H23Rik	NA	NA	NA	NA	NA	NA	0	0.0235673	0	0	1.28532	1.06629	0.128365	0	0.0246718	NA	NA	NA	NA	NA	NA	0.00769439	0	0	0	0	0	0	0	0	NA	NA	NA	NA	NA	NA	0	0	0	0.00635915	0.0195425	0.0064526	0.00650285	0	0	NA	NA	NA	NA
4932441J04Rik	NA	NA	NA	NA	NA	NA	0	0.261382	0	0	1.48493	0	0	0	0.456055	NA	NA	NA	NA	NA	NA	0	0	0	0	0.0273675	0	0	0	0	NA	NA	NA	NA	NA	NA	0	0	0	0	0	0	0	0	0	NA	NA	NA	NA
4932443I19Rik	2.15977193053516	-0.109668199931969	-2.26944013046713	0.297520924535279	0.975319572577014	0.291753155221311	0	0	0.963733	0	4.96929	2.38984	0	1.07874	0	NA	NA	NA	NA	NA	NA	0	0	0	0	0	0	0	0	0	NA	NA	NA	NA	NA	NA	0	0	0	0	0	0	0	0	0	NA	NA	NA	NA
4932702P03Rik	NA	NA	NA	NA	NA	NA	0.187589	0	0	0.343059	3.43729	0	0.499323	0	0	NA	NA	NA	NA	NA	NA	0	0	0	0	0.00317098	0	0.0120196	0	0	NA	NA	NA	NA	NA	NA	0	0	0	0.00689555	0	0	0	0	0	NA	NA	NA	NA
4933400A11Rik	NA	NA	NA	NA	NA	NA	0	0	0	0	0.876472	0	0.112043	0	0	NA	NA	NA	NA	NA	NA	0	0	0	0	0	0	0	0	0	NA	NA	NA	NA	NA	NA	0	0	0	0	0	0	0	0	0	NA	NA	NA	NA
4933400B14Rik	3.03038557417354	5.00619033271476	1.97580475854122	0.314794743107025	0.0101449825032387	0.154313771845817	0	0	0.209893	0.403392	2.86601	0	4.36831	2.23977	1.35418	NA	NA	NA	NA	NA	NA	0	0.0117978	0	0	0	0	0.0180441	0	0.0142275	NA	NA	NA	NA	NA	NA	0	0	0	0.0103517	0	0	0	0	0.0257042	NA	NA	NA	NA
4933400C23Rik	NA	NA	NA	NA	NA	NA	0.113674	0	0	0.184786	0.631183	1.31134	0	0	0.07754	NA	NA	NA	NA	NA	NA	0	0	0	0	0	0	0	0	0	NA	NA	NA	NA	NA	NA	0	0	0	0	0	0	0	0	0	NA	NA	NA	NA
4933400F21Rik	NA	NA	NA	NA	NA	NA	0	0.0700687	0.0378981	0	2.32868	0.482425	0	0	0.0183382	NA	NA	NA	NA	NA	NA	0	0.0324835	0	0	0	0	0	0	0	NA	NA	NA	NA	NA	NA	0	0	0	0	0	0	0	0	0	NA	NA	NA	NA
4933400L20Rik	NA	NA	NA	NA	NA	NA	0	0	0.0788307	0	1.24201	0.143354	0.158771	0	0	NA	NA	NA	NA	NA	NA	0	0.00797559	0	0.00626536	0	0.0145335	0	0.00933801	0	NA	NA	NA	NA	NA	NA	0	0	0	0	0	0	0	0	0	NA	NA	NA	NA
4933401B06Rik	NA	NA	NA	NA	NA	NA	0	0	0	0	1.59189	0	0	0	0	NA	NA	NA	NA	NA	NA	0	0	0	0	0	0	0	0	0	NA	NA	NA	NA	NA	NA	0	0	0	0	0	0	0	0	0	NA	NA	NA	NA
4933401D09Rik	NA	NA	NA	NA	NA	NA	0	0	0	0	2.11544	0	0.20802	0	0	NA	NA	NA	NA	NA	NA	0	0	0	0	0	0	0	0	0	NA	NA	NA	NA	NA	NA	0.00995075	0	0	0	0	0	0	0	0.0383417	NA	NA	NA	NA
4933401H06Rik	NA	NA	NA	NA	NA	NA	0	0.202523	0.0730256	0	3.91185	0	0.220619	0.899146	0.141343	NA	NA	NA	NA	NA	NA	0	0.0139104	0	0	0	0	0	0	0	NA	NA	NA	NA	NA	NA	0	0	0	0	0	0	0	0	0	NA	NA	NA	NA
4933402C06Rik	NA	NA	NA	NA	NA	NA	0.0647181	0	0	0.236711	2.15612	2.48862	0	0	0	NA	NA	NA	NA	NA	NA	0	0	0	0	0	0	0	0	0	NA	NA	NA	NA	NA	NA	0	0	0	0	0	0	0	0	0	NA	NA	NA	NA
4933402D24Rik	NA	NA	NA	NA	NA	NA	0	0	0.0779328	0	1.22786	1.48807	0.0784813	0	0	NA	NA	NA	NA	NA	NA	0	0	0	0	0	0	0	0	0	NA	NA	NA	NA	NA	NA	0	0	0	0	0	0	0	0	0	NA	NA	NA	NA
4933402E13Rik	NA	NA	NA	NA	NA	NA	0	0.0312368	0.10137	0	1.17123	0	0	0	0	NA	NA	NA	NA	NA	NA	0	0	0	0	0	0	0	0	0	NA	NA	NA	NA	NA	NA	0	0	0	0	0	0	0	0	0	NA	NA	NA	NA
[truncated: 37,664 more rows]
[truncated: 41 more columns]
