# Supplementary material for: Unique and conserved endoplasmic reticulum stress responses in neuroendocrine cells
Source: bioRxiv. 2025 Sep 2:2025.08.29.672971. Preprint. [Version 1] doi: 10.1101/2025.08.29.672971 (PMC12424717; doi:10.1101/2025.08.29.672971)
Supplement: Supplement 6 [file media-6.xlsx]

## Sheet: Unique_genes_QGP1_24h
genes	logFC_TgvDMSO_6h_QGP1	logFC_TgvDMSO_24h_QGP1	logFC_Tg_24hv6h_QGP1	FDR_TgvDMSO_6h_QGP1	FDR_TgvDMSO_24h_QGP1	FDR_Tg_24hv6h_QGP1	QGP1_DMSO_24h_1	QGP1_DMSO_24h_2	QGP1_DMSO_24h_3	QGP1_Tg_6h_1	QGP1_Tg_6h_2	QGP1_Tg_6h_3	QGP1_Tg_24h_1	QGP1_Tg_24h_2	QGP1_Tg_24h_3	avg_expression
Aak1	0.835393	1.16153	0.326132	0.00893063	0.00112428	0.294345	26.2137	27.1368	21.1952	37.1006	35.5602	43.1082	53.9212	50.4506	62.445	39.6813
Abca12	1.02617	2.143	1.11683	0.186631	0.0060276	0.132311	1.8471	1.22087	0.404757	2.24769	1.94703	1.24624	4.549	4.50179	4.59106	2.50617
Abcc2	-1.26631	-0.808231	0.458082	0.000882676	0.00673009	0.140762	33.8403	38.6853	36.1164	9.86219	14.4775	15.2782	20.323	19.9543	21.8323	23.3744
Abcf3	0.98298	0.702772	-0.280208	0.00142924	0.00617136	0.272765	6.80682	5.58585	6.49655	10.1237	11.7808	10.3869	9.57052	10.1017	10.8955	9.08315
Abhd11	-0.60145	-0.672001	-0.0705506	0.0306368	0.0146492	0.84345	20.4579	20.5666	22.2169	9.7925	13.4688	13.0493	13.4255	14.3829	11.7801	15.46
Abhd17c	1.04595	2.07197	1.02602	0.00514105	8.32831e-05	0.0129962	1.67002	1.02318	1.41259	2.13798	2.52352	2.66991	6.01498	4.46793	6.63261	3.17252
Abhd18	0.890728	0.815786	-0.0749413	0.00498347	0.0057797	0.828602	14.1363	13.4448	12.3435	20.6162	21.9681	21.4247	24.3758	21.1717	24.3612	19.3158
Abhd4	0.732298	0.904251	0.171953	0.0302547	0.00880509	0.647374	18.1635	17.5933	16.0313	24.7268	26.4863	23.0056	39.1228	26.4129	30.8878	24.7145
Abhd6	0.16516	1.12442	0.959264	0.727118	0.0114734	0.0582228	0.63339	0.363984	0.58153	0.506236	0.585031	0.43568	1.32593	0.791648	1.32073	0.727129
Ablim3	0.967429	1.77891	0.811482	0.00512784	0.000130763	0.0271131	52.5126	55.109	43.5197	94.3396	83.7351	77.3913	163.462	171.227	184.08	102.82
Acss1	0.749687	1.08183	0.332139	0.161105	0.0343225	0.568198	0.987024	0.504513	0.940851	1.105	1.18122	1.40868	1.73776	1.31506	2.29247	1.27473
Actn4	-0.306074	-0.771563	-0.465489	0.18643	0.00415193	0.0909255	45.9206	45.7179	45.555	29.0631	32.0591	35.47	29.988	27.3387	22.9754	34.8987
Acvr2a	-0.696488	-0.66726	0.0292275	0.016544	0.0152622	0.942019	39.7747	36.5755	29.598	18.9054	17.8614	19.8847	23.315	21.1058	22.104	25.4583
Ada2	-0.586824	-0.740668	-0.153844	0.0522619	0.0158768	0.667604	16.4432	16.67	12.9479	9.14913	8.85299	8.56367	9.01725	8.18648	10.3228	11.1281
Adam17	0.773622	1.18821	0.414587	0.0321784	0.00326304	0.278869	20.4573	21.4671	15.5941	32.896	24.4341	27.546	44.7938	36.8212	49.5522	30.3957
Adamts9-As2	-0.729959	2.51521	3.24517	0.672539	0.00803394	0.0166149	0.219822	0.0936342	0.0582052	0.0891653	0.0714866	0	0.638947	0.386935	0.953634	0.279092
Adat2	0.58031	0.825311	0.245001	0.0781077	0.0144247	0.508353	1.87652	1.89837	1.89777	1.95048	2.79698	2.60977	2.75967	3.68421	3.56157	2.55948
Adck2	0.0988661	1.53647	1.43761	0.878298	0.00906748	0.0346725	207.986	67.8066	197.704	87.0546	190.741	160.862	399.75	493.822	462.921	252.072
Adcy2	1.59745	2.27509	0.677642	0.00176162	0.000134924	0.0955809	0.851474	0.71219	0.664071	1.92156	1.71175	2.17385	4.26847	2.95564	3.39423	2.07258
Add1	-0.372656	-0.642942	-0.270286	0.103184	0.00953981	0.293678	30.6634	29.6826	27.9598	19.9481	20.2309	18.8828	18.8744	19.8776	17.7113	22.6479
Adgrd1	0.339608	0.971379	0.63177	0.468929	0.0287879	0.201934	22.5556	13.4508	20.8369	14.6386	28.3626	18.7494	33.7174	32.1695	46.1656	25.6274
Adgre5	0.149166	1.15276	1.00359	0.618205	0.0011261	0.00958232	6.70639	4.50927	5.32722	4.4436	6.18883	5.19302	12.6261	11.1962	12.637	7.64751
Adgrg2	-1.59864	-2.03135	-0.43271	0.035669	0.00986955	0.672755	1.32369	2.04553	1.00257	0.318408	0.260283	0.708615	0.485734	0.350123	0.184909	0.742208
Adgrg3	3.20525	3.63052	0.425274	0.0129119	0.00290738	0.63758	0.0506621	0.0215798	0.00894299	0.0205498	0.263607	0.272114	0.266466	0.342986	0.304315	0.172358
Adgrl4	1.85988	2.02205	0.162167	0.00261043	0.00115358	0.786048	9.36144	4.27831	4.63045	21.9923	14.8201	19.4917	29.2081	18.5908	25.0896	16.3848
Adprm	0.316567	0.925933	0.609365	0.401601	0.0149462	0.142312	6.50868	9.2957	7.40044	9.00734	8.50805	7.41781	15.103	14.0487	14.6929	10.2203
Adra1a	7.55557	7.65356	0.0979949	0.00203914	0.00112795	0.91286	0	0	0	0.0693487	0.162164	0.147583	0.136068	0.15047	0.199687	0.0961467
Agbl1	-0.260877	-1.18578	-0.924905	0.552375	0.0110403	0.0784738	8.61973	6.93527	8.96038	3.75537	7.02519	6.98144	2.51872	4.193	4.04837	5.89305
Agmo	-0.350059	-1.66613	-1.31607	0.364805	0.00112795	0.0148292	5.23915	3.92258	4.66284	2.86471	2.61947	3.94478	1.32254	1.94066	1.03977	3.06183
Agr2	1.57231	2.54592	0.973605	0.0057395	0.000322336	0.0803534	17.3237	22.4153	26.4691	40.3277	90.1395	42.6855	104.605	141.56	140.815	69.5934
Ahcy	-0.367161	-0.943493	-0.576332	0.452397	0.0466638	0.28609	42.1006	24.1522	50.6787	13.3538	33.7052	32.0603	22.8225	18.9695	18.1918	28.4483
Ahr	1.56239	1.30623	-0.256155	0.00212133	0.0039423	0.575373	20.1565	22.2381	17.61	63.8449	36.5798	52.0237	56.4673	41.7102	50.4931	40.1248
Ahrr	-0.165253	1.0595	1.22475	0.65679	0.00546558	0.0102588	9.78344	6.76273	5.96874	4.9431	7.10743	5.13632	16.6299	14.6646	15.064	9.56224
Aimp2	0.59316	1.08244	0.48928	0.0702469	0.00381362	0.179261	6.52402	6.31095	9.79985	7.38772	12.3544	10.0735	14.9011	16.9332	15.9152	11.1333
Ajuba	2.95118	2.80736	-0.14382	0.0309904	0.0309426	0.913517	0.0443971	0.0567334	0.0235112	0.162077	0.385014	0.153298	0.184353	0.516983	0.0592627	0.176181
Akap7	-1.27052	-1.46442	-0.193907	0.0853819	0.038606	0.865631	2.28478	1.88918	1.96912	0.872249	0.233103	1.34063	0.669689	0.764308	0.762451	1.19839
Aknad1	2.51855	3.23355	0.715001	0.00493632	0.000408124	0.223549	0.0181837	0.0232362	0.0433326	0.199145	0.118267	0.188359	0.309572	0.324996	0.273062	0.166461
Akr1c1	-0.028062	0.882043	0.910105	0.945569	0.011529	0.0285137	16.7631	11.3292	18.0428	9.95999	17.6236	11.5797	27.4406	27.4091	29.3534	18.8335
Akr1c4	-1.06905	-2.98326	-1.9142	0.202303	0.00875635	0.176195	0.188281	0.207412	0.175348	0.0395025	0.0886772	0.0971436	0.0107836	0	0.0649976	0.0969051
Aktip	0.586701	0.586151	-0.000550176	0.0527738	0.0436369	0.999054	2.5978	2.47022	2.81966	2.56692	3.95715	3.81748	4.24158	4.34769	3.21865	3.33746
Aldh3a1	-1.46053	-2.12176	-0.661236	0.118543	0.0307566	0.667115	0.0366992	0.0406437	0.0453476	0.00595444	0.00954773	0.0253437	0.0203185	0.00198765	0.00489873	0.0211935
Aldh3b2	-0.833625	-2.05083	-1.21721	0.0745317	0.00132688	0.0733838	2.65648	2.21956	2.43482	1.42981	1.22939	0.881975	0.678811	0.498034	0.56258	1.39905
Aldh7a1	-0.438139	-1.30454	-0.866396	0.110229	0.000562949	0.0171972	41.6105	49.99	55.4932	28.6482	30.991	35.1011	19.5319	22.7528	17.3121	33.4923
Alg11	0.684067	0.700409	0.0163426	0.0245728	0.017034	0.970463	1.86795	1.83932	2.20965	2.58794	3.05045	2.61529	3.01526	2.98252	3.61057	2.64211
Alkbh8	0.934039	0.834516	-0.0995231	0.0173622	0.0222451	0.832927	4.64397	4.71625	4.2714	9.25	5.79451	7.35646	7.71338	7.42645	9.09039	6.69587
Alms1-It1	-0.190297	-1.4156	-1.22531	0.750197	0.0190585	0.08978	0.0964051	0.123193	0.126356	0.108514	0.0579997	0.108185	0.0400309	0.0352441	0.0554953	0.0834914
Alyref	0.0628735	-0.77286	-0.835733	0.886036	0.0365471	0.0620596	3.19301	4.98831	4.25652	4.07246	3.54452	3.7082	2.7833	2.60963	1.93238	3.45426
Ammecr1	-0.328388	-0.910769	-0.582381	0.379648	0.0187717	0.172654	127.794	167.065	113.961	102.081	69.3978	112.456	75.7098	73.0001	69.9852	101.272
Ammecr1l	0.0954583	0.87053	0.775072	0.718721	0.00252981	0.0152162	54.2312	56.6649	48.3833	48.8639	52.0939	46.7142	93.1947	98.2532	99.5933	66.4436
Ank2	-0.391598	-1.22757	-0.835967	0.261965	0.00326643	0.0534235	378.228	493.564	308.652	291.015	229.168	263.274	171.377	160.653	176.026	274.662
Ankfn1	0.365675	4.00936	3.64369	0.810067	0.000225461	0.00266344	0.0308995	0.0112815	0.00701285	0.0161146	0.0143551	0.0203224	0.183294	0.179307	0.366792	0.0921532
Ankmy2	0.123511	0.65411	0.5306	0.694532	0.0250063	0.112432	9.67552	11.1454	9.18841	8.94363	9.93871	9.52999	14.1776	14.9462	18.0456	11.7323
Ankrd22	1.79001	6.12453	4.33452	0.46562	0.000121951	0.00266344	0	0	0.00585713	0	0.00719362	0.0254598	0.169927	0.224636	0.359862	0.0881038
Ankrd42	1.0535	1.93276	0.879255	0.00939403	0.000212069	0.0347414	0.287641	0.280224	0.251865	0.405473	0.602001	0.452346	1.09979	0.849123	1.15186	0.597813
Ano7	-1.15467	-1.84837	-0.693706	0.145832	0.0286176	0.532602	0.75415	0.19274	0.523178	0.0367082	0.225631	0.3038	0.162838	0.116409	0.12835	0.271534
Anos1	-1.49849	-1.14528	0.353215	0.00994334	0.0219419	0.569703	13.3214	13.4899	9.50369	4.52669	2.8445	3.8765	5.76114	3.55302	7.04563	7.10249
Antxr2	-0.348726	1.91362	2.26234	0.517618	0.00126965	0.00334331	0.917518	0.81421	0.656847	0.72366	0.541503	0.332454	2.89974	2.38804	3.57214	1.42734
Anxa2p2	0.9952	1.95671	0.961509	0.218126	0.00988759	0.191953	0.0211952	0.0609404	0.039285	0.0902718	0.0585883	0.0609874	0.132016	0.198021	0.12201	0.0870349
Anxa3	2.26761	3.62239	1.35478	0.000274121	1.27411e-05	0.00821962	1.91648	1.3152	0.996108	6.04622	6.1401	4.98347	19.1727	15.0795	16.486	8.01509
Ap1ar	1.26371	0.813119	-0.450591	0.0026853	0.0183639	0.226755	36.4362	35.1058	29.2121	81.8314	57.3809	68.8781	67.6011	49.0599	60.0565	53.9514
Ap1b1	-0.0737365	-0.598706	-0.524969	0.78751	0.0177281	0.0715602	9.6815	7.71841	9.03548	5.61323	8.02289	8.22613	6.22397	6.00481	5.11785	7.29381
Ap3m2	-0.812668	-0.636273	0.176395	0.00906514	0.0212875	0.583113	5.56653	4.27924	5.22082	2.49065	2.47945	2.4256	2.85435	3.84104	2.92171	3.56438
Ap5s1	-0.737212	-0.811519	-0.0743076	0.0659383	0.0366552	0.897536	3.60835	2.58862	3.69881	1.02711	2.08612	2.01582	1.99776	1.74859	1.88014	2.29459
Apbb2	2.85918	2.00762	-0.85156	1.01857e-05	5.47039e-05	0.0181447	15.944	16.6208	15.8308	103.342	84.591	116.553	69.0157	57.5661	67.9563	60.8244
Apcdd1	-4.00238	-2.54797	1.45441	0.00224412	0.00512687	0.430548	0.26903	0.381982	0.617367	0	0.0388841	0.0172024	0.0248247	0.0607118	0.149629	0.173292
Apela	-2.00347	-3.09206	-1.0886	0.000496511	4.28744e-05	0.0579191	2.0231	1.56346	1.7499	0.269632	0.444876	0.42135	0.240018	0.226971	0.14467	0.787107
Apol6	0.747474	1.77796	1.03049	0.0759951	0.000821376	0.0360251	1.14302	1.09924	1.16069	1.63469	1.55583	1.77671	2.74989	3.71441	5.16709	2.2224
Aptr	1.51337	1.19591	-0.317463	0.00169965	0.00422728	0.433591	11.4647	12.0459	15.2121	28.0573	41.302	26.9042	23.75	33.9963	31.0534	24.8651
Aptx	0.889719	0.825047	-0.0646712	0.0112805	0.0123733	0.878204	2.39573	3.13498	2.9689	4.89297	4.81284	3.95516	4.54186	5.08703	5.46185	4.13904
Aqp3	-1.76256	-2.88738	-1.12482	0.00177851	9.80641e-05	0.0412992	7.31086	5.31657	9.77115	1.22924	2.43876	2.05601	0.744123	1.22868	1.02273	3.45757
Areg	5.29079	5.70373	0.412935	8.68476e-05	4.27457e-05	0.490739	0.237626	0.0828145	0.091519	6.80842	3.21751	3.30684	6.87108	6.73917	6.96378	3.81319
Arf4	1.05837	0.64713	-0.411244	0.00109372	0.0107435	0.129284	76.9797	63.0665	67.0486	101.805	136.648	136.776	111.877	95.19	115.426	100.535
Arf6	-0.445069	-0.610363	-0.165294	0.153106	0.0484352	0.663872	30.7906	30.1336	21.9356	18.217	14.6682	19.9161	19.9365	18.4126	15.9649	21.1084
Arg2	2.25792	3.01428	0.756356	4.90472e-05	8.46448e-06	0.0351074	41.8811	31.8121	42.9715	136.085	206.978	140.701	290.552	352.1	293.33	170.712
Arhgap1	-0.450785	-0.610743	-0.159957	0.0795568	0.0199394	0.596873	13.5956	10.2614	11.2944	5.55503	8.92022	7.89266	7.79131	7.36346	7.69427	8.92982
Arhgap10	-0.115866	1.20018	1.31605	0.871343	0.0267449	0.0541579	0.779775	0.791296	1.05665	0.641895	0.50717	1.08227	2.43796	1.34152	2.38788	1.22516
Arhgap23	2.01024	1.13213	-0.878109	0.000839194	0.0141881	0.0632442	0.269719	0.234998	0.165558	0.686266	0.725628	0.860756	0.488715	0.383463	0.546182	0.484587
Arhgap30	1.19264	0.971492	-0.221151	0.00946209	0.0188621	0.63846	3.61897	2.13172	2.13855	6.20086	5.00997	4.11284	5.73081	4.45085	5.08321	4.27531
Arhgap32	-0.501822	-0.71772	-0.215898	0.135298	0.0348394	0.590438	71.1364	86.8238	59.7796	51.4884	37.7102	44.1522	46.7928	43.8142	42.5155	53.8015
Arhgap39	0.400947	0.657261	0.256314	0.226678	0.0450246	0.508292	5.70251	3.16087	4.76118	3.78504	5.9054	5.89851	7.78636	6.76263	6.73208	5.61051
Arhgap42	3.0507	3.10371	0.0530096	4.83788e-05	3.16074e-05	0.91847	1.14119	0.998468	0.985451	8.77	6.79381	6.59102	11.5862	7.04106	8.0488	5.77289
Arhgap9	3.28409	2.47963	-0.804455	0.00189821	0.00981642	0.247011	0.0739003	0.0944345	0.0652252	0.749395	0.704955	0.453635	0.675094	0.300186	0.271273	0.376455
Arhgef4	0.0829467	1.70223	1.61928	0.850082	0.000425703	0.00334331	0.453977	0.282986	0.384072	0.350324	0.360084	0.318605	1.27358	1.05247	1.31912	0.643914
Arhgef6	0.0556543	-1.54002	-1.59568	0.939375	0.0283733	0.0641612	1.2617	1.51744	1.45421	1.17407	1.44814	1.11048	0.739627	0.241179	0.445806	1.04363
Arid2	-0.729011	-0.841662	-0.112652	0.0378724	0.0166366	0.796976	11.1771	15.2354	10.8353	7.16812	5.53933	6.87355	7.48919	7.12093	6.32612	8.64057
Arl6ip6	-0.511443	-1.07551	-0.564068	0.182192	0.0104193	0.206334	2.67451	1.8053	2.86979	1.0761	1.42388	1.99839	1.34341	1.2441	0.869115	1.70051
Armcx4	1.02666	0.961067	-0.0655911	0.0076384	0.00778285	0.882479	2.70527	2.81525	3.3628	3.74536	6.01608	6.09682	5.16596	5.75109	6.38967	4.67203
Armh4	-1.2416	-1.58552	-0.343917	0.0881571	0.0304958	0.748348	22.3787	19.238	17.0224	0.990259	10.8503	7.49298	7.43398	7.60283	3.6661	10.7417
Arntl	1.64223	2.06988	0.427644	0.000112192	2.30609e-05	0.128442	3.56888	3.11235	3.75886	9.73821	9.07149	9.34805	13.6057	13.7378	16.3119	9.13924
Arsj	-0.424455	-1.27594	-0.851481	0.25654	0.00390613	0.0656287	14.5633	19.7555	15.6249	13.1155	8.78528	10.3644	7.56109	7.23476	5.90367	11.4343
Asb7	0.574904	0.618905	0.0440006	0.0462814	0.0285514	0.912081	10.7427	8.38325	6.73842	10.5088	12.0273	10.7319	13.8587	12.5828	13.0102	10.9538
Asrgl1	-0.83294	-0.794092	0.0388478	0.0104393	0.00980669	0.926644	7.5189	7.84699	11.0038	3.84043	4.28567	4.75875	5.26224	5.41278	4.49846	6.04756
Ass1	1.3386	2.55897	1.22036	0.0140676	0.000349824	0.0407646	41.4731	36.4237	29.8399	53.5883	130.582	52.9628	200.934	229.125	201.07	108.444
Atad2	-0.746929	-2.17682	-1.4299	0.165774	0.00173405	0.0382232	32.9782	40.6938	43.2689	20.7594	12.8831	26.9877	9.82321	11.5549	4.54524	22.6105
Atad3b	0.683765	1.01449	0.330725	0.187312	0.0478255	0.587518	5.13744	2.37837	5.21171	2.88537	7.94312	7.02812	7.5802	9.46592	8.42315	6.22816
Atad5	-0.47347	-1.79108	-1.31761	0.539084	0.0222386	0.134154	21.3659	23.2607	22.1079	13.1451	7.04529	21.9811	8.87191	8.19407	2.12107	14.2326
Atg10	-0.810141	-0.745717	0.0644242	0.014338	0.0149128	0.87674	1.81992	1.56198	1.8736	0.867667	0.843597	0.891014	0.919246	1.11441	1.08774	1.21991
Atp11a	-0.10213	-0.657298	-0.555168	0.766353	0.0340092	0.122647	345.446	331.725	286.364	297.573	212.771	264.128	206.8	189.079	213.448	260.815
Atp13a3	-0.32534	-0.675038	-0.349698	0.20198	0.0133691	0.229183	54.8232	45.0121	46.0042	30.3469	29.0055	41.6287	32.6095	28.4809	29.7904	37.5224
Atp6v0d2	-1.76272	5.01088	6.77359	0.653547	0.00906225	0.027823	0.0138397	0	0	0	0	0	0.218376	0.146165	0.138552	0.057437
Atp6v1b1	-0.696318	-1.89169	-1.19537	0.0447369	0.000279069	0.0157399	3.82614	3.38735	3.24456	1.61284	1.96806	1.98601	0.934562	0.792335	1.07653	2.09204
Atp6v1c2	-0.308172	-0.975094	-0.666922	0.462446	0.021974	0.171379	0.822634	0.766247	0.737438	0.699524	0.435127	0.496226	0.415667	0.330131	0.431625	0.570513
Atp6v1e2	0.344893	0.875296	0.530403	0.375865	0.0244617	0.216068	2.92747	2.68819	2.91361	2.23767	4.17166	2.96305	4.97232	6.51344	4.0795	3.71855
Atxn7l1	-0.60332	-1.02645	-0.42313	0.218556	0.0387236	0.462839	2.86402	4.76016	2.29981	2.40999	1.54866	1.72791	1.73801	1.63025	1.55168	2.28116
Azi2	0.867207	0.6754	-0.191808	0.0185912	0.042333	0.632285	16.311	18.0834	15.0761	32.2537	21.6104	23.7796	27.3676	24.5638	27.14	22.9095
B3gnt2	0.77185	0.920301	0.148451	0.0308748	0.0112052	0.723784	7.81929	4.76993	4.79662	8.4172	7.81265	9.26442	13.4061	9.11908	10.0153	8.38008
Barx1	-1.56444	-1.79097	-0.226532	0.00118135	0.000369591	0.590438	40.8861	28.533	25.2565	8.50675	8.6149	10.5604	11.3437	8.89253	6.88341	16.6086
Bbs12	0.205	1.0149	0.809904	0.651006	0.0175418	0.0930409	13.172	10.9813	7.46038	10.0286	12.5987	8.26936	21.2345	18.0258	23.5529	13.9249
Bbs5	0.694131	0.845724	0.151593	0.0469176	0.0157549	0.710539	12.2984	9.2539	9.28986	11.775	16.3227	14.9454	19.1827	14.4544	21.312	14.3149
Bbs9	0.302092	0.645705	0.343613	0.271554	0.0228578	0.268612	12.1946	9.69507	11.3086	10.2457	14.1297	11.0538	15.4599	15.6648	20.4707	13.3581
Bcdin3d	0.111514	1.01158	0.900069	0.85227	0.0392268	0.120403	6.62009	3.55776	8.15831	3.01152	7.40426	6.97859	11.6636	12.2141	13.6267	8.13721
Bcl2l2	0.529966	0.877218	0.347252	0.12074	0.014768	0.3698	4.4388	3.51093	5.59327	3.99019	7.09406	5.96699	6.78784	8.91714	9.01198	6.14569
Bcl3	-1.97552	-1.79587	0.179656	0.00134097	0.00122924	0.774567	7.29096	5.56281	6.30779	1.29995	1.38962	1.53693	2.39536	2.0395	0.989264	3.20136
Bcor	-0.401089	-0.58842	-0.187332	0.160543	0.0403234	0.583256	43.3181	51.7245	39.09	31.0387	27.0207	30.2917	31.7679	30.7472	27.0704	34.6743
Bcorl1	-0.892807	-0.911515	-0.0187078	0.0033508	0.00219527	0.962146	37.657	36.781	30.8367	16.1284	17.6108	15.4294	19.7938	18.4235	17.6918	23.3725
Bdh2	-0.387972	-0.951578	-0.563605	0.412789	0.0425995	0.297297	24.2833	20.3111	23.0304	13.7899	21.2501	9.14701	11.7333	14.527	8.39822	16.2745
Bean1	-0.876418	-1.90649	-1.03008	0.20813	0.0141665	0.251836	0.714348	0.341648	0.365022	0.376176	0.13857	0.163476	0.173464	0.0950269	0.100372	0.274234
Bend3	-0.839251	-1.83965	-1.0004	0.0342027	0.000542783	0.0395884	5.58796	4.64861	5.64432	1.60641	2.48312	3.6949	1.71922	1.30402	1.38917	3.11975
Best1	2.54094	5.58217	3.04123	0.000563065	6.19726e-06	0.00062843	0.545247	0.338699	0.184476	1.77854	1.75838	1.5689	13.968	17.8416	16.6184	6.06692
Bex5	1.2876	1.22029	-0.0673085	0.0134204	0.0130851	0.918722	3.72937	6.18021	5.61751	13.366	12.1699	7.23641	11.4335	11.0713	13.8798	9.40935
Bmp5	-0.90807	-3.07544	-2.16737	0.110535	0.000902488	0.0320548	2.29148	2.58771	2.68097	1.29695	1.21311	0.981361	0.265537	0.519521	0.0533501	1.32111
Bmpr1a	-0.620671	-0.71337	-0.0926988	0.0486627	0.0222194	0.820742	1.93675	1.66301	1.63355	0.948691	0.814496	1.19405	1.23117	0.955033	0.989439	1.26291
Bms1p21	0.597776	1.77263	1.17485	0.585126	0.037383	0.210886	0.0539833	0.0689834	0.0476463	0.021897	0.0819257	0.103555	0.0971354	0.277758	0.180147	0.10367
Bre-As1	4.88066	4.36938	-0.511274	0.000307796	0.000573191	0.454339	0.036215	0	0.0958913	1.05766	2.28478	1.20878	1.29325	1.70644	0.761371	0.938265
Bri3bp	-0.977357	-1.15416	-0.176806	0.0382466	0.0144573	0.764631	2.50923	3.68855	3.9539	1.72956	1.06709	1.73686	1.48638	1.81044	1.2736	2.13951
Brip1	-0.964621	-2.5394	-1.57478	0.207062	0.00583432	0.100855	203.016	273.569	210.625	97.6395	58.7105	154.449	51.9872	55.9138	9.34854	123.918
Btbd11	-0.842348	-1.04621	-0.203863	0.00568383	0.00122325	0.496106	86.9731	81.3755	76.2927	41.418	37.5928	38.9941	42.2692	35.3607	40.5127	53.421
Btn3a1	0.163741	0.757068	0.593327	0.53735	0.00681812	0.0541579	21.4501	21.4047	20.9742	18.8189	23.3566	19.8801	31.7579	36.5495	39.2488	25.9379
Bud13	-0.237329	-0.718609	-0.48128	0.526583	0.0436369	0.241146	5.41105	5.94751	5.7711	4.71204	3.69985	4.18098	3.70812	4.1603	2.51285	4.45598
Bud31	1.12579	0.808315	-0.317472	0.0106077	0.036529	0.473603	8.62861	13.3809	11.2969	24.9023	22.0911	16.0082	19.7097	20.5261	18.5006	17.2272
Bzw1	0.885345	0.87837	-0.00697571	0.00335697	0.002598	0.986461	81.2474	67.8824	91.2575	109.56	148.911	126.685	134.148	153.286	151.297	118.253
C11orf71	-1.15953	-1.15012	0.00941493	0.0110967	0.00799186	0.989737	1.6933	1.88723	1.19674	0.627456	0.650033	0.564163	0.708407	0.610251	0.822111	0.973299
C11orf98	0.54042	1.11554	0.575121	0.391946	0.0485654	0.370786	0.16613	0.0771971	0.15196	0.0735127	0.211193	0.217284	0.25712	0.331279	0.294835	0.197835
C12orf10	1.28028	1.41006	0.129781	0.00208378	0.000857789	0.746001	196.41	135.314	205.538	271.74	496.544	367.104	477.285	444.702	496.281	343.435
C12orf42	-0.74785	-0.89624	-0.14839	0.0776984	0.0318986	0.78913	2.36304	3.54843	2.80265	1.51064	1.29612	1.74216	1.21183	1.63666	1.84241	1.99488
C12orf66	0.592405	0.942615	0.350211	0.0744642	0.00815736	0.338469	230.924	167.262	192.451	198.128	254.36	322.126	376.482	299.994	450.115	276.871
C14orf28	0.650598	0.835235	0.184637	0.0790411	0.0222463	0.662616	0.801295	0.737844	0.748834	0.960737	0.958026	1.20708	1.30155	1.16793	1.5926	1.05288
C15orf65	1.48397	1.69687	0.212899	0.0268378	0.0109546	0.776883	0.373818	1.02887	0.582463	2.18697	1.37931	1.15837	2.17909	2.21929	1.95036	1.45095
C16orf58	0.202183	0.849836	0.647653	0.507381	0.00822405	0.066787	41.0566	24.9113	32.3645	23.559	39.5749	34.9234	58.7824	59.5543	56.802	41.2809
C16orf72	0.500231	0.856466	0.356235	0.05764	0.00391514	0.218978	8.65175	6.72397	6.62946	7.4585	8.93197	10.6483	13.6558	11.5913	14.3273	9.84648
C17orf100	1.20564	1.07529	-0.130349	0.00177851	0.00231025	0.713876	8.30048	6.69512	5.65824	11.4617	15.4111	14.2626	15.62	13.4389	14.0265	11.6527
C17orf107	1.8153	2.49783	0.682531	0.0110432	0.00145601	0.297722	1.37759	0.543855	1.15656	1.2266	4.29056	4.04768	5.59934	5.25917	6.58174	3.34257
C17orf51	1.52915	2.18922	0.660069	0.000876236	8.08622e-05	0.0774475	3.31338	3.93161	3.85188	8.50552	10.6726	8.66226	13.0115	19.4323	18.0861	9.94079
C1galt1c1	-0.70128	-0.648367	0.0529133	0.0259295	0.0288044	0.899647	6.57499	5.46883	8.06952	2.76609	4.25714	3.72413	3.73247	4.40319	4.61805	4.84605
C1orf109	0.755658	0.84298	0.087322	0.00874205	0.00363384	0.784521	6.96423	6.7011	8.31642	8.52524	12.2984	11.5603	13.0995	13.5134	12.7219	10.4112
C1orf220	-1.44999	-1.7955	-0.345506	0.054223	0.0189681	0.764631	0.792787	0.358797	0.489806	0.0803935	0.279301	0.0950488	0.109731	0.161017	0.19842	0.285033
C1orf43	0.424953	0.679963	0.25501	0.202937	0.0421958	0.517364	64.108	44.6242	76.2382	51.2078	95.4173	69.0536	99.0236	99.6986	94.3801	77.0835
C1qtnf2	-0.533819	-2.32604	-1.79222	0.426639	0.00747911	0.0792674	23.0569	5.89271	25.6413	7.29491	12.8968	13.7996	3.44666	3.74632	4.15491	11.1033
C1s	-0.279269	1.19579	1.47506	0.700962	0.0293547	0.0429429	0.203443	0.227476	0.161605	0.077364	0.1654	0.146347	0.390706	0.371877	0.547368	0.254621
C21orf58	-1.44064	-2.32386	-0.883218	0.0880384	0.0125018	0.417922	1.82565	1.01432	3.3688	0.20698	0.545767	1.31818	0.470856	0.515887	0.249749	1.05735
C22orf39	-0.135995	-0.776774	-0.640778	0.756575	0.0474823	0.169685	0.8331	0.795954	1.2452	0.672694	0.795054	0.833408	0.601343	0.442778	0.654758	0.76381
C2orf72	-2.39911	-1.31264	1.08647	0.00838333	0.043563	0.278102	0.278741	0.109598	0.317933	0.0104367	0.0334697	0.0789713	0.0997175	0.0975483	0.0944492	0.124541
C3orf20	2.47476	2.8665	0.391745	0.0256166	0.00640136	0.661827	0.0167321	0	0.0354431	0.111985	0.114268	0.105919	0.0972692	0.18351	0.226138	0.0990294
C3orf80	0.134865	2.2431	2.10824	0.854659	0.00102492	0.00765488	0.604286	0.386098	0.650687	0.588273	0.471637	0.579593	3.07798	1.6037	3.32731	1.2544
C4orf19	-0.296288	-1.40391	-1.10763	0.664303	0.0425995	0.197107	0.0327306	0.0418252	0.0658655	0.029208	0.026965	0.0527404	0.0181213	0.0194998	0.017476	0.0338257
C4orf3	-0.97702	-1.14232	-0.165298	0.0037483	0.00115523	0.617501	9.07134	8.5794	11.3556	4.10516	4.8548	3.78345	3.87154	4.38617	4.82665	6.09268
C4orf47	-0.792458	1.76989	2.56235	0.470749	0.019848	0.0227362	0.0721129	0.110581	0.229131	0.0877523	0.0469025	0.116199	0.359327	0.773323	0.433164	0.24761
C7orf49	0.33374	0.838003	0.504263	0.284732	0.0123762	0.161066	11.1788	6.41299	11.6571	8.40104	12.6245	10.8341	16.7592	16.9987	17.9302	12.533
C9orf152	-1.67078	-1.65152	0.0192528	0.0687813	0.0480532	0.992139	0.380457	0.277813	0.201477	0.132277	0.0707002	0.020852	0.0601827	0.0883103	0.108824	0.148988
C9orf72	0.749164	0.726564	-0.0226	0.0219751	0.0196778	0.962234	5.54625	4.67332	5.10894	8.53705	6.06468	7.54501	9.6277	7.3654	8.25195	6.96892
Ca11	-0.370514	-1.02117	-0.650657	0.393353	0.0221669	0.189188	164.205	228.279	204.334	154.071	148.463	96.9201	75.1772	124.117	95.4425	143.446
Ca13	1.39878	1.42695	0.0281631	0.00621397	0.00392423	0.966233	2.61933	1.8523	2.0066	2.75416	5.93788	6.11731	5.99787	5.12365	6.13562	4.28275
Ca5bp1	0.997903	1.04728	0.0493814	0.0517994	0.0353497	0.947155	2.01357	0.891801	1.86606	1.47572	3.45267	3.42364	3.49645	3.47616	2.87485	2.55233
Ca6	0.354242	-1.77523	-2.12948	0.632991	0.043563	0.0491998	0.0622438	0.0568137	0.0400256	0.0757429	0.0433754	0.0562889	0.0221536	0.00722391	0.013353	0.0419134
Ca8	-1.29765	-1.59726	-0.29961	0.000443451	9.26697e-05	0.278198	1055.68	1003.87	951.52	343.368	324.206	396.169	310.929	367.05	314.366	563.017
Cabp4	1.59741	2.43187	0.834453	0.0769207	0.00503547	0.261922	0.33164	0.0605416	0.150536	0.403564	0.493029	0.545294	0.78691	0.885261	1.32805	0.55387
Cabp7	-1.80409	-3.06975	-1.26566	0.0785458	0.0111505	0.492726	0.319413	0.204083	0.488657	0.194343	0.0577077	0.0408481	0.0294738	0.0864979	0	0.157891
Cabyr	-1.08512	-0.975433	0.109687	0.0288999	0.0352647	0.864075	4.83987	7.04737	7.5791	3.24808	2.00626	2.74939	3.45011	4.12602	2.34987	4.15512
Cacna2d1	-0.229407	-1.00673	-0.777322	0.585263	0.0161182	0.0960938	130.316	151.964	93.9311	109.136	69.2911	99.6461	69.4901	56.3501	62.501	93.6251
Calb2	0.850051	4.73759	3.88754	0.554391	0.000282127	0.00336115	0.0203803	0.0520864	0.0188872	0.0372004	0.046394	0.0410497	1.06629	0.310446	0.800826	0.265951
Calcb	1.87226	2.10859	0.236326	0.00161379	0.000574973	0.65069	26.7033	11.7666	27.7167	48.2712	91.7745	69.905	87.1148	107.183	87.2059	61.9601
Calcrl	2.01164	1.93589	-0.0757479	0.00769718	0.00619563	0.920005	0.208095	0.3191	0.2204	0.962255	0.757936	0.862234	0.864085	1.08197	0.791649	0.674192
Calhm1	-2.14939	-3.1662	-1.0168	0.0339561	0.00662096	0.557508	0.621848	0.219793	0.511481	0.0805012	0.0946592	0.0913691	0.131854	0	0.0132457	0.196083
Capn12	0.402021	1.58203	1.18001	0.343398	0.00118349	0.0181447	0.253956	0.188675	0.203294	0.273099	0.261206	0.197129	0.613093	0.662132	0.638562	0.365683
Card14	-1.11593	-2.1282	-1.01228	0.249578	0.0442622	0.501418	0.162372	0.0972609	0.0725515	0.0123492	0.0462034	0.0642416	0.0210697	0.045345	0	0.0579326
Card8-As1	1.09433	0.905792	-0.188541	0.0295524	0.0494634	0.740026	0.468777	0.399355	0.54063	1.16624	0.799502	0.683424	0.769963	0.871697	1.03247	0.748006
Carhsp1	-0.964087	-0.995876	-0.0317898	0.0572201	0.0419276	0.968086	8.21725	4.99908	12.1763	2.24023	4.72091	4.34814	3.71071	5.21909	3.65729	5.47656
Casc15	0.804198	1.65953	0.855335	0.014627	0.000204214	0.0220018	3.04615	2.93699	3.58152	3.82722	5.84355	4.88562	8.49337	10.6851	10.9763	6.03064
Casd1	-0.822548	-1.77354	-0.950988	0.0564451	0.00118837	0.0653145	28.139	20.385	14.7838	10.3266	7.28837	13.334	7.09096	5.70446	5.58962	12.5158
Cast	0.765564	0.866069	0.100504	0.0306058	0.0141665	0.820144	90.4193	106.795	80.725	164.02	124.382	119.637	180.084	164.986	163.659	132.745
Cat	0.85311	1.20527	0.352158	0.00398957	0.000399142	0.193642	4.16569	4.01883	4.66525	5.96433	7.78723	6.41391	9.51552	9.4953	10.541	6.9519
Cav1	-0.456827	3.01282	3.46964	0.816065	0.00510337	0.015112	0.0172009	0.0512877	0.0121454	0	0.0261043	0.00659921	0.252367	0.0931612	0.206643	0.0739454
Cbfa2t2	-0.454992	-0.633381	-0.178389	0.0888671	0.0206497	0.570289	44.8879	37.2586	34.5628	18.8207	29.269	26.1656	22.8543	27.2072	24.7892	29.535
Cbfb	-0.244061	-1.16584	-0.921774	0.457305	0.0025643	0.0259394	37.1595	27.7777	27.6939	21.4099	18.3918	27.804	16.7428	11.2478	13.0402	22.3631
Cbr3-As1	0.666221	1.54681	0.880585	0.112406	0.00195495	0.0671986	1.16733	0.653294	0.902451	0.788011	1.62377	1.31413	2.46959	2.43663	3.00264	1.59532
Cbwd3	0.95346	0.780922	-0.172538	0.0202443	0.0367777	0.693519	0.297872	0.308627	0.375172	0.470235	0.581212	0.620818	0.635151	0.555931	0.507758	0.483642
Cbwd5	1.15581	0.826101	-0.329713	0.00409133	0.0162925	0.372199	4.47857	6.31635	6.54399	11.9751	11.2034	10.3955	9.32943	11.1587	10.3468	9.08309
Cbx4	1.11857	0.719667	-0.3989	0.00830158	0.0449838	0.329672	35.3561	36.1151	23.8861	66.351	48.3125	64.4822	62.2334	48.2863	46.842	47.985
Ccat1	-1.3338	-1.92406	-0.590262	0.0211714	0.00274222	0.359696	2.35578	4.3858	2.4682	1.35921	0.891589	0.94666	0.885447	0.67645	0.874247	1.64926
Ccdc113	0.419768	1.33995	0.92018	0.38724	0.0094746	0.0956414	3.81581	3.26108	2.36824	4.98348	3.21688	2.5456	7.26633	7.05891	9.33127	4.87195
Ccdc121	-0.96181	-1.4526	-0.490786	0.134347	0.0274455	0.545473	2.63297	3.86384	1.97905	2.02575	0.928062	0.821155	1.08625	1.07642	0.884313	1.69976
Ccdc129	-0.843089	-2.36963	-1.52654	0.0335549	0.000162964	0.00928466	1.44884	1.93675	2.26996	0.828721	0.924965	1.00669	0.288331	0.390543	0.421106	1.05732
Ccdc14	-0.50111	-1.31573	-0.814623	0.20239	0.00427163	0.0839696	62.8131	86.6512	68.5158	53.1718	30.2196	50.2229	29.3558	29.5558	29.2329	48.8599
Ccdc162p	-0.865775	-1.06808	-0.202308	0.0172428	0.00452856	0.617342	3.84971	4.03339	3.18407	1.41042	1.9654	1.89384	1.62433	1.58899	2.05135	2.40017
Ccdc163	1.58527	1.56398	-0.0212943	0.00200171	0.00143053	0.971834	0.974235	0.897793	1.6321	2.30265	3.21698	3.82754	3.22852	3.5997	3.67625	2.59508
Ccdc178	-1.51464	-2.27562	-0.760987	0.0194646	0.00224768	0.351918	0.346899	0.467579	0.377478	0.121435	0.111267	0.131266	0.0591966	0.138981	0.0380591	0.199129
Ccdc30	0.386143	1.30251	0.916364	0.518783	0.0194984	0.136524	0.640253	1.01154	0.530162	1.10492	0.73442	0.56273	1.75949	1.86307	1.5733	1.08665
Ccdc69	-0.902074	-1.18966	-0.287582	0.0994796	0.0306565	0.705983	0.80969	0.640512	0.84736	0.164215	0.526626	0.310641	0.336213	0.344561	0.3281	0.478658
Ccdc71l	0.322663	0.616462	0.293799	0.223402	0.023623	0.328942	3.15065	2.20161	2.50905	2.93612	2.54723	2.97447	4.34542	3.56402	4.04056	3.14101
Ccdc80	2.50682	4.84359	2.33677	0.0250301	0.000322336	0.0174835	0.491734	1.18692	0.318274	2.59298	4.72632	0.754625	13.4763	16.3347	19.9103	6.64357
Ccdc86	1.13077	1.13298	0.00220783	0.00331534	0.00236988	0.996849	5.18538	3.44728	5.65454	6.74241	9.59245	10.9695	10.853	10.197	10.1398	8.08682
Ccdc94	-0.0287936	-0.934117	-0.905324	0.959803	0.0418115	0.0975497	1.13522	1.72886	1.30941	1.21111	1.23902	1.09181	0.826538	0.878044	0.459269	1.0977
Ccnb1ip1	1.02717	1.34365	0.316481	0.00269401	0.000416136	0.296405	173.459	144.825	225.982	275.825	358.008	329.475	429.286	510.076	434.934	320.208
Ccnb3	-0.377113	-2.14936	-1.77225	0.659453	0.0284086	0.15231	0.0547063	0.0419443	0.0869119	0.0665707	0.0426975	0.025186	0.00454321	0.0222219	0.0164304	0.0401347
Ccnc	1.06153	0.788868	-0.272664	0.000768125	0.00274097	0.270851	464.793	413.388	451.404	798.094	768.378	833.023	782.855	690.1	814.514	668.505
Ccnh	0.591582	0.753108	0.161525	0.0251802	0.00613776	0.576621	2.35563	1.748	2.59165	2.59891	3.06181	3.07589	3.48542	3.92134	3.79863	2.9597
Ccnt2-As1	-0.778454	-1.83232	-1.05387	0.108801	0.00299246	0.121152	0.695438	0.82365	0.826386	0.516013	0.330963	0.370928	0.239469	0.19292	0.220753	0.468502
Ccpg1	1.12678	1.89647	0.769688	0.0105337	0.000472624	0.0871821	15.7424	14.6841	9.35228	27.3637	21.7772	25.7896	57.4709	37.9263	52.3364	29.1603
Cct6p1	1.01321	0.982953	-0.030254	0.00524461	0.00436844	0.946897	3.01424	2.13741	2.66655	4.47363	4.65754	4.51207	4.84732	4.60033	5.9306	4.0933
Cd101	-0.36238	-1.14767	-0.785293	0.529902	0.0442938	0.262897	0.673939	0.411028	0.632679	0.54052	0.32875	0.334952	0.292564	0.174209	0.322015	0.412295
Cd244	-1.32665	-5.17664	-3.84998	0.0279677	8.95806e-05	0.0104014	0.598305	0.488464	0.668889	0.262911	0.216189	0.1339	0.0138021	0	0.0332765	0.268415
Cd276	-0.308328	-0.771934	-0.463606	0.410838	0.0379161	0.268163	132.557	114.723	93.012	97.2231	69.7171	68.5864	81.6131	63.3415	53.8063	86.0644
Cd55	1.12694	2.46015	1.33321	0.0477866	0.000905217	0.04761	5.86908	8.86922	5.01873	18.4949	9.85971	8.59946	39.1154	32.0988	38.187	18.4569
Cd59	-1.94214	-0.906649	1.03549	0.000538352	0.0181666	0.0296308	22.526	13.683	29.0403	3.44236	5.9013	5.33004	11.6768	10.9887	11.6848	12.697
Cdc37l1	0.767716	0.763479	-0.0042374	0.0230554	0.018154	0.992902	3.15511	2.98524	2.36761	4.41119	3.81602	4.24952	4.96172	4.4393	4.91944	3.9228
Cdc42ep1	2.24725	3.01663	0.769376	0.00241896	0.000226331	0.144776	0.171436	0.0857237	0.0986812	0.290248	0.504186	0.652002	1.09565	0.987043	0.731288	0.512918
Cdc7	-0.561687	-0.985924	-0.424238	0.182078	0.0235414	0.381653	32.6289	35.2434	40.8751	22.0798	12.8276	29.2374	20.0217	19.2272	15.6062	25.3052
Cdca4	-0.658891	-1.74694	-1.08805	0.19847	0.00450208	0.0931368	5.01555	2.78379	6.55521	1.56179	2.49328	3.94566	1.55672	1.50914	1.18345	2.95606
Cdh11	0.0614254	-1.51999	-1.58142	0.904889	0.00327412	0.0104014	3.42669	3.61376	3.64281	2.55771	2.643	4.5891	1.04733	1.65583	0.994729	2.68566
Cdh12	-0.419372	1.69299	2.11236	0.572733	0.00608774	0.0109113	0.121951	0.249339	0.120552	0.0593597	0.111045	0.121646	0.445619	0.488765	0.553467	0.252416
Cdh19	1.70508	5.12886	3.42378	0.469721	0.000787733	0.0140684	0.0166436	0	0.0176278	0.121519	0.0108251	0.0191561	0.621992	0.216342	0.783128	0.200804
Cdh3	-0.430004	-0.942577	-0.512573	0.279718	0.0229097	0.263867	3.58111	3.35534	2.57737	2.42748	1.96182	1.6805	2.14568	1.35215	1.43165	2.27923
Cdk20	0.247934	0.792441	0.544507	0.54639	0.0362239	0.204757	0.440239	0.213387	0.337645	0.300185	0.394943	0.318871	0.605142	0.539564	0.566116	0.412899
Cdk2ap1	-0.336201	-0.637104	-0.300903	0.294542	0.0454277	0.420583	3.34936	2.82805	3.00862	1.75321	2.02387	2.55575	2.42384	1.93671	1.50928	2.37652
Cdkn1b	0.698822	0.64124	-0.0575822	0.00761866	0.00876586	0.848574	5.96384	5.43007	5.46503	7.06757	7.58708	9.13018	9.16304	8.48387	8.5493	7.42666
Cdr2l	1.2375	1.35391	0.116416	0.0244374	0.0126378	0.863256	3.3838	1.40597	2.81435	3.29665	6.69703	5.57912	8.88733	5.08486	5.29963	4.71653
Cdrt1	2.2059	2.75394	0.54804	0.0209515	0.00383077	0.475888	0.0691246	0.14722	0.24404	0.224309	1.03406	0.689519	0.899363	1.1793	1.40711	0.654894
Cdv3	0.909645	0.841358	-0.0682871	0.0161606	0.0180606	0.884863	24.99	32.9557	26.3753	52.834	38.3835	46.1429	51.2237	44.3077	56.3391	41.5058
Ceacam1	-0.168011	-2.35256	-2.18455	0.843444	0.0103019	0.0438898	0.537547	0.495771	0.408435	0.693944	0.185452	0.242099	0.116457	0.0797467	0.0795529	0.315445
Ceacam19	0.36327	1.01932	0.656051	0.4604	0.0259525	0.195766	0.346591	0.442896	0.292888	0.40381	0.326146	0.466813	0.832883	0.569137	0.730874	0.490226
Ceacam5	-0.511162	-1.71989	-1.20873	0.454514	0.0161045	0.123024	206.556	382.782	142.988	215.455	116.029	114.875	86.6509	89.1537	51.3909	156.209
Ceacam6	-0.565647	-1.82227	-1.25662	0.450203	0.019851	0.146367	347.019	505.515	211.14	262.446	220.648	139.099	121.666	141.434	38.9036	220.875
Cebpb-As1	1.50983	1.35742	-0.152415	0.0264903	0.0318079	0.835844	0.263608	0.179656	0.158211	0.577399	0.537215	0.303403	0.481622	0.585363	0.404653	0.387903
Cenpc	-0.317168	-0.936693	-0.619526	0.478679	0.0334695	0.212537	2.17278	3.12001	2.35719	2.2624	1.25085	1.81206	1.44568	1.44543	1.12445	1.88787
Cenph	-0.290062	-1.75522	-1.46516	0.744133	0.0349542	0.127035	418.814	357.195	539.672	277.883	192.898	467.317	184.924	172.433	28.9326	293.341
Cenpp	-0.0368564	-2.27304	-2.23619	0.95333	0.00141959	0.00769462	3.16276	4.2661	4.52841	3.24287	2.70467	4.34804	1.14305	0.904066	0.38113	2.74234
Cenpu	-0.39422	-1.72204	-1.32782	0.646589	0.0381508	0.165344	19.7788	24.9452	26.8389	15.5077	9.70208	22.5527	9.05407	10.9816	1.54869	15.6567
Cenpv	-0.502864	-1.0472	-0.544336	0.233371	0.0187792	0.265811	8.43284	5.88817	12.1348	4.24324	5.16077	6.88013	4.66883	4.94306	3.09908	6.16121
Cep112	1.1435	1.21413	0.0706275	0.00877794	0.00479143	0.891872	4.09674	5.69968	4.49371	11.2661	8.68615	7.30071	10.6219	10.5807	12.0831	8.31431
Cep131	-0.588629	-0.87948	-0.290851	0.0911048	0.0151818	0.474604	1.61539	1.15903	1.40239	0.652559	0.693263	1.07441	0.783483	0.852496	0.613082	0.982901
Cep135	-0.488044	-1.4813	-0.993257	0.319419	0.00748047	0.0943571	11.0238	12.3158	12.8952	7.26515	4.59042	10.7983	4.35614	5.62988	2.94584	7.98006
Cep250	-0.827902	-1.11951	-0.291608	0.111958	0.032945	0.642617	10.2972	17.8394	10.5451	8.60541	4.13623	6.20695	6.16864	6.33204	5.50076	8.40353
Cep295	-0.639181	-0.95389	-0.31471	0.110558	0.0209721	0.502557	16.0554	21.8219	18.2238	12.1846	7.36403	11.773	9.53424	11.3722	8.18077	12.9456
Cep85	-0.512307	-0.686355	-0.174048	0.119547	0.0376454	0.664817	33.9655	26.533	48.6929	18.1015	22.6356	25.7173	22.8027	25.2272	19.2977	26.9971
Cer1	-1.61344	-4.2571	-2.64367	0.0159114	0.00024142	0.0297173	0.761182	1.30871	1.03339	0.421028	0.252039	0.223005	0.0804543	0.0562173	0.0138552	0.461098
Ces2	0.619424	0.855943	0.236519	0.0136042	0.0018671	0.35154	52.9202	44.1953	48.7956	61.2395	71.8273	60.7624	90.2294	79.2464	93.1831	66.9333
Ces3	-0.585375	-1.00051	-0.415131	0.226213	0.0407786	0.480882	3.48094	1.62272	2.33391	0.908985	1.95308	1.34121	1.45162	1.26226	0.942258	1.69967
Cfap298	0.335974	0.616803	0.280829	0.226105	0.0280168	0.372135	10.5278	8.64457	11.3295	11.1132	12.0172	10.1706	15.6252	14.5983	16.4232	12.2722
Cfap36	0.583951	1.2216	0.637652	0.114083	0.00418784	0.132629	30.6362	37.572	34.2124	55.1135	45.4906	31.5327	79.0693	78.9535	81.3561	52.6596
Cfap43	0.28503	1.92112	1.63609	0.730696	0.00526443	0.0351074	0.140672	0.385201	0.266055	0.342361	0.196059	0.323818	1.06811	0.799984	1.06629	0.509839
Cfap58-As1	1.39636	2.647	1.25064	0.352134	0.0305532	0.298824	0.0169827	0	0.0449674	0	0.115979	0.039093	0.126933	0.137969	0.263528	0.0828282
Cfh	-1.00991	-1.67941	-0.669494	0.0085009	0.000395018	0.100181	2.96683	2.88179	3.51915	1.40587	1.41868	1.20207	0.851995	1.17135	0.888275	1.81178
Cfhr1	-0.507809	-1.07221	-0.564404	0.237255	0.0184179	0.259005	3.02107	1.91688	4.54833	1.63012	2.45955	1.67031	1.36745	1.54176	1.57859	2.19267
Cfhr3	-0.397687	-1.34073	-0.943045	0.404417	0.00998373	0.0949111	26.8291	32.131	20.2343	23.4026	12.4257	15.9884	12.3284	8.49637	10.5337	18.0411
Cga	3.75988	4.57771	0.817837	7.20273e-05	2.26805e-05	0.142796	87.1159	102.08	166.018	1123.62	2040.51	1032.44	2262.94	2942.17	3240.83	1444.19
Cgb1	1.79662	2.0793	0.28268	0.0492104	0.0197736	0.773099	0.184226	0.0941662	0.403247	0.642648	1.15827	0.43821	0.530382	1.13747	1.59842	0.687449
Cgnl1	-1.65968	-2.03402	-0.37434	0.00647289	0.00161712	0.53276	28.4814	49.5847	22.983	11.8078	7.98941	8.13599	8.92279	8.89604	7.23961	17.1156
Cgrrf1	0.906805	1.07349	0.16669	0.0128271	0.00383077	0.659391	1.64324	1.42338	1.39584	2.40223	2.43881	2.37366	3.81925	2.85812	2.63877	2.33259
Chac2	-0.424553	-0.795686	-0.371134	0.256715	0.0353088	0.404105	3.91777	3.94542	4.68529	2.46265	2.27813	3.49389	2.9304	2.25538	2.02602	3.11055
Chaf1a	-0.17618	-1.38326	-1.20708	0.765009	0.0144535	0.0633699	4.11781	5.21223	4.75881	4.03281	2.62988	4.16892	2.1671	2.36734	0.879076	3.37044
Chd4	-0.564062	-0.870505	-0.306443	0.0382578	0.00396806	0.297444	634.355	713.225	595.957	380.434	404.629	358.607	345.233	381.823	338.582	461.427
Chd5	-0.368874	-0.590968	-0.222094	0.134459	0.0206409	0.438353	232.216	184.989	177.396	129.264	138.02	130.224	133.763	121.22	137.26	153.817
Chd6	-0.639931	-1.0429	-0.402968	0.0481509	0.00411377	0.25467	210.888	228.32	155.023	118.391	111.374	101.149	103.644	99.26	86.5067	134.951
Chic2	0.434525	0.712197	0.277672	0.153639	0.0221512	0.420727	115.284	138.479	111.418	139.585	150.713	136.669	214.938	193.404	187.548	154.226
Chmp1b2p	1.66245	1.21658	-0.445863	0.0130711	0.0394351	0.509885	31.1414	53.746	27.046	151.938	77.9681	73.7094	80.1422	81.0182	100.572	75.2534
Chrd	-1.98071	-1.534	0.446716	0.00529415	0.0119799	0.536945	3.54955	1.2525	2.61752	0.272622	0.792315	0.507653	0.755847	0.801971	0.967236	1.27969
Chrne	2.74594	2.53888	-0.20706	0.0064517	0.00712846	0.806728	0.485408	0.310143	0.224924	1.69821	1.89427	2.02524	1.56208	0.985874	3.1587	1.37165
Cib2	-0.666201	-1.67109	-1.00489	0.126046	0.00231581	0.0723625	5.90915	3.53563	4.92941	1.65939	3.21349	2.9343	2.01876	1.1239	1.32561	2.96107
Cidecp	1.45841	2.05584	0.597429	0.00761866	0.000742178	0.212506	8.12835	8.35027	8.3558	10.0851	24.775	24.2141	32.4283	34.0535	36.2198	20.7345
Clba1	0.828237	1.83873	1.01049	0.0273555	0.000225461	0.0171972	0.154132	0.117541	0.142183	0.169409	0.24092	0.226043	0.534722	0.434225	0.510205	0.281042
Clcn4	-0.314118	0.629957	0.944076	0.184601	0.0119372	0.00670712	2.50346	1.99095	2.2249	1.36178	1.73807	1.57671	3.36895	3.41323	3.54935	2.41415
Cldn12	0.597062	0.87287	0.275807	0.0329446	0.00427586	0.361313	26.865	19.6947	20.9774	28.6438	26.5816	32.8784	42.8714	34.4999	45.3332	30.9273
Cldn23	0.186642	1.32394	1.1373	0.735392	0.00716208	0.0430257	2.03776	1.15732	1.9784	1.30873	2.06169	1.75904	4.9829	4.87451	3.28675	2.60523
Clgn	0.432321	2.05916	1.62684	0.247869	0.000271713	0.00470104	660.911	684.12	570.03	982.391	621.217	609.639	2828.15	2372.5	2778.95	1345.32
Clip4	-0.615712	2.32065	2.93637	0.445868	0.00123994	0.00334331	0.787148	1.1316	0.625271	0.299331	0.543963	0.452989	4.57594	2.63788	4.77746	1.75906
Clk1	0.775488	0.689601	-0.0858872	0.0195664	0.025992	0.832438	5.18385	6.42257	4.37507	8.22874	7.45859	8.11797	8.4012	9.0399	8.42398	7.29465
Cln6	-0.345014	-2.13311	-1.7881	0.629754	0.00720428	0.0456699	243.114	90.9904	305.703	71.7938	140.921	228.887	63.3578	34.7086	46.3354	136.201
Clstn3	0.428273	0.591395	0.163123	0.141318	0.0422838	0.643422	76.7367	45.83	58.0272	53.5329	84.0625	72.7361	89.2241	82.7967	96.6105	73.2841
Cmahp	-1.27185	-0.853086	0.418761	0.0045461	0.0191938	0.335525	2.1027	1.65916	1.78284	0.601229	0.545547	0.872832	1.08782	0.924134	1.03528	1.17906
Cmtm3	-1.84297	-1.04246	0.800514	0.00729865	0.0489396	0.248116	6.61468	2.65655	5.52126	0.766594	1.43407	1.30513	3.32215	2.20071	1.5767	2.82198
Cmtm8	0.343603	1.57146	1.22786	0.681161	0.0214385	0.116378	0.186632	0.044717	0.265617	0.0993599	0.288293	0.187956	0.542477	0.62544	0.478784	0.302142
Cnih1	0.523916	0.866142	0.342225	0.0323701	0.00211387	0.191523	50.1946	45.3687	52.9737	58.1631	58.5254	68.5164	91.4196	79.3607	98.868	67.0434
Cnih3	2.81026	4.42367	1.61341	0.00153571	4.28744e-05	0.0111271	0.0560086	0.0238571	0.0988677	0.3067	0.509996	0.429759	1.30238	1.27405	1.88775	0.654374
Cnih4	0.4324	1.0044	0.572	0.259128	0.0130725	0.185017	3.9972	3.42958	6.72331	5.3505	6.02906	5.27978	8.53604	10.9637	8.9943	6.58928
Cnn3	-0.318365	-0.75319	-0.434825	0.235605	0.0102559	0.163322	9.34947	9.57763	9.6841	7.39671	5.97373	6.43876	5.98486	6.0681	4.90433	7.26419
Cntrl	-0.642465	-0.961376	-0.318911	0.144882	0.0320876	0.543099	79.4581	120.379	112.278	72.965	43.3958	56.7214	58.014	63.5575	39.7737	71.8381
Coasy	0.653468	0.984719	0.331251	0.0822692	0.0128377	0.435398	40.6544	25.6036	42.1118	29.6929	65.0501	53.8727	70.3901	70.9189	70.9131	52.1342
Col1a1	1.31399	1.3502	0.0362102	0.00209727	0.00121335	0.939762	3.27445	3.43487	2.51047	6.93834	7.12024	5.60628	7.72509	7.98056	7.58374	5.79712
Col21a1	1.95865	4.10852	2.14987	0.125467	0.000849184	0.0315709	0.0574985	0	0.152246	0.279874	0.224384	0.49634	0.835642	1.98527	2.04349	0.674972
Col22a1	2.82256	3.37217	0.549616	0.04364	0.00932977	0.610115	0.0676817	0.021622	0.0268815	0.4118	0.0990461	0.272647	0.604234	0.137463	0.457365	0.233193
Col4a5	-1.45716	-2.28383	-0.826665	0.135607	0.030899	0.605576	0.355112	0.178272	0.241785	0	0.107234	0.116777	0.105325	0.0309102	0.0126968	0.127568
Colca1	-3.38528	-4.76223	-1.37694	0.000852822	0.000151272	0.323833	3.6662	1.99846	2.55246	0.343177	0.183424	0.177049	0.191623	0	0.102666	1.02389
Colca2	-3.25721	-3.05514	0.202076	0.000709105	0.000428963	0.865059	0.993044	1.06113	0.84776	0.0937559	0.0501114	0.137943	0.0639851	0.18778	0.0857036	0.391245
Colec12	-0.215836	1.87487	2.09071	0.85616	0.0163375	0.0398907	3.99061	6.23268	2.81773	4.85608	1.44195	3.57237	12.1517	11.5271	20.4194	7.44552
Copg2	-0.319242	-0.652275	-0.333034	0.219502	0.0172658	0.262617	481.346	381.64	524.678	255.982	370.762	339.057	256.472	319.319	300.62	358.875
Cops7a	-0.510282	-0.615861	-0.105579	0.107655	0.0477964	0.799786	4.80917	3.1617	5.34596	2.07237	2.90498	3.13126	2.83308	3.27179	2.49844	3.33653
Coq7	-0.0700152	-0.79549	-0.725475	0.881457	0.0442982	0.1218	1.72418	1.58537	2.14284	0.990988	1.80419	1.74281	1.13071	1.24567	0.751593	1.4576
Cox19	0.899259	1.22136	0.322098	0.00222224	0.000270609	0.207494	8.56108	6.83457	8.65863	12.1431	12.6889	14.0262	18.4377	17.6137	19.7288	13.1881
Cox7a2l	0.373002	0.767998	0.394996	0.158385	0.00846692	0.190143	17.6642	16.7153	17.8497	17.0381	25.1557	16.585	29.6434	28.837	30.1928	22.1868
Cpeb2	1.38864	1.60456	0.215914	0.00316095	0.00101948	0.622361	5.37085	5.72331	3.46425	11.2847	9.6094	11.9569	15.0942	12.3049	16.5214	10.1478
Cpeb4	1.68845	1.19093	-0.497526	0.000967978	0.00446047	0.223807	102.289	98.3854	72.096	277.054	206.424	275.973	210.545	161.337	249.894	183.777
Cpsf6	-0.590833	-0.764091	-0.173258	0.0895975	0.0291748	0.68014	3743.86	3979.79	2945.7	1932.45	1587.36	2664.38	2178.58	1828.67	2288.08	2572.1
Cpvl	-0.571683	-3.02046	-2.44877	0.444964	0.00528682	0.0601627	0.448966	0.248611	0.475515	0.30959	0.243341	0.155023	0.0621424	0	0.0898942	0.225898
Cpxm2	3.52285	5.64564	2.12278	0.0217037	0.000140106	0.0168918	0.00495563	0	0.00131217	0.0241215	0.0290085	0.0114075	0.107003	0.0704549	0.168681	0.0463272
Crabp1	-0.124786	-1.75714	-1.63235	0.824456	0.00495231	0.0245113	0.599436	0.738641	0.997673	0.612207	0.710131	0.554407	0.142233	0.234797	0.332204	0.546859
Creb3	0.733637	0.911588	0.17795	0.0298318	0.00876279	0.640092	6.23422	4.42315	7.49691	6.5763	11.0969	8.55399	11.5844	10.4819	11.8404	8.6987
Creld1	1.29724	1.34071	0.0434675	0.00280477	0.00170574	0.930832	141.982	64.7977	106.586	181.001	260.462	221.779	263.035	254.355	265.279	195.475
Crisp3	-0.42636	-1.05981	-0.633446	0.124513	0.00198277	0.0613922	369.707	339.475	303.403	210.074	240.047	203.187	173.67	183.921	127.362	238.983
Crtc1	-1.01637	-1.72313	-0.706765	0.00754017	0.000315883	0.0752491	405.712	316.733	299.149	117.625	144.772	176.577	129.618	89.6956	87.8923	196.419
Crybg1	-1.23351	-1.2191	0.0144172	0.00595719	0.00425882	0.982151	31.8108	23.4994	31.0266	11.4637	7.68001	12.848	14.5219	12.0043	10.271	17.2362
Crym	-0.396777	-2.23804	-1.84126	0.253699	0.000154175	0.00283108	7.94363	7.33986	11.083	4.49859	7.27294	5.62635	1.90297	1.98568	1.68227	5.4817
Cryzl2p	-1.18968	-1.97987	-0.790192	0.183081	0.0377842	0.561137	0.188039	0.275887	0.0995794	0.0847483	0.0543563	0.0641264	0.0520539	0.0113159	0.0697226	0.099981
Csnk1a1	0.632691	0.625248	-0.00744323	0.0200068	0.0165575	0.986002	147.613	134.848	122.984	195.045	173.487	173.81	214.285	198.211	211.346	174.625
Csrnp2	0.351919	0.691194	0.339275	0.107788	0.00517386	0.172962	11.0229	10.5643	10.3519	9.97567	13.0492	12.4816	16.3821	17.8538	17.1881	13.2077
Csta	3.38796	5.78004	2.39208	0.0522619	0.000299747	0.015532	0	0	0.00634623	0.0291656	0.046766	0.0413788	0.189093	0.262866	0.299933	0.0972831
Ctc1	-0.6395	-0.668216	-0.0287164	0.0413057	0.0287175	0.951239	25.7283	18.4385	26.339	8.999	15.4586	14.9249	14.2111	13.5387	16.2188	17.0952
Ctcf	-0.397514	-1.19996	-0.802447	0.260309	0.00391514	0.0643696	1222.59	1784.76	1308.93	1079.51	762.562	1011.75	640.026	637.811	615.734	1007.07
Ctif	0.250466	0.783103	0.532637	0.303841	0.00489963	0.0693661	15.4267	11.1945	14.3701	10.9028	16.0463	15.3947	24.2033	21.9525	23.8149	17.034
Ctnnd2	0.252548	0.833376	0.580827	0.484481	0.0190875	0.140587	10.3631	14.1999	12.5959	12.7625	12.6684	13.0772	26.5447	19.1204	20.562	15.766
Ctsb	-0.836718	-0.77764	0.0590775	0.00837128	0.0087122	0.875631	2.59498	1.65408	2.09723	0.948829	1.13855	0.96838	1.28485	1.23937	1.13851	1.45164
Ctsv	-0.400248	-1.64078	-1.24053	0.551667	0.0187885	0.121636	2.11316	2.82634	3.45416	1.8343	1.66761	2.09166	1.05295	1.35051	0.253864	1.84939
Cttn	-0.331664	-1.03976	-0.7081	0.305204	0.00515508	0.0710206	109.808	129.028	102.129	90.4443	81.447	62.4244	56.0303	58.4007	52.017	82.4143
Cttnbp2	-1.44477	-1.20566	0.239109	0.0023577	0.00414505	0.5896	313.768	367.94	287.086	129.807	89.1648	89.2048	147.071	131.685	141.834	188.618
Cutalp	0.400889	1.00153	0.600637	0.124513	0.00183481	0.0578074	9.2962	8.41515	9.55093	9.47462	12.2858	9.43159	15.8517	17.7494	20.7324	12.532
Cxcl8	1.68752	2.82906	1.14154	0.150995	0.0136773	0.284936	4.75295	1.16304	0.267767	6.89128	4.34104	4.19015	20.1559	7.47621	11.0352	6.69706
Cxorf40a	1.04583	1.01281	-0.0330258	0.0129682	0.0114458	0.953765	4.84275	2.83634	4.92609	5.18095	9.88234	7.59435	8.31167	8.16366	8.86817	6.73404
Cxorf40b	1.10479	1.11389	0.00909698	0.0100396	0.00712521	0.988388	3.02977	1.99871	3.28423	3.89981	6.9646	4.67052	4.9687	6.60227	6.34011	4.63986
Cxorf57	-0.544472	-0.86039	-0.315918	0.0840713	0.0106751	0.374933	26.4279	32.7581	27.9067	15.7796	14.3813	22.144	17.2948	16.4319	14.4106	20.8372
Cyb5d1	0.892623	1.05773	0.165105	0.00911791	0.00275754	0.641744	6.00873	7.73301	5.8364	11.2319	10.5396	9.81442	13.0463	13.6663	14.1912	10.2298
Cyb5d2	-0.610859	-0.961381	-0.350522	0.0230554	0.00177536	0.219704	3.57409	3.04065	3.15798	1.5605	2.15018	1.83515	1.64	1.60036	1.75245	2.25682
Cyp2r1	1.18148	2.29134	1.10986	0.00263631	4.70708e-05	0.00905739	1.79949	1.40214	1.55394	2.37287	3.42147	3.58662	7.23262	6.44366	9.44069	4.13928
Cyp2u1	0.139746	0.620658	0.480912	0.679818	0.0431489	0.174671	1.27008	1.18257	1.14255	1.02045	1.43679	0.968299	1.85937	1.53892	2.10832	1.39193
Cyp4f2	-0.791675	-0.924612	-0.132937	0.0797446	0.0371671	0.829064	3.57387	2.69864	4.20674	1.10701	1.99692	2.16888	1.32211	1.83445	2.37442	2.36478
Cyp4f30p	-0.683982	-4.44135	-3.75737	0.435956	0.00420799	0.0527229	0.255557	0.163283	0.218038	0	0.166215	0.147068	0.0117907	0	0.0142136	0.108463
Cyp4f62p	-0.8543	-3.86514	-3.01084	0.242218	0.00185962	0.0390287	1.23649	1.30123	1.7333	0.0885089	0.733258	1.25572	0.0302021	0.11818	0.145633	0.738059
Cyp51a1	1.0452	0.673781	-0.371423	0.00257495	0.0174642	0.227079	89.465	83.3003	78.4266	163.945	135.003	147.98	139.198	117.436	143.175	121.992
Cystm1	0.863217	0.906864	0.0436471	0.018732	0.0114825	0.929095	20.6066	22.4057	31.0785	37.1002	47.9281	32.0393	42.683	49.1949	47.1107	36.683
Cz1p-Asns	1.67485	2.00324	0.32839	0.0270179	0.00690813	0.632607	0.33578	0.321811	0.40009	0.408602	1.22846	1.30434	1.15028	1.46625	1.76483	0.93116
Dact3	-0.624335	-1.16547	-0.541131	0.187461	0.0203566	0.357439	0.40368	0.464264	0.299286	0.16579	0.288811	0.168425	0.167623	0.172176	0.166706	0.255196
Dag1	-0.272611	-0.936956	-0.664346	0.231908	0.00129563	0.0249624	41.4599	37.311	37.7074	25.7798	25.6924	32.2434	22.4333	19.5289	18.6871	28.9826
Dars2	-0.728509	-0.968802	-0.240293	0.0452456	0.0107467	0.564433	27.6182	26.0891	41.8871	11.7551	18.2787	20.3988	16.37	18.5959	13.6209	21.6237
Dbnl	-0.397	-0.693445	-0.296444	0.143617	0.0156227	0.340875	10.8489	6.96166	9.2817	4.39109	6.74377	6.70857	5.84757	5.33013	5.39538	6.83431
Dcaf1	-0.0657135	-0.764616	-0.698903	0.845199	0.0133691	0.0519132	23.1861	29.5874	22.7444	21.0626	20.2051	21.5943	14.5086	15.6359	14.4187	20.327
Dcaf13	0.447776	0.585942	0.138167	0.0749504	0.0214407	0.642305	13.8196	13.8157	16.8993	16.5692	19.8764	16.2404	20.359	23.564	22.7385	18.2091
Dcun1d2	1.40563	1.44141	0.0357818	0.000839194	0.000456511	0.932597	7.7817	8.3787	9.84444	18.4126	22.4476	19.1569	22.4392	24.1755	24.1648	17.4224
Ddb2	-0.68874	-1.17689	-0.48815	0.215928	0.037383	0.46841	1.99211	1.44456	3.00161	0.894628	1.00775	1.61955	0.958501	1.34868	0.522331	1.42108
Ddx49	1.07512	0.949721	-0.125404	0.00204715	0.00282957	0.700555	10.2923	7.45036	8.94758	12.4038	19.5408	16.8904	18.6925	16.4009	16.0812	14.0778
Deaf1	-0.468826	-1.34079	-0.871963	0.214718	0.00329013	0.0669755	5.93145	3.4733	4.21055	2.8284	2.47001	3.18686	2.19398	1.80575	1.29698	3.04414
Dennd6a	-0.265027	-0.73413	-0.469103	0.371207	0.0171609	0.167846	16.135	15.326	14.0049	11.9346	8.69848	12.0826	9.91244	8.32992	9.02678	11.7167
Dgcr5	0.263194	1.33519	1.072	0.653364	0.0130851	0.0755162	0.68136	0.46759	0.648149	0.322439	0.984799	0.493768	1.44606	1.62988	1.47794	0.905776
Dhrs12	-0.535246	-1.04577	-0.510526	0.136235	0.00880004	0.244474	1.84515	1.6965	1.7636	0.930985	1.15619	1.06185	0.766174	0.987157	0.78845	1.22178
Dhrs2	0.262814	-3.03172	-3.29454	0.73053	0.0057797	0.0132049	0.40173	0.466688	0.792951	0.933269	0.332547	0.651531	0.106154	0.0445049	0.054843	0.420469
Dhx32	0.463487	0.725197	0.26171	0.0299169	0.0025643	0.248348	7.13372	6.54876	7.0862	7.7653	8.44951	8.61869	11.6917	10.9381	11.5822	8.86824
Dhx9	-0.0828277	-0.691611	-0.608783	0.767377	0.010584	0.0484868	64.5607	72.5382	78.345	61.839	56.3316	58.0141	44.7582	44.3764	44.279	58.338
Dkk3	-0.724754	-0.806904	-0.0821499	0.0447848	0.0234316	0.863877	10.5664	5.35341	7.43209	3.68182	4.84403	3.56276	4.4359	4.72702	3.98435	5.39865
Dlgap1-As1	0.327427	0.951514	0.624086	0.372911	0.0131385	0.133041	2.63049	3.55078	2.98714	2.97555	3.66273	3.39005	4.40756	6.09505	7.2327	4.10356
Dlgap1-As2	0.484949	1.82369	1.33874	0.189162	0.000378522	0.00872837	0.672153	0.619092	0.552416	0.562988	0.814729	0.854	1.70361	2.0566	2.70475	1.17115
Dlx1	0.0790357	1.02096	0.941929	0.876755	0.0171773	0.0617619	0.685135	0.598562	0.951489	0.604024	0.868494	0.579354	1.31796	1.34609	1.92474	0.986204
Dmap1	-0.276651	-0.868635	-0.591983	0.230935	0.00219975	0.0427585	318.507	260.547	299.22	186.94	230.699	210.141	147.619	163.357	167.082	220.457
Dmd	-0.967239	-1.4686	-0.501358	0.0211164	0.00200343	0.251235	19.0701	24.475	17.1736	9.69857	6.76789	10.6286	7.97026	8.23472	5.85198	12.2079
Dmgdh	1.98701	5.9855	3.99849	0.0840271	5.48639e-05	0.00130442	0.269146	0	0.0950207	0.0818794	0.685629	0.387222	8.21433	6.63259	8.59992	2.77397
Dmtn	-0.530646	-0.992828	-0.462182	0.185137	0.0183639	0.315962	19.708	19.8065	18.0641	12.0812	11.2376	11.1881	8.90954	13.6274	6.26025	13.4314
Dnaaf2	0.515354	0.592177	0.0768233	0.0745007	0.0365005	0.839268	3.82414	2.71186	2.88192	3.61796	3.68302	4.32889	5.33088	4.29313	4.44898	3.90231
Dnah3	-0.995523	-0.94287	0.0526528	0.0187131	0.016818	0.929919	1.38085	1.26206	1.25427	0.433991	0.737523	0.484161	0.630339	0.601769	0.787331	0.841366
Dnah7	0.362758	2.00147	1.63871	0.585295	0.00242394	0.0206581	9.69437	6.36145	6.66008	7.652	10.5656	6.03128	25.4583	21.4988	43.018	15.2155
Dnaja4	4.6967	5.58829	0.89159	0.00699991	0.000767786	0.312842	0.0241686	0	0.00639945	0.220577	0.330107	0.166903	0.441571	0.942471	0.181469	0.257074
Dnajb2	0.520688	1.1361	0.615416	0.22182	0.0129697	0.203575	2.5876	1.23843	2.52335	1.58815	3.51305	2.80348	4.59298	4.47732	4.69591	3.11336
Dnajc10	0.566786	0.881088	0.314302	0.0611337	0.00721406	0.349711	126.143	116.425	94.8871	154.046	123.079	154.847	217.301	183.54	219.814	154.454
Dnajc14	-0.369159	-0.601477	-0.232318	0.136821	0.0198647	0.418663	8.06307	6.2247	8.35997	4.71869	5.6528	4.76556	4.53508	5.59761	4.67774	5.84391
Dnajc22	-1.70365	-0.634582	1.06907	0.000278698	0.0253126	0.0106746	18.6229	17.6781	17.6812	4.77514	4.84496	4.74615	11.1575	11.6712	11.7856	11.4403
Dnajc9-As1	0.158222	0.912925	0.754703	0.780815	0.047167	0.165532	0.11162	0.10341	0.132998	0.108662	0.141566	0.0835055	0.222473	0.278843	0.156443	0.148836
Dnal1	0.71732	1.22287	0.505552	0.0198846	0.000905217	0.119728	1.8447	1.38521	1.63554	1.8745	2.59257	2.4734	3.60409	3.17034	4.50081	2.56457
Dnal4	-0.153191	0.7689	0.922091	0.701405	0.0307786	0.0398907	0.537742	0.411393	0.7138	0.365928	0.520023	0.415329	0.875533	0.911096	1.06253	0.64593
Dnase2	0.608317	0.842327	0.23401	0.0768095	0.0171085	0.557508	15.1284	10.3159	15.874	13.7477	24.6623	16.1916	23.4559	27.7458	22.2522	18.8193
Dnhd1	0.407009	1.35422	0.947215	0.326532	0.00422124	0.0567815	2.85902	2.53475	3.13959	2.0362	4.08663	3.76255	5.60456	6.61698	9.52971	4.46333
Dnmbp	-0.905422	-1.19473	-0.289303	0.013011	0.00227185	0.446252	196.918	209.43	164.177	97.4424	79.4399	87.1439	76.8513	94.4174	77.3587	120.353
Dnmt1	-0.212836	-1.32806	-1.11522	0.580548	0.00259252	0.0198982	17.9527	23.9937	22.4116	16.3565	12.7658	19.3068	9.35963	9.94046	6.46064	15.3942
Dnpep	0.337175	1.08706	0.749885	0.371158	0.0079266	0.0871821	2.91316	1.88728	3.26122	1.91263	3.98775	2.95527	5.53627	5.77359	5.70401	3.77013
Doc2a	-1.02265	-0.940886	0.0817622	0.0434635	0.0411486	0.916574	0.483958	0.36201	0.412562	0.143638	0.176578	0.217373	0.264676	0.182202	0.200891	0.271543
Dock10	-0.365056	-1.01557	-0.650514	0.248598	0.00526654	0.087257	17.5661	24.3021	19.0282	14.6431	13.026	13.5109	9.90601	11.1433	9.20364	14.7033
Dock4	-0.373043	-0.778075	-0.405031	0.168123	0.00903337	0.19196	17.1274	17.1419	15.0293	10.5215	9.24588	13.3615	9.29248	9.47255	9.94174	12.3482
Dph3	0.938239	0.81238	-0.125859	0.00954481	0.0142771	0.751924	1.31655	1.16685	1.10145	2.38988	1.73457	1.76553	2.15462	1.90953	2.20074	1.74886
Dph6	-0.356673	-1.3472	-0.990532	0.468264	0.0114825	0.101208	1.91291	2.61554	2.34005	2.07171	1.14463	1.49715	1.06437	0.761489	0.861776	1.58551
Dph6-As1	-1.19424	-1.47067	-0.27643	0.00348971	0.0008178	0.494103	5.7369	5.47205	6.92246	1.62061	2.66522	2.59402	2.04186	2.33035	2.15376	3.50414
Dpm1	0.953795	0.840833	-0.112962	0.0218166	0.0299183	0.822414	37.5395	55.2442	39.4541	89.2574	71.4668	60.8707	73.7203	81.6581	82.5211	65.748
Dpp3	-0.150462	-0.777681	-0.627219	0.715296	0.039393	0.14999	5.6258	3.75079	6.74169	2.85188	5.22034	4.55024	2.81553	3.78945	2.69932	4.22723
Dpy19l4	-0.4781	-0.724733	-0.246633	0.122815	0.0228919	0.499042	7.50689	6.17658	5.23292	3.80312	3.2683	4.69919	4.30038	3.47873	3.60429	4.67449
Dpyd	-0.365565	-0.709077	-0.343512	0.226938	0.0231763	0.332897	22.3243	19.2154	23.3381	14.4979	13.9932	15.3102	11.7194	14.2836	13.5486	16.4701
Draic	-2.08243	-2.06591	0.0165131	0.00121525	0.000821376	0.983244	16.9717	25.5263	26.0248	5.93641	3.84092	4.34413	3.94477	6.5498	5.93779	11.0085
Dram2	0.282319	0.654916	0.372597	0.345629	0.0296995	0.265809	5.30734	5.27692	4.90832	6.39864	4.80624	5.01918	8.90836	7.34189	8.09981	6.22963
Drd2	-0.924676	-1.0681	-0.143421	0.099308	0.0488772	0.854441	3.74622	5.41332	2.64516	2.30819	1.2337	1.89208	2.19223	1.54099	1.8673	2.53769
Dscaml1	-1.34692	-1.25983	0.0870867	0.010031	0.00910947	0.898249	15.9037	11.8032	13.2032	6.08472	4.24594	3.59697	6.86334	4.00586	6.11834	7.98058
Dsp	-0.955153	-1.27214	-0.316988	0.0584285	0.0146289	0.585044	16.8041	24.7324	13.2154	11.1408	6.17778	7.10597	8.04798	7.85252	7.04591	11.347
Dtl	-0.247567	-1.7366	-1.48904	0.733408	0.0150802	0.0685113	452.36	412.825	496.801	283.602	239.004	478.582	164.826	196.682	44.4607	307.682
Dusp1	1.18003	0.72806	-0.451968	0.00157834	0.013716	0.153428	3.24263	2.36475	2.75015	4.83852	6.66864	4.84509	5.03971	4.46281	4.23936	4.27241
Dut	-0.432888	-1.3958	-0.962917	0.395331	0.0114139	0.107986	4.15348	3.16729	7.13511	1.91898	3.31641	4.12367	1.78637	2.34831	1.30492	3.2505
Dync2h1	-0.0740459	1.68499	1.75903	0.874482	0.000971071	0.00386391	5.60817	5.08508	3.96675	4.3083	3.36212	4.36681	13.4458	12.361	21.0421	8.17179
Dync2li1	0.291592	0.691734	0.400142	0.350413	0.0274455	0.249337	10.1835	11.2593	9.60823	11.6572	12.122	9.03543	15.3641	17.7727	16.8999	12.6558
E2f1	-0.186064	-2.45804	-2.27197	0.765381	0.00122325	0.00821962	36.9378	19.1443	40.8487	13.9617	23.1118	37.3364	6.85494	7.04112	3.42937	20.9629
Eaf1	0.661533	0.893002	0.231469	0.00858738	0.00121118	0.34653	67.8164	54.512	63.2207	79.9254	88.6566	85.1283	113.678	103.842	124.835	86.846
Eaf2	2.02776	1.52616	-0.501599	0.00101265	0.00358009	0.274658	0.543924	0.406545	0.565218	1.31128	2.51644	1.55918	1.26991	1.77589	1.34593	1.25493
Eda	-0.0031725	1.15603	1.1592	0.996236	0.0250701	0.0660918	0.246467	0.263878	0.472697	0.283708	0.320607	0.276008	0.735757	0.541167	1.00698	0.460808
Edf1	0.920367	0.904825	-0.0155413	0.0285066	0.024867	0.980578	9.02628	13.7131	13.7885	22.5216	22.7102	14.7398	20.4381	23.5472	24.7459	18.359
Eef1akmt3	0.249319	1.33843	1.08911	0.559361	0.00351359	0.0291602	4.89932	2.92439	4.06247	2.54948	4.44439	5.30505	9.10116	9.47927	11.3263	6.0102
Eef1e1	0.921965	1.42012	0.498156	0.0297217	0.00265897	0.253138	8.91597	4.9157	5.97815	7.21849	10.8263	14.5654	18.0036	18.9847	15.3686	11.6419
Efcc1	-1.21714	1.97836	3.1955	0.221803	0.00596087	0.0061648	0.0983554	0.137111	0.0899662	0	0.0523397	0.0514561	0.467812	0.319619	0.438621	0.18392
Egfem1p	-0.936804	-1.42287	-0.486063	0.116222	0.022097	0.51175	0.830728	1.17667	0.893103	0.267947	0.504506	0.541428	0.162084	0.43502	0.485972	0.588606
Egfl7	-1.47512	-1.33506	0.140065	0.0375064	0.0433878	0.884184	7.80998	1.95296	6.02861	0.79076	2.15239	1.89752	2.47846	2.02372	1.6264	2.97342
Egflam	-0.678238	-1.71742	-1.03918	0.116843	0.00211775	0.0752491	2.6107	2.27913	2.505	0.849269	1.42902	1.72554	0.558129	0.713985	0.983349	1.51713
Ehbp1l1	-0.5982	-0.780067	-0.181867	0.0486055	0.0126378	0.606873	94.5824	110.758	101.069	57.9966	48.418	70.1467	59.1082	63.1335	56.3699	73.5091
Ehd3	0.732034	1.23281	0.500776	0.0147383	0.000659904	0.107258	2.71727	2.18183	2.3404	3.09754	3.68023	3.63674	5.93552	4.48696	6.48814	3.84051
Ehhadh	-1.37804	-0.875917	0.502123	0.00677803	0.0314933	0.326757	3.86913	5.09558	3.93067	1.34521	1.64343	1.22691	2.03285	2.69427	2.21342	2.67239
Eif1b	0.997572	1.31717	0.319595	0.00537674	0.00085059	0.340183	17.1096	11.9527	20.0428	23.0886	34.9866	26.9718	38.9782	40.6182	41.9556	28.4116
Eif2a	-0.0599736	-0.670291	-0.610317	0.854542	0.0206497	0.0706669	14.5615	17.019	15.1915	13.342	12.9978	12.6346	9.54478	11.4324	8.44752	12.7968
Eif2b4	0.689399	0.887379	0.19798	0.0134877	0.00266347	0.488476	6.19581	5.46098	6.63791	7.57819	9.73348	8.28311	10.436	11.0609	12.2147	8.62234
Eif5a2	-0.451765	-1.96038	-1.50861	0.384068	0.00286151	0.0357386	8.53273	8.71003	5.85553	5.83674	3.34954	5.5206	2.05458	2.5021	1.21311	4.84166
Ell2	2.28146	2.01535	-0.266111	0.000177653	0.000231135	0.525159	50.5478	47.6714	39.8281	236.275	157.374	182.191	201.465	149.715	206.114	141.242
Elp2	0.223556	0.586253	0.362697	0.335845	0.0157906	0.17154	9.03238	7.16666	8.81274	6.9172	9.67666	8.76288	11.5677	12.1051	13.6041	9.73838
Elp4	-0.411338	-0.782484	-0.371146	0.144744	0.0108054	0.248005	44.9916	37.1784	29.8317	25.5289	22.4528	24.6765	23.8643	20.6311	20.3747	27.7256
Emc7	0.190504	0.658623	0.468119	0.509186	0.0212198	0.141555	7.86152	6.40301	9.42048	6.13006	9.52393	7.83622	11.2248	13.482	12.4234	9.36726
Emx2	1.52797	4.97308	3.44511	0.157001	0.000115688	0.00266344	0.0376337	0.0961814	0.0318872	0.228977	0.0636405	0.103956	1.6252	1.11289	1.85366	0.572669
Emx2os	4.32967	7.21797	2.8883	0.187693	0.00264895	0.0542712	0	0	0	0.203806	0	0.0963837	0.625907	0.680325	0.796441	0.266985
Entpd1-As1	-0.66794	-1.22699	-0.559051	0.264435	0.0422484	0.459985	0.962349	1.68381	1.16822	0.972879	0.404438	0.766819	0.577887	0.469092	0.563237	0.840971
Entpd6	0.238096	0.843632	0.605536	0.577042	0.0374232	0.186618	55.5045	27.9486	49.9035	26.9555	58.3035	51.3133	80.9571	79.651	75.0239	56.1734
Epas1	-0.0123005	-0.593702	-0.581401	0.972467	0.0310468	0.0741945	88.9111	65.1464	68.2127	58.7177	59.0515	72.7058	52.0314	54.6669	39.5254	62.1077
Epb41l4a-As1	1.05614	1.72432	0.668186	0.0323118	0.00222133	0.190693	6.36173	4.04226	6.45873	5.64568	15.042	9.87071	15.7622	19.6168	20.2327	11.4481
Epha6	-0.130508	-0.585611	-0.455104	0.675921	0.0418115	0.171379	8.51872	7.55191	8.16947	5.5903	7.11206	6.51473	4.63474	4.68137	6.76814	6.61571
Epha7	-1.51397	-2.05477	-0.540796	0.0379647	0.0082798	0.577884	2.13876	2.46641	2.26523	0.412608	0.729458	0.930618	0.476537	0.974722	0.130559	1.16943
Ephx2	-0.864934	-1.22972	-0.364787	0.0234779	0.00322561	0.399132	2.55377	1.98133	2.30872	0.821299	1.35251	1.02875	0.999823	0.948436	0.94961	1.43825
Epn3	-1.11504	-1.55726	-0.442214	0.0401376	0.00727015	0.523634	0.679095	0.42504	0.473385	0.185512	0.216336	0.223318	0.270476	0.14637	0.10406	0.302621
Eppk1	-1.82392	-1.66192	0.162005	0.00376169	0.00389813	0.818251	1.30367	1.00965	0.976834	0.336511	0.213461	0.258824	0.388649	0.449322	0.185579	0.569167
Eps15	1.20312	0.718908	-0.484211	0.00524131	0.0426411	0.229183	17.9261	22.3091	15.8844	45.4168	31.6478	34.6266	30.7362	29.3571	32.7596	28.9626
Erap2	-0.734618	-0.73855	-0.00393156	0.0335149	0.0264553	0.994118	4.87546	6.37852	4.54519	2.32193	2.69443	3.31512	2.91018	3.45397	3.13049	3.73614
Erbb4	-0.101721	-1.73236	-1.63064	0.812481	0.000748066	0.00489024	33.5454	40.2409	24.6487	29.4617	20.556	29.749	9.72152	10.7568	9.29407	23.1082
Erc1	-0.192878	-0.626151	-0.433273	0.552375	0.0421008	0.21773	48.1113	58.894	43.4636	42.6353	34.3693	37.2446	30.9067	32.814	34.1879	40.2919
Ercc6l2	-0.10518	-0.84458	-0.7394	0.733559	0.00689952	0.0363461	63.9105	62.344	49.1308	47.4468	41.7815	52.2176	32.2715	31.0888	34.0976	46.0321
Erg28	-0.0283179	-1.02635	-0.998036	0.961146	0.0298554	0.0739729	552.159	873.629	525.818	717.909	523.65	416.116	366.709	322.14	279.41	508.615
Erich2	0.580699	1.97615	1.39545	0.246491	0.00123994	0.0224748	53.9741	58.9271	39.4055	87.3603	44.9889	63.3284	221.509	162.199	204.598	104.032
Erp27	-0.337294	-2.0467	-1.7094	0.69414	0.0305532	0.139746	0.381036	0.42199	0.228688	0.262748	0.190001	0.233898	0.10548	0.113504	0	0.21526
Erp44	1.003	1.05864	0.0556409	0.00334908	0.00184869	0.883549	21.0038	23.6473	20.3605	41.8076	35.3578	35.5719	43.3303	45.4659	46.8101	34.8172
Esrp2	-0.770615	-0.691216	0.0793992	0.0087954	0.0111341	0.813893	15.2257	12.2787	13.8868	5.70235	7.92232	7.42739	9.59154	8.57535	7.31342	9.7693
Esyt1	-0.023146	0.77235	0.795496	0.961094	0.040053	0.0765781	27.0684	16.6657	28.3466	12.2663	25.1785	24.3718	39.859	37.9782	43.6697	28.3783
Ets1	-0.225308	1.14267	1.36798	0.649008	0.00930017	0.015532	0.281475	0.212123	0.313408	0.175651	0.215932	0.215978	0.575403	0.498389	0.744219	0.359175
Etv6	-0.545558	-1.25506	-0.709503	0.120411	0.00289589	0.0898804	22.8555	30.459	20.2651	16.9787	12.9673	13.8417	11.0288	10.3999	9.60897	16.4894
Eva1a	-2.77626	-1.76958	1.00668	0.000327213	0.00191984	0.0935697	5.60665	4.22848	7.44602	0.347818	0.915223	0.898366	1.56119	2.08989	1.37572	2.71882
Evx1	1.78901	1.91689	0.127876	0.0492104	0.0262591	0.898632	0.0111035	0.00567553	0.0164642	0.00810697	0.051997	0.0460072	0.0479502	0.0487113	0.0444642	0.0311645
Exosc8	0.877072	1.121	0.243928	0.0508591	0.0145448	0.637705	2.99683	3.6261	5.84719	4.54707	7.71134	7.92249	8.05746	11.2831	7.84741	6.64878
Exosc9	-0.251628	-0.797669	-0.546042	0.458004	0.0200859	0.153428	14.3702	18.2085	19.9728	13.2992	11.6521	13.4347	10.3974	11.9695	7.91164	13.4684
Exph5	-2.01552	-1.62614	0.389383	0.00333489	0.00667167	0.555951	33.4063	56.7508	58.9695	9.16646	7.79638	15.8321	20.5625	17.5609	10.4266	25.6079
Eya4	-1.66675	-2.22114	-0.55439	0.0209463	0.00422728	0.577158	2.63507	2.46532	1.52004	0.687118	0.397861	0.758218	0.586167	0.496961	0.235539	1.08692
Eys	0.713272	1.3534	0.640124	0.166273	0.0125724	0.253678	2.01587	2.26241	2.15364	2.0691	3.07831	4.07547	3.77043	4.44318	8.17785	3.56069
F2rl2	2.29858	3.21747	0.918899	0.0018805	0.000202491	0.125078	2.36297	3.67837	1.52437	13.4884	8.32714	9.49421	24.2444	18.7083	25.7639	11.9547
F5	-0.677941	-1.73726	-1.05932	0.26267	0.0101346	0.135758	20.1387	35.7826	18.3573	20.7047	9.02304	10.2893	7.97391	6.37372	8.2872	15.2145
Fads2	-0.209464	-0.952437	-0.742973	0.386336	0.00149613	0.0181447	372.073	394.983	433.193	255.527	317.62	333.018	219.031	212.025	188.838	302.923
Fahd2b	-0.180738	0.797633	0.978371	0.647547	0.0265627	0.0318227	80.8549	44.1953	78.9535	40.3798	61.7078	53.7925	120.323	116.946	116.974	79.3474
Fahd2cp	0.48329	1.48427	1.00098	0.446332	0.0158594	0.134391	0.32431	0.16577	0.328766	0.112756	0.445972	0.44259	0.834925	0.677499	0.816325	0.46099
Fam105a	-0.92523	-0.851613	0.073617	0.0185781	0.0191279	0.885046	2.20574	1.58485	1.86644	0.859678	0.770918	0.957668	1.26466	1.05222	0.785843	1.26089
Fam111b	-1.24073	-4.04174	-2.80101	0.125189	0.000942285	0.0202008	6.37461	8.74775	6.39894	3.40917	0.998228	3.57034	0.512535	0.666316	0.105686	3.4204
Fam171a1	-0.928461	-0.622101	0.30636	0.00524131	0.0263623	0.331369	6.88995	4.32313	5.89284	2.02971	2.84056	2.9034	4.01367	3.44753	3.53441	3.98613
Fam189a2	0.75894	0.824662	0.0657211	0.0532616	0.0307786	0.900912	1.51391	1.72462	1.29891	1.61375	2.72498	2.26925	2.47555	3.13677	2.3263	2.12045
Fam19a3	5.09843	6.88393	1.7855	0.00445693	0.000130763	0.0220307	0	0	0.00743313	0.136643	0.191714	0.129242	0.746031	0.444724	0.702602	0.262043
Fam208b	1.10759	0.787689	-0.319898	0.00204107	0.00890777	0.301393	42.3718	48.4378	40.5768	81.4399	73.8061	91.159	73.3725	68.5748	85.2215	67.2178
Fam20a	1.09256	2.65144	1.55888	0.0689487	0.000310142	0.0141871	0.285977	0.13704	0.293422	0.456747	0.499877	0.432008	1.89997	1.16165	1.682	0.760966
Fam216b	3.25376	5.57819	2.32442	0.165868	0.00262615	0.070122	0.023165	0	0	0	0.0602665	0.159972	0.403996	0.357569	0.510203	0.168352
Fam219a	0.347066	0.601337	0.254271	0.138328	0.0149567	0.340164	45.7038	37.7829	47.3643	40.0505	51.7405	52.8299	59.5281	73.3011	64.471	52.5302
Fam227a	-0.0870349	1.35717	1.44421	0.878298	0.00635889	0.0160277	2.24818	2.73924	2.07656	1.52693	2.41437	1.68493	4.32027	5.86159	7.69427	3.39626
Fam3b	-0.670406	-1.98793	-1.31753	0.309759	0.0124174	0.163165	0.43065	0.484799	0.320367	0.32441	0.213407	0.118015	0.0596073	0.091631	0.153977	0.244096
Fam83g	0.478626	0.778593	0.299967	0.186661	0.0333174	0.474089	20.4786	10.0583	16.7454	13.7246	19.7464	23.6093	29.2882	23.7236	27.0854	20.4955
Fam86b1	0.320605	1.38419	1.06358	0.715296	0.0431489	0.17775	1.06291	2.40306	0.692775	1.19393	1.11675	1.788	2.85185	3.5869	3.11045	1.97851
Fam86dp	0.554871	1.22972	0.674848	0.20434	0.00892393	0.167385	1.72569	1.47448	1.27076	2.42302	1.80646	1.37507	3.63798	2.77075	3.9664	2.27229
Fam86hp	0.724672	1.73555	1.01088	0.247268	0.00630664	0.117436	0.603781	0.216998	0.479613	0.619925	0.552237	0.781796	1.47293	0.996362	2.00227	0.858436
Fam89a	0.332129	0.90884	0.57671	0.474876	0.0371217	0.241096	4.98335	2.61253	4.08258	2.74699	4.70943	5.34348	8.73692	7.47419	5.62857	5.14645
Fam8a1	0.60516	0.743118	0.137958	0.116103	0.04951	0.779555	15.5626	13.876	9.47427	18.8989	15.0585	17.0311	25.1071	15.9465	23.8491	17.2004
Fam98b	-0.066137	-0.916435	-0.850297	0.853462	0.0072437	0.0297746	25.3483	30.3524	26.709	25.0948	17.9537	25.2543	15.2531	14.4975	14.0248	21.6098
Fanci	-0.480754	-1.55512	-1.07437	0.541451	0.0417633	0.213142	275.87	230.468	491.07	135.72	164.481	324.863	127.804	169.716	38.9232	217.657
Fancl	-0.874481	-0.842181	0.0322997	0.00595719	0.00520227	0.936852	2.75504	2.11545	2.82144	1.11998	1.15969	1.35299	1.28148	1.65584	1.31977	1.7313
Fank1	0.0524074	1.15787	1.10546	0.950742	0.0444885	0.117983	7.55312	9.14386	9.26288	11.6099	7.49815	4.57545	19.1481	14.2102	25.0727	12.0083
Far2p2	-1.12464	-3.49885	-2.37421	0.0575475	0.000484967	0.0220018	4.87742	5.82796	7.01078	0.847887	2.9251	3.20785	0.526048	0.308763	0.760972	2.92142
Farp1	-0.765872	-0.649046	0.116827	0.0280516	0.0425995	0.78424	16.1222	13.7347	16.1502	6.13838	6.69044	10.8529	10.2677	9.29438	9.63801	10.9877
Fasn	-0.516847	-1.07685	-0.56	0.306243	0.0361415	0.331363	107.45	53.2093	116.601	27.8901	68.1207	72.8547	49.9845	41.3784	37.8321	63.9245
Fat1	0.430981	0.810434	0.379453	0.0781534	0.00383428	0.16961	33.5027	35.3371	35.9536	38.774	40.2846	43.7871	57.869	55.6817	70.0162	45.6896
Fbf1	-0.75021	-1.18047	-0.430259	0.121111	0.0190585	0.474609	65.7688	49.9915	79.2659	31.737	27.2884	44.3744	36.2559	32.2429	17.0283	42.6615
Fbll1	0.813639	0.876158	0.0625188	0.0226221	0.0123733	0.889896	3.02596	1.75172	2.54886	3.10146	4.56361	3.44771	4.4947	3.9762	4.86935	3.53107
Fbn1	1.29071	1.42423	0.133522	0.0922474	0.0458833	0.882479	0.494076	0.210454	0.726795	1.26926	0.749815	1.57962	1.04859	1.51637	1.75869	1.0393
Fbn2	2.6945	3.95619	1.2617	0.0200852	0.000905217	0.123523	0.42436	0.090379	0.0561817	1.20492	0.644013	1.13965	3.72977	2.49946	1.59314	1.26465
Fbn3	-1.62669	-1.97555	-0.348858	0.0937981	0.0389959	0.832109	0.515746	0.0775357	0.390939	0.0615292	0.0591959	0.186229	0.125975	0.0492937	0.0809924	0.171937
Fbxo42	0.461926	1.69081	1.22888	0.109662	0.000163265	0.00458969	15.5775	11.4692	13.9604	11.5508	19.4381	18.1725	44.0589	38.7485	48.5727	24.6165
Fbxo43	-1.17164	-2.03886	-0.867217	0.140954	0.0206409	0.469011	0.177108	0.201174	0.390794	0.0957861	0.0703952	0.169871	0.0980559	0.0719422	0.0197008	0.14387
Fbxw4p1	-1.34849	-2.00726	-0.658775	0.043722	0.00691152	0.508117	0.103221	0.140146	0.129823	0.0314016	0.0377635	0.0594015	0.0267881	0.0262054	0.0387512	0.0659445
Fbxw7	-1.10712	-1.97592	-0.868802	0.00606286	0.000191914	0.0406805	62.9827	79.9031	57.9616	30.4042	22.6885	27.9362	15.0506	18.5173	17.7537	37.022
Fcf1p2	0.406773	0.95803	0.551257	0.275301	0.0132154	0.18097	1.8467	1.94744	1.66157	1.91994	2.37889	1.89849	3.52885	4.20951	2.7283	2.45774
Fcrla	3.8992	7.43568	3.53648	0.0728018	0.000137041	0.00404711	0.0239014	0	0	0.087255	0.155456	0.0825289	2.16359	0.932049	1.65105	0.566204
Fen1	-0.155889	-1.27209	-1.1162	0.782062	0.0164879	0.0674161	25.8907	23.6531	39.4681	16.6463	22.7961	30.3626	13.2967	16.7119	6.62825	21.7171
Fer1l6	2.67449	4.0044	1.32991	0.00485643	0.000100942	0.0330202	0.0380477	0.0972395	0.0402975	0.277795	0.321703	0.284645	0.774141	0.757301	1.06653	0.406411
Fig4	-0.418756	-0.62868	-0.209925	0.084156	0.0133251	0.450778	9.38936	8.98734	8.38011	5.64767	6.10688	5.58831	6.11505	6.02553	5.11992	6.8178
Filip1	0.96196	4.90925	3.94729	0.541451	0.000131914	0.0022841	0.0740585	0.126182	0.0392189	0.27036	0.048168	0.0852387	2.27563	1.28354	2.79268	0.77723
Filip1l	2.66561	4.59483	1.92922	0.034344	0.000447872	0.0363461	0.163138	0.104234	0.0575951	1.19111	0.336002	0.219061	2.93544	1.94385	2.31373	1.02935
Fkbp3	-0.0961181	-0.780555	-0.684437	0.802437	0.0244063	0.087663	9.36199	13.6057	11.7525	10.5748	9.58959	8.05207	6.38608	7.40405	6.53591	9.25142
Fkbp5	-0.75841	-1.26166	-0.503248	0.0585006	0.00491165	0.257083	16.8564	19.5688	16.2728	10.3407	6.0369	10.6684	7.67676	8.19807	6.13995	11.3065
Flj23867	-0.338979	1.27178	1.61076	0.197286	0.000410384	0.000766044	6.84105	5.85653	6.65363	4.18956	4.88567	4.14275	15.113	17.1091	14.2794	8.78564
Flj42627	2.01635	1.7989	-0.217452	0.018601	0.0244617	0.791266	0.229042	0.0975615	0.181939	0.37162	0.74485	0.702984	0.697449	0.372151	0.802549	0.466683
Flnc	-0.639739	3.23247	3.87221	0.442462	9.26697e-05	0.00062843	0.0994307	0.0529412	0.0789828	0.0403316	0.0485027	0.0381471	0.935845	0.565449	0.713389	0.285891
Flrt2	2.78578	4.01362	1.22783	0.00300265	0.000121951	0.0476647	0.1488	0.108655	0.0787994	0.931221	0.497726	0.538256	2.06546	1.6406	1.42583	0.826149
Flrt3	2.55148	3.41072	0.85924	4.90472e-05	8.46448e-06	0.0294569	0.762979	0.834866	0.706479	4.26976	3.3192	4.03849	9.14785	6.55482	8.66749	4.25577
Fmn2	-1.52002	-1.3315	0.188516	0.00655561	0.00795095	0.764572	6.90531	8.97425	7.18916	2.61026	1.4716	3.07764	3.48961	2.74529	2.91232	4.37505
Fmnl3	-1.17925	-0.805235	0.374016	0.0091752	0.0348294	0.416511	8.07985	6.7817	7.68924	1.92289	2.5985	4.22086	4.77878	4.3115	3.73106	4.9016
Fmo4	-1.92325	-1.684	0.239251	0.0167832	0.0168802	0.841135	0.360165	0.399684	0.230885	0.0576679	0.104797	0.0327266	0.0708413	0.1001	0.123353	0.164469
Fmo5	-0.848451	-0.985075	-0.136624	0.0310878	0.0118486	0.791077	44.237	28.7784	42.8065	15.6599	19.8788	20.3661	20.3727	17.3158	20.9356	25.5945
Fndc10	-0.652601	-1.05256	-0.399956	0.141978	0.0223901	0.459484	1.40736	0.749341	1.07871	0.503259	0.578119	0.703344	0.615146	0.330971	0.6056	0.730206
Fos	1.22094	0.887513	-0.333423	0.00331534	0.0127547	0.372318	5.8304	3.60506	5.3341	6.99314	12.3686	10.583	8.79889	9.77892	8.55668	7.98319
Fosb	1.73786	1.85595	0.118093	0.0077038	0.00349826	0.856792	0.107158	0.262456	0.212803	0.445527	0.482066	0.781123	0.749017	0.674686	0.670493	0.487259
Fosl1	2.16021	2.81377	0.65356	0.0915713	0.0137735	0.529681	0.0776617	0	0.041127	0.22051	0.0841859	0.268157	0.343978	0.21031	0.388745	0.181631
Foxj2	0.717809	0.655897	-0.061912	0.00587912	0.00689952	0.832748	34.951	33.0589	32.0638	42.8276	46.3366	53.9754	55.015	49.2881	52.9583	44.4972
Foxo1	1.45538	1.17048	-0.284898	0.00185258	0.00419413	0.474604	2.73918	2.99324	1.89117	6.15247	6.02738	5.77503	6.53744	5.26176	5.18979	4.72972
Foxo3b	1.10509	0.952199	-0.152887	0.00213712	0.00346196	0.642321	1.54216	1.3491	1.21477	2.3071	2.44106	2.90103	2.72211	2.32162	2.84431	2.18258
Foxo4	0.303873	0.823922	0.520049	0.375263	0.0182975	0.174189	2.10744	1.99049	2.15266	1.5914	2.87682	2.23384	3.35507	3.32269	4.35305	2.66483
Frem1	-0.752961	-1.23468	-0.481721	0.103652	0.0125724	0.384256	17.1455	9.4973	10.7164	7.70084	6.70048	4.48881	5.25555	5.97817	4.34645	7.98105
Frem2	-0.768156	-3.60466	-2.8365	0.183135	0.000616933	0.0148292	42.8858	34.4724	24.5424	10.9424	17.0958	22.2916	4.02111	0.561948	3.46242	17.8084
Frg1hp	0.291393	1.07462	0.783223	0.494147	0.00982847	0.0845276	1.59705	1.1375	0.998256	1.08321	1.39633	1.38614	2.58739	2.33968	2.75212	1.69752
Frmd6	-0.869404	-0.708164	0.161241	0.00464734	0.00958568	0.596162	17.0773	14.1814	17.054	7.39974	7.99254	7.46553	9.0901	9.3658	10.958	11.176
Fsip1	0.414127	0.987055	0.572927	0.359471	0.0212499	0.221851	0.190928	0.267217	0.259995	0.254463	0.277928	0.303467	0.468133	0.472722	0.482409	0.330807
Fth1	0.029966	0.641232	0.611266	0.93083	0.0241653	0.067578	162.793	175.185	210.566	141.195	195.012	151.731	265.227	276.923	311.556	210.021
Ftsj1	1.28382	0.880388	-0.403432	0.0004658	0.0025628	0.146169	4.61429	3.62714	5.22632	7.74057	10.6366	10.1275	8.20807	8.46115	7.97844	7.40223
Furin	0.719413	1.28352	0.564103	0.0880904	0.00623206	0.228524	18.5004	8.57034	10.1208	11.7405	21.2283	19.9523	34.1386	25.8118	29.0906	19.906
Fut11	-0.483819	-0.743224	-0.259406	0.115495	0.0194375	0.470553	14.8938	15.3085	11.7997	8.48884	8.36602	9.21477	7.40666	8.15423	9.45905	10.3435
Fut3	1.09348	1.11271	0.0192293	0.0236099	0.015336	0.976789	0.501706	0.248172	0.454238	0.610513	0.873673	0.782345	0.967711	0.894068	0.793911	0.680704
Fzd8	-2.58558	-2.43614	0.149434	0.00217094	0.00143018	0.901576	48.7018	21.6467	54.1981	6.01229	5.50885	7.31139	6.44784	10.3215	6.35955	18.5009
Gabpa	-0.292292	-0.747406	-0.455114	0.418269	0.0367071	0.260316	20.0407	19.8137	16.0791	14.6812	9.64879	15.2231	12.5242	9.49286	11.2506	14.306
Gad1	-0.0316872	0.695602	0.72729	0.945397	0.0492114	0.0890195	12.5898	8.18432	13.7219	6.59125	11.2591	11.5418	17.902	16.3233	21.3608	13.2749
Gal	-0.225665	-1.28345	-1.05778	0.588448	0.00501455	0.0361621	343.011	208.868	359.28	159.12	312.149	202.304	126.692	140.487	102.924	217.204
Galk2	0.914333	0.728574	-0.185759	0.00342413	0.00847401	0.529008	11.0462	12.0711	12.274	17.4371	21.8158	18.8304	16.8798	20.9092	20.794	16.8953
Galm	-0.103632	1.39115	1.49478	0.923736	0.0481076	0.0917397	0.414196	0.294048	0.377759	0.084004	0.538789	0.132423	0.955496	1.17774	0.714139	0.520954
Galnt10	-0.743555	-0.767684	-0.0241283	0.013331	0.00851732	0.954021	4.8353	3.32526	4.53239	2.15595	2.00157	2.37904	2.80095	2.29772	2.29104	2.95769
Galnt12	-1.26157	-0.786549	0.475017	0.00203838	0.0140511	0.191193	8.73547	7.82151	9.7398	2.5671	3.05337	3.96697	4.83638	4.90015	5.47325	5.67711
Galnt2	-0.889076	-0.717448	0.171628	0.00905498	0.0187684	0.629581	6.20156	4.24965	6.44718	1.89135	2.90414	3.1317	3.45387	3.65584	3.06547	3.88897
Galntl6	-0.281797	-2.07163	-1.78983	0.550523	0.000957358	0.00905739	2.88211	3.81279	3.35584	1.33767	3.24439	2.65802	0.65208	0.9681	0.767578	2.18651
Gaplinc	2.58169	2.86864	0.286954	0.000177653	7.24737e-05	0.525551	47.6057	42.6355	55.5921	191.12	371.556	200.437	296.008	396.008	374.756	219.524
Gas2	2.11247	2.27752	0.165052	0.0215271	0.0096989	0.854426	0.229803	0.146828	0.324522	1.07196	1.1459	0.617154	1.74941	0.622312	1.38037	0.809806
Gas2l1	-1.97148	-1.67067	0.300808	0.0139664	0.0171085	0.773363	1.97981	0.940326	1.94843	0.170561	0.524187	0.322646	0.611111	0.697453	0.192942	0.820829
Gasal1	-4.0171	-2.58258	1.43452	0.00653031	0.0129697	0.524743	0.508309	0.805441	0.570669	0	0.052897	0.0234018	0.0168855	0.264291	0	0.249099
Gbx2	-1.88867	-1.89209	-0.00342415	0.0141767	0.00824138	0.998351	0.533483	0.532073	0.351421	0.12667	0.0761663	0.134785	0.183701	0.0845671	0.091185	0.234895
Gclm	0.384416	0.713965	0.329549	0.259128	0.0372563	0.397683	417.947	446.933	414.285	508.589	359.595	580.838	795.322	559.178	743.69	536.264
Gcom1	2.61117	5.13413	2.52295	0.087772	0.000193722	0.0106746	0.158285	0	0.0419113	0.0963066	0.669172	0.182181	2.62903	2.12177	2.93157	0.981137
Gdap1l1	-0.652875	-1.15222	-0.499348	0.124999	0.0125332	0.344559	4.55685	4.4046	3.37223	1.56401	2.35584	2.75687	1.89217	1.6137	1.93007	2.71626
Gdpd1	0.611049	0.710788	0.0997392	0.0670896	0.0305231	0.815086	4.83152	4.01237	3.47897	5.96395	4.74757	5.48089	6.16782	6.00541	7.8412	5.39219
Gfi1	-1.03563	1.11025	2.14588	0.0290185	0.00736322	0.00228431	0.304876	0.231113	0.429627	0.125761	0.144518	0.148687	0.703786	0.755645	0.672516	0.390725
Ggn	-1.01376	-1.57492	-0.561164	0.141393	0.0298419	0.563473	0.623284	0.513282	0.520778	0.0674185	0.324309	0.271009	0.264562	0.0787673	0.207995	0.319045
Gins3	-0.565433	-1.23585	-0.670419	0.356757	0.0447224	0.358186	2.29998	1.79783	3.51145	0.729471	1.66301	2.14028	1.17856	1.46103	0.575642	1.70636
Gipc3	-1.00255	-2.00809	-1.00554	0.0934206	0.00510337	0.204757	43.8406	42.3279	28.6337	23.7104	15.2075	10.0918	12.1361	5.93607	9.75331	21.293
Gjc1	-1.03066	-1.28028	-0.249623	0.0154001	0.00387048	0.593866	4.87916	3.85745	6.06158	1.85916	1.66685	2.82205	2.36367	1.72168	1.98593	3.02417
Gk	0.744195	1.16434	0.420147	0.014627	0.000975289	0.172465	2.4675	2.65852	2.77995	3.4442	3.66604	4.43635	5.84623	5.22773	6.62777	4.12825
Glb1l	-0.645963	-0.776027	-0.130064	0.0701588	0.0271465	0.779555	62.9453	47.731	66.3011	34.9314	33.2918	29.8548	29.8711	40.1793	32.893	41.9999
Glidr	0.743083	0.71951	-0.0235728	0.0294823	0.0269925	0.962665	3.79484	3.13607	3.58603	3.62238	6.19263	5.46619	5.32172	5.79671	6.11953	4.78179
Glis2	-1.3711	-1.17365	0.197454	0.0397755	0.0450246	0.842951	0.364696	0.368942	0.337979	0.0924561	0.108717	0.157407	0.113576	0.222211	0.121702	0.209743
Glis3	0.898546	1.75583	0.857285	0.349287	0.0360261	0.338469	0.161112	0.0857829	0.120869	0.392106	0.148449	0.0927169	0.289898	0.567184	0.389791	0.249768
Glt8d1	0.97889	0.791048	-0.187842	0.00439038	0.00980922	0.569703	3.95971	2.79888	3.69749	4.81847	7.45253	5.58127	5.82228	5.85104	6.29096	5.1414
Gmeb1	-0.162421	-0.779799	-0.617378	0.649334	0.0235949	0.120959	9.15958	11.3684	9.70122	7.55883	7.19001	8.78529	5.8581	6.28663	5.37545	7.92039
Gnai2	-0.0648704	-0.5948	-0.529929	0.825382	0.0233856	0.0811057	20.1723	19.6758	17.9262	16.3588	15.3371	16.1323	14.5807	12.6761	10.9433	15.9781
Gnal	-1.56879	-1.60212	-0.0333281	0.000768195	0.000447979	0.947003	75.246	52.508	53.1016	19.2939	13.7723	19.2551	19.7757	22.3551	16.9264	32.4705
Gnptg	-1.54942	-0.728687	0.820736	0.000667647	0.0196907	0.0395706	22.2117	15.099	19.9803	4.25797	6.4317	6.18693	12.7186	10.9588	10.6107	12.0506
Gns	0.384703	1.20403	0.819326	0.184823	0.00123994	0.0283194	140.131	97.3675	107.427	107.81	151.619	130.7	248.681	226.36	311.823	169.102
Golga2p11	1.20085	0.906918	-0.293935	0.00443004	0.0135116	0.459419	6.1492	8.08121	5.00859	10.719	13.7362	14.4065	10.2394	12.441	13.5435	10.4805
Golt1b	1.66009	1.31068	-0.349411	0.000854569	0.00211775	0.374509	31.0933	22.1778	19.8101	60.9662	56.5761	82.1158	70.0342	45.7645	64.0779	50.2907
Gp2	2.24679	1.98651	-0.260283	0.00198862	0.00272247	0.647235	0.331019	0.297664	0.168804	0.850373	1.14027	1.08653	1.30324	0.976089	0.662782	0.757419
Gpc1	-2.46434	-1.21199	1.25235	0.00269182	0.0416699	0.104806	2.25916	0.675756	1.8841	0.140082	0.299489	0.302254	0.890287	0.496834	0.659063	0.845226
Gpc5-As1	0.515712	1.03039	0.514673	0.0469696	0.00121118	0.0811057	22.3043	23.0812	20.8877	27.5162	29.7701	24.7658	42.5861	46.0508	46.4739	31.4929
Gpi	-0.495792	-0.909466	-0.413674	0.154318	0.0143382	0.296893	94.0946	57.2298	93.5338	31.595	58.7872	60.7337	42.9168	45.0678	40.6458	58.2894
Gpr158-As1	0.11231	1.24757	1.13526	0.903972	0.0449936	0.133646	0.0922275	0.0362628	0.0488406	0.0431651	0.0599852	0.057158	0.147293	0.155616	0.106536	0.0830095
Gpr89a	0.750274	0.926889	0.176614	0.0392102	0.0122745	0.669358	7.90335	5.8009	8.12857	7.0342	11.6402	13.4568	12.5304	13.4252	15.3994	10.591
Gramd2a	-2.70854	-1.684	1.02453	0.00284302	0.0101597	0.305684	0.333894	0.162911	0.260406	0.0221622	0.0434332	0.0279491	0.0907494	0.0394557	0.109397	0.121151
Gramd2b	-0.0247522	-0.818483	-0.793731	0.949033	0.0129976	0.0412534	2.79775	2.16953	1.9037	1.7944	1.91817	2.11922	1.33053	1.37282	1.14909	1.83947
Greb1	-0.832035	-1.40555	-0.573513	0.0233536	0.00123994	0.157793	0.653048	0.561917	0.616354	0.261856	0.292088	0.340281	0.205125	0.185461	0.299728	0.37954
Grhl2	-0.926209	-0.89082	0.0353891	0.033797	0.0314067	0.957068	8.45223	7.91457	10.4752	3.73621	3.46598	5.13828	5.96425	5.44746	3.00312	5.95526
Grid2	0.186925	2.14617	1.95924	0.883745	0.0133691	0.0543628	0.41173	0.901946	0.280335	0.214725	0.765118	0.203094	1.46542	2.1981	2.53204	0.996945
Grik1	0.322265	2.16783	1.84557	0.680327	0.00423165	0.027823	1.72927	1.67942	0.80587	2.24459	1.12472	1.06151	7.02736	3.89617	7.20184	2.97453
Grik3	-1.33301	-1.27848	0.054527	0.00162669	0.00131064	0.905608	16.6731	12.0745	12.6402	4.55817	3.99332	5.67274	6.88818	5.03374	5.00472	8.05985
Grik4	-0.926804	-3.07847	-2.15167	0.23605	0.00580307	0.120309	0.203756	0.135846	0.248644	0.0539011	0.0864285	0.142749	0.0514998	0	0.0177378	0.104507
Grm2	-1.14257	-2.01676	-0.874192	0.134937	0.0181666	0.455122	0.401173	0.21585	0.525529	0.128468	0.0961302	0.291622	0.122744	0.102921	0.0634144	0.216428
Grm4	-0.705026	0.984144	1.68917	0.225812	0.0469175	0.0189424	34.5853	20.306	18.3152	14.2182	11.8552	12.3723	52.0105	31.5147	58.019	28.1329
Grm8	-0.431089	-1.24069	-0.809596	0.0991129	0.000562436	0.0189021	10.1247	10.2703	11.1694	7.08702	6.63179	6.53816	4.53156	3.8361	4.96939	7.23983
Grpel2	1.42923	1.31895	-0.110278	0.000344293	0.000363002	0.732544	40.7137	32.5507	33.9777	70.9431	80.4463	99.4241	95.3719	74.5079	96.0302	69.3295
Grpr	-1.51177	-2.48559	-0.973818	0.0702469	0.00992615	0.455934	0.211943	0.18466	0.372427	0.0234462	0.093988	0.12197	0.0800061	0.0469595	0.00964463	0.127227
Grtp1	-0.706127	-1.3965	-0.690377	0.281456	0.0418198	0.437838	2.02122	1.43491	1.81368	0.819857	1.13203	0.77545	0.699404	1.04909	0.168625	1.10159
Gsdmb	0.504173	0.953548	0.449374	0.193488	0.0162311	0.2878	3.04562	2.80665	2.69843	3.31414	3.19989	4.01098	3.98852	5.90022	6.53785	3.9447
Gsdme	0.370011	1.25598	0.885969	0.222241	0.001201	0.0228505	6.66441	7.46198	5.80927	8.09407	7.93133	6.23135	15.6939	16.5778	15.2925	9.97295
Gse1	-1.03764	-1.22682	-0.189175	0.00338237	0.000994886	0.575373	2042.68	2049.09	1514.56	799.145	746.241	826.678	892.281	787.163	720.13	1153.11
Gskip	0.655877	0.6321	-0.0237779	0.0210383	0.0191938	0.952937	1.20714	0.8688	1.00225	1.37101	1.41143	1.39896	1.76993	1.56911	1.39464	1.33259
Gsta1	-0.827926	-1.76382	-0.93589	0.264157	0.0303679	0.373926	0.224823	0.383058	0.416706	0.136791	0.162474	0.215636	0.0829822	0.182648	0.0250085	0.203348
Gtf2b	1.06122	0.633253	-0.427966	0.00214071	0.02164	0.16164	6.17978	6.44087	6.61975	12.1691	12.8079	9.73561	9.43491	10.8306	9.53509	9.30595
Gtf2h5	-0.902589	-1.2643	-0.361715	0.0319056	0.0052669	0.453851	2.21402	2.26337	2.91884	1.12021	1.37938	0.912008	0.783861	1.21175	1.08492	1.54315
Gtf2i	-0.664225	-1.08891	-0.424689	0.0100334	0.000496341	0.107618	30.9221	31.485	27.1343	15.4637	17.1833	16.504	14.2797	13.9372	13.8764	20.0873
Gtf2ip1	-0.504833	-0.989995	-0.485162	0.293901	0.0409568	0.391751	1.31375	2.62556	1.86874	1.36631	1.15254	1.04615	1.10372	0.788068	1.0476	1.36805
Gtf2ip23	0.417785	1.02559	0.607804	0.36543	0.0231763	0.2205	1.37036	1.55657	1.82	1.13817	1.98064	2.45348	2.51093	3.67564	3.52775	2.22595
Gtpbp10	0.340579	0.709549	0.36897	0.278849	0.0278006	0.301351	20.3185	21.4712	15.012	22.524	17.459	22.3352	31.7966	28.99	32.1366	23.5604
Gucy1a1	0.428021	-1.15273	-1.58075	0.324039	0.0133691	0.0104331	127.913	171.648	89.1526	183.542	127.094	143.645	62.9567	51.6964	61.9564	113.289
Gulp1	2.05535	3.86238	1.80704	0.0957118	0.000921746	0.0497262	0.0313913	0.0300853	0.00831188	0.152797	0.0408341	0.0451628	0.319353	0.210396	0.353549	0.132431
Gyg1	-0.231371	-0.815193	-0.583822	0.394109	0.00674373	0.0724229	16.8658	14.1819	17.0141	8.69085	14.098	12.8694	8.62876	9.79434	8.73423	12.3197
H1f0	-0.0927211	0.610093	0.702814	0.791734	0.0466783	0.0624132	1651.13	1943.94	2065.82	1678.76	1262.86	1653.59	2721.8	2642.2	3281.1	2100.13
H1fx-As1	-1.87451	-2.13904	-0.264529	0.0363535	0.0155006	0.86404	0.45507	0.251991	0.449848	0	0.0986599	0.17459	0.113377	0.0739405	0.0759303	0.188156
H3f3ap4	-0.464906	-1.23931	-0.774407	0.183666	0.00322864	0.0746055	2.15218	2.5771	2.15192	1.45598	1.34105	1.54168	1.19988	0.776408	0.934161	1.57004
Hand2	-1.12806	-1.55763	-0.429579	0.0189465	0.00282429	0.440362	1.19362	1.00845	1.38435	0.624208	0.352879	0.488214	0.368653	0.408719	0.444407	0.697056
Har1a	0.0660358	1.1681	1.10206	0.921443	0.0171609	0.0625503	0.955214	0.54718	1.15124	1.04213	0.814085	0.682396	1.96952	1.95344	2.30828	1.26928
Har1b	0.584049	1.17811	0.594059	0.332027	0.0365472	0.338437	0.843545	1.30096	0.662368	1.45124	1.24864	0.736537	1.90837	1.84323	2.2714	1.36292
Haus8	-0.612161	-1.02884	-0.41668	0.21783	0.0398665	0.48663	1.49359	1.43765	2.17769	0.841877	0.828456	1.27256	0.869882	1.15562	0.466058	1.17149
Hbegf	0.155442	0.887318	0.731876	0.748021	0.0307786	0.127658	0.173124	0.174654	0.247699	0.240238	0.165938	0.185276	0.393489	0.33558	0.389207	0.256134
Hccs	0.674782	0.614617	-0.0601656	0.0316535	0.0381901	0.882479	10.6042	12.5562	11.2184	17.8466	14.9488	14.6685	18.522	16.3408	17.7991	14.945
Hcfc1	-0.350924	-0.943147	-0.592224	0.17455	0.00256037	0.0613922	45.0327	41.9676	38.1171	22.5405	28.4141	34.8048	22.6648	23.234	19.0446	30.6467
Hcfc1r1	-0.147171	-1.18033	-1.03316	0.730805	0.00781377	0.0423446	2.26815	2.07884	2.81645	1.27533	2.5333	1.78238	1.09121	0.965809	1.11186	1.76926
Hcg18	0.804386	1.11838	0.313991	0.05045	0.00912338	0.480937	0.633404	0.597856	0.365924	0.849603	0.718606	0.816012	1.28817	1.0701	1.04846	0.820903
Hcg2040054	0.74885	2.17133	1.42248	0.486175	0.0149303	0.129284	0.0754432	0.0550892	0.0856119	0	0.147206	0.16126	0.304317	0.429035	0.280533	0.170944
Hck	0.596248	1.6419	1.04566	0.510458	0.0252584	0.191523	0.0720313	0.0525978	0.0435947	0.112697	0.0602351	0.0473745	0.196552	0.142117	0.164828	0.0991142
Heih	0.215556	0.748721	0.533165	0.429201	0.00912338	0.0871821	3.59328	2.93542	3.11257	3.0608	3.55571	3.04272	5.38208	5.72374	4.98486	3.93235
Hells	-0.235014	-2.46924	-2.23423	0.739249	0.0025628	0.0148292	2.07551	2.89524	1.96731	1.9471	0.848767	2.35865	0.498309	0.538081	0.213365	1.48248
Henmt1	-0.810289	-0.897556	-0.0872668	0.0298318	0.0145926	0.858235	4.40344	4.02486	5.48971	1.61869	2.93363	2.32292	2.37447	2.79484	2.28073	3.13814
Herc6	-1.42234	-2.14968	-0.72734	0.0738873	0.012674	0.523634	2.80069	4.24475	3.79412	1.5059	0.465987	1.87413	0.811362	0.370399	1.30411	1.90794
Hexim1	-0.034555	-0.952688	-0.918133	0.901005	0.00115728	0.00665175	34.0762	34.9573	36.1811	27.1762	31.0816	31.0951	17.4475	19.8529	16.9553	27.647
Hist1h2am	-0.738189	-2.48867	-1.75049	0.47102	0.0372562	0.245432	1.20506	2.2072	0.765794	0.586565	0.496393	1.01712	0.166796	0	0.562996	0.778659
Hist1h3j	-1.43517	-2.23365	-0.798476	0.0843615	0.0144535	0.552626	0.0514062	0.0844587	0.046668	0.0178728	0.0167174	0.0211309	0.0182963	0.00298306	0.014704	0.0304708
Hist1h4a	-0.234973	-2.88408	-2.64911	0.839714	0.0367358	0.125078	1.72927	3.68295	7.02084	2.80573	4.68635	1.99032	0.239352	0	1.73121	2.654
Hist1h4c	-0.490363	-2.45821	-1.96784	0.558758	0.01543	0.112477	0.155698	0.311418	0.290377	0.247129	0.0572378	0.210369	0.0393532	0.0439967	0.0542168	0.156644
Hla-Drb5	-0.36499	-1.79824	-1.43325	0.588448	0.0166258	0.105842	0.705406	0.300471	0.628013	0.149285	0.551889	0.364765	0.212254	0.107971	0.153522	0.352619
Hlcs	-0.00611099	0.656719	0.66283	0.986444	0.0162694	0.0415598	10.7111	12.245	10.7591	9.76607	9.06765	10.366	16.3166	17.1127	19.7708	12.9017
Hlf	-0.0419248	-3.25285	-3.21092	0.948659	0.000393094	0.00266998	9.93897	6.46045	6.90624	8.94852	3.99818	6.74461	0.954226	0.840122	0.575153	5.04072
Hmga1	-0.517475	-1.15878	-0.641309	0.154212	0.00547631	0.130943	36.5901	44.1253	32.8827	23.7559	19.9151	25.4701	22.2445	16.2515	12.6784	25.9904
Hmga2	0.105799	-1.40126	-1.50706	0.866052	0.0147104	0.0298606	21.6192	31.882	22.6953	33.7817	14.221	22.6523	10.8813	10.6668	7.46047	19.54
Hmgb3	-0.747303	-1.0453	-0.297994	0.0377891	0.00665647	0.453344	225.652	321.72	392.105	169.563	155.107	161.487	146.202	171.088	139.152	209.119
Hmgcll1	-0.467777	-1.9304	-1.46262	0.38335	0.00432863	0.0564274	0.205345	0.340565	0.328545	0.21798	0.133557	0.21623	0.0979661	0.0603406	0.0699833	0.185612
Hmgxb4	-0.454356	-0.855087	-0.400731	0.13281	0.00971349	0.246364	2.85094	2.94251	3.15957	2.13491	1.60884	1.90421	1.78108	1.79735	1.3625	2.17132
Hmsd	-1.51146	-2.89403	-1.38258	0.0849964	0.00783196	0.356001	0.172152	0.219987	0.546996	0.0418975	0.123165	0.138698	0.0571871	0.0559431	0.0172346	0.152584
Hnmt	-1.45091	-1.49279	-0.0418743	0.0128426	0.00797774	0.960493	155.409	234.178	195.997	57.9366	66.8991	62.036	64.9047	103.997	38.6712	108.892
Hnrnpa1	-0.0876438	-0.721118	-0.633474	0.801466	0.0220705	0.0809635	13228	17403.6	16494.2	13077.2	13558.5	11983.2	9500.94	10913	8303.32	12718
Hnrnpa1l2	0.803282	0.847303	0.0440213	0.0629068	0.0419788	0.944791	1.1099	1.70491	1.33085	2.56127	2.01979	1.66136	2.15393	2.60698	2.70016	1.98324
Hnrnpa3	0.273538	-0.892296	-1.16583	0.510448	0.0288044	0.0244778	74.9494	111.202	94.1662	121.464	71.3399	100.479	49.6697	53.2389	49.2421	80.639
Hnrnpl	0.340572	-0.862028	-1.2026	0.310715	0.0154827	0.0106746	100.654	77.3289	118.077	72.0226	126.455	128.79	52.2692	63.1614	46.0029	87.1957
Hnrnpul1	-0.220209	-0.915257	-0.695048	0.530196	0.0114978	0.081376	757.588	930.144	731.614	690.302	503.069	606.291	488.824	436.808	364.307	612.105
Hotair	-0.757242	-1.39803	-0.640784	0.0786442	0.00488684	0.228753	0.487825	0.623373	0.577456	0.279351	0.340613	0.231193	0.226394	0.233125	0.172367	0.352411
Hoxb-As1	-0.569025	-1.1652	-0.596171	0.181906	0.0122659	0.236625	2.81428	3.29658	4.19344	1.37657	2.62899	2.0324	1.13422	1.74838	1.72638	2.32792
Hoxb2	-0.763772	-1.55878	-0.795011	0.0073944	0.000106386	0.015112	17.5784	17.0989	16.2733	8.60105	8.15611	9.26927	6.26269	6.1318	4.87304	10.4716
Hoxb4	-0.99936	-1.62993	-0.630574	0.00175303	8.15558e-05	0.0398907	12.7026	10.5962	11.6518	4.1406	4.96488	6.10993	3.66278	3.68039	3.88599	6.82168
Hoxb5	-0.514632	-1.23827	-0.723636	0.0387666	0.000335249	0.0202201	45.0456	31.6767	36.1093	20.8759	24.2958	22.9855	17.8967	15.5735	13.9551	25.3794
Hoxb6	-0.330107	-0.855832	-0.525725	0.165673	0.00277472	0.0696737	11.746	9.70237	11.6721	7.58576	7.99415	7.14837	6.26087	6.71095	5.21861	8.22658
Hoxb8	-0.536589	-1.45418	-0.917592	0.12464	0.00123994	0.0378603	44.0956	43.4936	35.6729	28.492	21.0831	23.6804	18.2879	15.5178	11.1972	26.8356
Hoxc4	-0.977203	-1.73146	-0.754255	0.126619	0.0138698	0.36353	2.11449	2.54674	1.60886	0.887266	1.0117	0.783261	1.04958	0.53312	0.218987	1.19489
Hoxc8	-0.933354	-1.03417	-0.100814	0.0397689	0.0195153	0.872919	3.18233	3.75967	2.76636	1.13252	1.6988	1.48583	1.79514	1.7317	1.11206	2.07382
Hoxc9	-0.660478	-1.01124	-0.350762	0.0672391	0.0087122	0.400447	2.38397	2.75842	2.32395	1.44328	1.25741	1.40606	1.35928	1.32008	0.997406	1.69443
Hoxd3	-0.828127	-0.904829	-0.0767019	0.0129469	0.00601554	0.851999	158.836	151.683	132.503	64.9475	69.4273	82.5615	87.9396	73.8858	73.5231	99.4785
Hpgd	-0.319579	-1.56465	-1.24507	0.625011	0.0177977	0.0975488	0.814964	0.968233	0.576215	0.828211	0.306573	0.494348	0.336574	0.198625	0.2602	0.531549
Hprt1	-0.369923	-0.910429	-0.540506	0.260014	0.0110118	0.157789	41.9108	30.7338	47.4274	22.3644	22.115	36.225	21.8579	23.0415	18.4316	29.3453
Hrh3	-1.28169	-2.11	-0.828311	0.140158	0.026292	0.544999	0.2377	0.128509	0.217866	0.0222501	0.059462	0.136792	0.0911093	0.0148546	0.0274578	0.104
Hs1bp3	-0.0530331	0.754052	0.807085	0.901064	0.0292624	0.0552251	6.2065	3.33497	6.13218	3.41599	4.82126	4.87168	9.23409	8.53434	8.51884	6.11887
Hs3st3a1	-0.389827	-0.817886	-0.428059	0.248707	0.0203165	0.269487	5.83747	4.29745	4.24994	2.89487	2.67821	3.94766	3.32448	2.46046	2.30509	3.55507
Hs3st3b1	0.809924	0.974977	0.165053	0.0108607	0.00310723	0.620659	35.9207	35.6848	25.1216	43.7922	50.8297	53.2738	63.1833	59.707	67.2098	48.3025
Hsd11b2	-2.03144	-2.24162	-0.210182	0.00162669	0.000606476	0.749348	8.27952	4.28561	5.12985	1.12958	1.24645	1.34411	1.76561	1.11903	0.77942	2.78658
Hsd17b7p2	1.17562	0.943859	-0.231758	0.00714386	0.0154416	0.587518	1.05188	1.33463	1.05087	1.76115	2.82879	2.12942	2.14363	1.8667	2.56918	1.85958
Htr7	0.763323	1.03672	0.273396	0.094332	0.0219878	0.592276	0.586391	0.644422	0.84465	0.927633	0.961106	1.24184	1.12006	1.29578	1.91378	1.05952
Htra1	-0.985347	-0.954793	0.0305542	0.0148952	0.0120142	0.958625	1.51322	0.994026	1.39352	0.672962	0.49408	0.545581	0.706573	0.676392	0.614487	0.845649
Hydin	-0.915097	1.3054	2.22049	0.0903246	0.007314	0.0036473	0.8457	0.645187	0.467907	0.353277	0.22987	0.319614	1.53045	1.41512	1.74385	0.838998
Iapp	6.18472	8.26589	2.08117	0.0424595	0.0018808	0.0741945	0	0	0	0.0737865	0.0640868	0.0174475	0.201427	0.412563	0.159349	0.103184
Icam3	0.958687	1.45287	0.49418	0.033298	0.00297294	0.269487	0.307257	0.392633	0.328281	0.688752	0.581995	0.440502	0.97591	0.827682	0.982171	0.613909
Id2-As1	-0.937664	-1.37868	-0.441016	0.014338	0.00141959	0.274658	3.93589	2.93956	3.07718	1.26209	1.54806	1.68347	1.59016	1.15587	1.03833	2.02562
Ide	0.9123	0.593176	-0.319124	0.00974254	0.0494634	0.359434	25.3045	27.1078	21.7055	41.0258	34.604	45.518	40.0632	30.1593	41.6591	34.1275
Idh1	1.22771	1.92195	0.69424	0.000710938	4.28744e-05	0.0294569	323.833	329.322	342.046	609.839	813.133	604.89	1215.35	1239.11	1310.65	754.242
Idh3g	0.175046	-0.592566	-0.767613	0.467562	0.0161335	0.0148292	12.9588	13.3458	13.3489	12.2938	14.2416	12.3312	9.54653	8.24221	8.47824	11.643
Ifngr1	0.23441	0.841307	0.606897	0.390416	0.00539375	0.0613876	2.79763	1.87769	2.35482	2.06136	2.31205	2.79162	4.01791	4.4518	4.01487	2.96441
Ift22	0.151201	0.787326	0.636125	0.641331	0.0131957	0.0752491	3.18242	2.92115	4.32483	2.82537	4.12224	3.11601	6.02288	5.88458	6.06687	4.27404
Igdcc3	-2.60167	-2.01495	0.586723	0.0159675	0.0215133	0.741871	0.119949	0.114959	0.153509	0	0.0325064	0.0115048	0.0498073	0.0243619	0.020014	0.0585124
Igf2bp1	-0.659794	-1.01951	-0.359718	0.158216	0.0321054	0.552583	0.277312	0.186761	0.238144	0.136806	0.160866	0.0776375	0.11515	0.106556	0.123805	0.158115
Igsf10	-1.27805	-2.28616	-1.00811	0.0487097	0.00356252	0.245432	0.893165	1.79656	1.00729	0.583689	0.376521	0.361704	0.192305	0.309058	0.231822	0.639124
Ikzf4	0.134735	-0.855774	-0.990509	0.771189	0.0403032	0.0540872	3.27308	4.39043	3.18751	4.45011	2.62823	3.21298	1.91301	2.14101	1.95433	3.01674
Il12rb2	-0.312097	-0.906855	-0.594758	0.337213	0.010383	0.123024	9.1058	9.00275	11.4433	5.92999	7.19026	7.62797	4.13951	6.28911	5.29678	7.33617
Il13ra2	0.000440801	0.759801	0.75936	0.99914	0.00689952	0.0206581	19.5282	17.4422	17.4231	15.0934	17.9618	14.0501	27.5292	29.5128	34.6589	21.4666
Il15ra	1.14313	3.18956	2.04643	0.32806	0.00169532	0.0339353	0.0761791	0	0.121026	0.247201	0.132126	0.116906	0.84353	0.84581	0.559275	0.326895
Il17c	-1.16083	-2.63968	-1.47885	0.205916	0.0166714	0.268163	1.31247	0.226643	1.12083	0.0863303	0.515258	0.394662	0.088376	0.259361	0.0710241	0.452772
Il2	-1.66491	-2.78836	-1.12345	0.0662185	0.00939927	0.444655	0.315455	0.366462	0.599877	0.0697944	0.158543	0.115525	0.0595402	0	0.14355	0.203194
Il20ra	-1.19409	-1.2027	-0.00860783	0.00706512	0.00450457	0.990165	4.39522	3.66453	4.57881	1.52562	1.20908	2.12301	2.08236	1.87316	1.50038	2.55024
Il20rb	2.27046	3.7307	1.46024	0.0539266	0.00112217	0.0894712	0.0751039	0	0.0596587	0.365568	0.18318	0.129663	0.498974	0.686419	0.90226	0.322314
Il31ra	1.86093	2.91926	1.05833	0.0307501	0.00116736	0.124375	0.0441139	0.00805309	0.0467225	0.0613499	0.122965	0.166827	0.240747	0.353266	0.246054	0.143344
Il6r	0.800011	1.95259	1.15258	0.0276501	0.000154175	0.0104014	0.476628	0.299775	0.392413	0.598121	0.656331	0.497152	1.54929	1.36433	1.58806	0.824679
Ilf3	-0.318589	-0.720915	-0.402326	0.160405	0.00540412	0.128579	338.275	338.739	374.464	213.446	240.758	280.257	213.612	226.121	196.959	269.181
Ilk	0.224487	0.591716	0.367229	0.386752	0.0240831	0.206052	12.5353	9.05117	12.2851	9.18283	13.764	11.3511	17.8632	15.2247	17.5343	13.1991
Impa2	-0.92117	-1.56184	-0.64067	0.109713	0.0123733	0.34932	27.4167	8.91942	26.3406	6.35116	9.81576	12.5209	7.83333	8.07162	4.9733	12.4714
Ing1	1.13415	0.612015	-0.522138	0.00298	0.0431489	0.132317	4.91431	4.23673	3.85021	7.53657	7.20261	9.9952	7.57539	5.92028	6.23405	6.38504
Inpp5k	0.290275	0.966663	0.676389	0.425575	0.0116169	0.105406	4.38309	2.6016	4.00594	2.48501	5.02531	4.16338	7.21287	6.45406	7.58554	4.87964
Insc	1.02577	2.82386	1.7981	0.148005	0.000619153	0.0170631	0.125719	0.080326	0.279622	0.152984	0.384311	0.419625	1.25288	1.17456	1.48515	0.595019
Insr	-0.993217	-0.626202	0.367015	0.00106065	0.00883093	0.146745	240.301	187.687	189.67	82.9695	96.8138	88.5047	137.046	127.934	132.651	142.62
Ints12	0.335927	0.612976	0.277049	0.258458	0.0392005	0.416437	14.1924	16.7273	17.2207	17.3542	19.2009	16.216	24.0305	28.853	20.7607	19.3951
Ipo8	0.124294	-0.84463	-0.968924	0.695998	0.00846738	0.0142097	32.4068	37.9347	32.7028	33.756	26.2603	37.6445	19.8691	18.6031	19.0666	28.6938
Ipo9	-0.328454	-0.632444	-0.303989	0.169476	0.0133321	0.263378	71.9589	77.0359	79.1522	52.3847	47.3611	57.9916	49.1645	51.3212	46.6497	59.2244
Ipp	-1.05988	-0.975112	0.0847708	0.000911068	0.000963161	0.774567	526.318	435.721	485.823	199.099	199.855	201.074	237.142	234.145	261.013	308.91
Iqcb1	1.10802	0.863951	-0.244067	0.00269516	0.00741329	0.462335	2.69138	2.8954	2.65562	5.52842	4.51834	5.32165	4.75679	5.20461	4.9858	4.28422
Iqcc	-1.14027	-1.21384	-0.0735684	0.0397755	0.0219709	0.930908	0.765788	0.946663	0.758176	0.445676	0.211139	0.344893	0.394023	0.392214	0.258328	0.501878
Iqck	0.724829	1.83539	1.11056	0.130772	0.00108187	0.0360251	0.626168	0.640126	0.552662	0.990558	0.692346	0.936905	2.0974	1.79742	2.48659	1.20224
Iqcn	-0.621028	-1.31032	-0.68929	0.312433	0.0398208	0.383952	0.648406	0.533658	0.59363	0.307588	0.293064	0.417418	0.282932	0.0803548	0.363076	0.391125
Iqsec1	-0.614473	-1.25502	-0.640544	0.0312382	0.000637062	0.0535909	29.2336	24.1719	20.8812	14.6186	14.6444	12.569	11.3114	9.5573	10.1282	16.3462
Iqub	-0.203929	1.15078	1.35471	0.768931	0.0270173	0.0460604	0.350612	0.448034	0.331557	0.2438	0.342059	0.201771	0.790328	0.895211	0.727084	0.481162
Irak1	0.339588	0.766821	0.427234	0.36848	0.040512	0.312842	32.9925	17.8666	34.2561	20.0469	36.6051	36.8358	50.1689	48.6103	43.9706	35.7059
Irf1	-0.346036	1.21812	1.56415	0.207218	0.000708708	0.00120769	6.73107	5.51734	7.55122	3.74517	5.27079	4.48523	14.6001	15.3079	16.0043	8.80146
Irs2	1.68321	1.1916	-0.491619	0.000179692	0.000877486	0.118733	890.572	794.935	659.348	1918.79	2134.9	2497.85	2093.32	1625.21	1625.52	1582.27
Iscu	0.807295	1.13214	0.324845	0.0282923	0.00424397	0.404018	12.1049	17.828	14.14	25.5726	21.5604	19.7346	33.0305	31.7167	32.2475	23.1039
Itga11	-0.348421	-1.22533	-0.876913	0.554766	0.0399461	0.228753	0.239394	0.224936	0.156604	0.17136	0.105328	0.145871	0.0818629	0.074362	0.0986847	0.144267
Itga4	2.98289	3.40676	0.423869	0.00202127	0.000637062	0.571242	0.651662	0.156892	0.335096	3.53973	2.00251	2.21751	4.68246	2.26344	5.13407	2.33149
Itih4	-0.181394	1.24449	1.42588	0.796521	0.0228408	0.0415598	0.341752	0.363927	0.355928	0.152486	0.266733	0.393344	0.643317	1.1661	0.672869	0.48405
Itk	5.15531	7.22821	2.07291	0.117295	0.00603391	0.139442	0	0	0	0.163124	0.0726565	0	0.352533	0.526373	0.223671	0.148706
Itln2	-0.699472	-1.3881	-0.688627	0.104386	0.00501491	0.163882	2249.78	2091.32	3310.48	831.619	1856.02	1443.78	727.821	1082.59	1091.01	1631.6
Izumo1	1.87038	2.64874	0.77836	0.169368	0.0308889	0.501418	0.0105556	0.0674429	0.0111798	0	0.116712	0.0911181	0.131492	0.180084	0.137377	0.0828845
Jak1	0.300398	1.00571	0.705311	0.249174	0.00188248	0.0330202	98.4956	98.229	81.0097	105.436	92.9404	97.5908	194.745	175.609	187.346	125.711
Jakmip1	-0.114798	-1.06986	-0.955062	0.816481	0.0194375	0.0742112	0.196738	0.244754	0.193488	0.224205	0.136761	0.146167	0.110653	0.0964065	0.0937903	0.160329
Jam3	-0.572984	-0.757254	-0.18427	0.0280883	0.00583432	0.524743	41.3257	31.2456	34.3657	19.0631	22.2223	20.8128	23.0859	18.8827	20.849	25.7614
Jcad	0.328426	0.747053	0.418627	0.379006	0.0366705	0.297224	2.79041	3.46532	2.7681	2.6782	3.2208	3.89018	5.18958	5.10862	4.6428	3.75044
Josd1	1.03761	1.47034	0.432733	0.00105151	0.000100942	0.104707	8.51069	6.34319	8.41789	11.6177	15.537	14.2505	20.3362	20.9662	22.6667	14.294
Jph4	-0.804403	-2.3596	-1.5552	0.286525	0.0129697	0.193358	0.332152	0.123796	0.190555	0.0505234	0.117018	0.143361	0.022987	0.0674608	0.0277105	0.119507
Jrkl	0.253717	0.919336	0.665619	0.412441	0.00627975	0.0667328	1.58956	1.36257	1.22607	1.60391	1.35172	1.32953	2.67298	2.41431	2.75768	1.81204
Kansl2	0.45343	0.824975	0.371545	0.150684	0.0136066	0.296061	5.75013	3.62763	6.16052	5.21849	7.41696	5.75615	8.83837	10.285	8.18743	6.80453
Katnal1	-0.903009	-1.28846	-0.385453	0.00879138	0.000944554	0.259034	8.44665	7.94146	7.92636	3.6747	3.08134	4.55866	3.78904	2.96885	3.16558	5.06141
Katnb1	1.10639	1.34175	0.235365	0.00604673	0.00152667	0.552159	326.485	197.995	297.684	329.393	614.849	597.628	741.799	655.981	665.247	491.896
Kcne4	2.65383	3.06012	0.406293	6.5181e-05	2.30609e-05	0.300245	942.45	571.317	742.339	2987.23	5543.95	3781.2	5584.97	5892.55	7096.53	3682.5
Kcng3	-1.5978	-1.35373	0.244073	0.00512545	0.00719463	0.690989	121.049	90.9904	85.3813	22.8997	23.4869	39.8065	52.7982	28.5106	33.6059	55.392
Kcnh4	-0.857238	-1.71276	-0.855524	0.158199	0.0133691	0.308079	0.262371	0.264156	0.239993	0.0483747	0.139621	0.164716	0.0858365	0.0968876	0.039798	0.149084
Kcnh5	1.24491	1.61841	0.373501	0.128077	0.0322481	0.647273	0.0929713	0.0594023	0.098469	0.301692	0.120938	0.16051	0.283104	0.289534	0.23269	0.182146
Kcnj5	0.884433	1.03581	0.151375	0.0667521	0.0271759	0.793321	2.75247	2.14095	2.88354	3.34941	4.94255	4.20103	3.97539	4.76392	7.42804	4.04859
Kcnk1	1.47114	1.44722	-0.0239212	0.0151947	0.0115355	0.975464	0.0656234	0.0339964	0.0291165	0.0971215	0.10036	0.100026	0.126672	0.126799	0.0799021	0.0844019
Kcnk15	0.731761	1.90488	1.17312	0.248812	0.00329536	0.067012	0.145974	0.0932672	0.149084	0.0888158	0.21701	0.264016	0.510886	0.423536	0.574113	0.274078
Kcnq3	-0.47266	-1.06097	-0.588306	0.102158	0.0023624	0.0845952	272.724	249.304	210.868	158.913	127.487	170.496	106.445	114.353	129.57	171.129
Kcns3	-0.617616	-0.67984	-0.0622243	0.0251802	0.0127052	0.858736	7.49456	6.6088	9.06247	3.6386	4.43629	5.05889	4.55612	5.3432	4.48381	5.63142
Kctd1	-1.14284	-0.712307	0.430533	0.00750981	0.0444367	0.297822	22.5391	23.8598	17.1569	9.83678	7.1339	7.95399	14.2953	11.0741	13.3927	14.1381
Kctd12	2.31639	1.19371	-1.12268	0.000211457	0.00561423	0.0204024	3.07013	2.46102	2.47503	11.4236	9.61203	13.3832	7.04002	3.94752	7.21204	6.73607
Kdm3b	-0.625492	-0.65271	-0.0272175	0.0110702	0.00674852	0.932847	1715.65	1689.77	1749.1	913.804	992.628	994.738	1027.58	1189.06	1054.93	1258.59
Kdm4d	-1.13679	-1.01871	0.118083	0.0345021	0.035673	0.879751	1.1175	1.31817	1.16841	0.488156	0.354097	0.626614	0.666298	0.53541	0.545038	0.757744
Kdm7a	0.302123	0.817978	0.515854	0.309759	0.0110275	0.133368	22.7292	21.2957	15.5924	23.0396	20.4191	19.999	34.1225	33.196	37.5462	25.3266
Khdrbs1	-0.324122	-0.697368	-0.373246	0.18473	0.00936136	0.183316	425.832	380.297	392.796	269.801	269.833	289.396	261.064	275.894	200.017	307.215
Khsrp	-0.0573208	-0.639973	-0.582653	0.847725	0.0172317	0.0621287	25.9599	22.1196	24.7221	18.8882	18.9067	22.8063	17.5042	16.6845	12.3282	19.9911
Kiaa0040	1.11559	0.980545	-0.135047	0.0072534	0.0103019	0.762262	3.86679	5.35492	4.19546	9.82663	8.41641	6.89316	9.45458	8.88363	8.21943	7.23456
Kiaa0087	-0.24775	-1.35924	-1.11149	0.601997	0.0070281	0.0473574	574.454	652.151	379.259	493.741	388.715	282.043	188.446	241.569	197.189	377.507
Kiaa0391	-0.459735	-0.793661	-0.333926	0.0813144	0.00639312	0.260202	10.5281	11.6315	10.9927	7.02106	7.18184	6.7171	6.92582	6.10169	6.09161	8.13237
Kiaa0513	2.04886	1.77034	-0.278517	0.000375321	0.000562436	0.514354	8.71974	4.92323	7.2328	16.3926	30.8105	27.9065	23.232	19.4087	27.6673	18.477
Kiaa0754	-0.972744	-2.1181	-1.14536	0.00303249	3.16074e-05	0.00490099	9.89123	9.15413	11.0262	4.15781	3.85746	5.30678	2.41031	2.35788	2.12818	5.58777
Kiaa1024	1.75128	1.92219	0.170911	0.00129325	0.00047683	0.709145	2.16545	2.5695	2.14606	6.66299	6.01596	7.29904	8.0155	6.7856	11.0252	5.85393
Kiaa1211	-0.322958	-0.661013	-0.338055	0.319667	0.041516	0.36309	18.5313	20.8866	16.1116	14.3219	10.6194	13.536	13.6839	10.0916	11.4473	14.3588
Kiaa1211l	-2.35689	-2.30904	0.0478512	0.00994334	0.00659533	0.97542	0.355055	0.226856	0.156246	0.0243412	0.0536667	0.0374121	0.0643716	0.0650027	0.0100128	0.110329
Kiaa1257	0.0156806	2.53528	2.5196	0.985732	0.000485967	0.00327479	0.228081	0.423936	0.258038	0.277546	0.256232	0.238648	1.64447	1.23811	2.21072	0.752864
Kiaa1324	-0.320297	-0.592412	-0.272115	0.191317	0.0203506	0.331217	87.2081	76.0862	63.2865	47.968	56.8205	52.8356	53.3902	47.5681	48.9396	59.3448
Kiaa1549l	-1.41702	-2.89759	-1.48056	0.0378724	0.00126965	0.100108	0.993032	0.96441	0.582671	0.44469	0.173094	0.214873	0.161639	0.0774478	0.0954383	0.411922
Kif9-As1	0.235871	1.55405	1.31818	0.799738	0.0284393	0.113744	0.10947	0.0225625	0.0691917	0.0558626	0.0620125	0.0975449	0.158362	0.146311	0.307567	0.11432
Kiss1r	-0.948415	-1.81468	-0.866269	0.236264	0.0338347	0.419702	1.49995	0.331742	1.59628	0.245706	0.619114	0.697194	0.407237	0.43353	0.129949	0.6623
Kit	-1.37413	1.65508	3.02922	0.00709894	0.00121118	0.00062843	7.11154	3.48398	5.40168	2.11126	1.77327	1.40442	19.7287	13.584	16.5295	7.90316
Klb	7.8573	6.09411	-1.76319	0.000667647	0.00596967	0.0362128	0	0	0	9.01843	11.8899	12.5106	4.10317	3.21113	3.95706	4.96559
Klf7	0.477089	1.03293	0.555844	0.164466	0.00681549	0.155721	1.51666	1.95837	1.44234	2.19827	1.83085	1.90099	3.58409	2.80619	3.68064	2.32427
Klf9	0.619089	0.663989	0.0448999	0.0477866	0.0297303	0.917718	6.7104	6.11334	5.25609	8.52276	6.97818	8.47227	10.5523	7.92863	10.0386	7.8414
Klhdc2	0.736522	0.944137	0.207615	0.00954481	0.00187565	0.463923	186.872	132.942	157.009	186.332	270.115	231.776	312.701	306.806	290.397	230.55
Klhdc7b	3.99488	8.48336	4.48848	0.0255412	9.31123e-06	0.000570889	0.426979	0	0	2.07832	2.49938	1.96575	65.9547	49.2572	59.8444	20.2252
Klhl29	0.161805	1.234	1.07219	0.644227	0.0018808	0.0140684	2.6209	2.69279	2.49341	1.87512	2.35995	3.41826	6.65007	5.26425	6.40799	3.75364
Klhl42	-0.0494978	0.678742	0.72824	0.865019	0.0108981	0.0224164	27.9296	21.9948	22.5218	19.6662	19.5941	21.1945	38.5898	32.9816	43.6381	27.5678
Klk2	-1.91187	-1.45482	0.457051	0.023006	0.0396436	0.678647	14.463	8.43729	20.1468	0.3826	5.72586	2.89501	4.96111	5.36405	5.98055	7.59513
Klk3	-3.70801	-4.05971	-0.351692	0.000455845	0.000192669	0.726843	3.94307	2.35838	4.79988	0.0926847	0.384879	0.21579	0.0973139	0.30939	0.252218	1.38373
Klk4	-0.972196	-2.31738	-1.34518	0.00464734	3.16233e-05	0.00359724	5.45708	5.35784	5.10648	1.86006	2.94537	2.24435	1.03808	1.03291	1.11553	2.90641
Krbox4	0.484038	0.647156	0.163118	0.137382	0.0427453	0.673925	0.361239	0.311163	0.304663	0.410277	0.429875	0.332619	0.515555	0.471732	0.530414	0.407504
Krt5	0.812766	-2.90765	-3.72042	0.248556	0.0136554	0.00875594	0.458084	0.20906	0.433189	0.557431	0.702287	0.451918	0	0.106329	0.0327571	0.327895
Krt80	2.06585	3.10319	1.03734	0.101714	0.00742719	0.283623	0.0297764	0	0.0157686	0.0543513	0.0581002	0.0685432	0.243164	0.108858	0.0645882	0.0714611
Lama2	-0.688168	-0.816916	-0.128748	0.0261498	0.00926999	0.723784	23.0652	27.9095	21.0281	12.5893	13.4902	12.8566	12.4103	13.9878	14.5602	16.8775
Lamp3	1.73	4.9417	3.2117	0.00500341	1.27255e-05	0.000643363	45.9558	54.4874	35.8778	183.91	83.5068	116.148	1431.39	1295.18	1387.82	514.918
Larp6	0.845665	2.47736	1.63169	0.0164095	3.05748e-05	0.00178209	1.98902	1.72233	1.68392	2.92994	3.1831	2.19892	10.476	9.8123	9.52396	4.8355
Lca5l	0.409239	2.26001	1.85077	0.693839	0.00930823	0.0551191	13.3487	19.3839	7.06904	24.3656	11.0499	7.68195	71.0496	33.0268	69.8559	28.5368
Lclat1	0.608844	0.787498	0.178655	0.114513	0.0402334	0.706434	10.8338	14.3321	10.5616	18.3745	12.1413	16.7388	22.8147	16.4507	22.7078	16.1061
Ldlrad1	-3.72812	-3.22548	0.502641	0.00542636	0.00423072	0.85447	0.432635	0.747971	0.431264	0.0309684	0.0496566	0	0	0.12405	0.0254777	0.204669
Lfng	-2.20147	-2.32982	-0.128349	0.00683794	0.00376415	0.895064	96.6829	22.9284	79.4854	6.13886	15.4248	15.4437	14.2963	13.0135	11.2464	30.5178
Lgsn	0.705316	0.893692	0.188376	0.0608195	0.0182668	0.66536	5.6561	4.8962	3.49986	7.05545	6.24993	6.34663	9.17561	7.03259	9.6201	6.61472
Lhfpl6	-1.26772	-1.29851	-0.0307953	0.0153718	0.00997047	0.968086	5.0553	7.05042	6.12427	3.10891	1.77658	1.68923	2.528	2.7159	2.17677	3.5806
Lhx2	-1.65623	-1.49567	0.160557	0.0139664	0.0130929	0.863486	0.494925	0.771584	0.639513	0.132497	0.173827	0.216463	0.304156	0.120624	0.247741	0.344592
Lhx6	0.504204	1.35933	0.855122	0.361477	0.0119323	0.140587	0.55553	0.236631	0.671357	0.81468	0.546612	0.557421	1.33674	1.27295	1.32622	0.813126
Lias	-0.063462	0.745285	0.808747	0.854738	0.0141881	0.0291602	4.8948	4.52231	5.92659	4.08276	4.42416	4.25836	8.0155	9.76408	7.91411	5.97808
Lig1	-0.679914	-2.1852	-1.50529	0.258893	0.00327412	0.0511368	12.4107	10.5051	16.2252	5.1441	5.66924	10.5598	3.44853	3.92817	1.15164	7.67138
Limd1	0.0796854	1.03397	0.954287	0.82685	0.00419748	0.0198436	2.65227	1.7585	2.64716	1.50282	2.67746	2.29457	4.83994	4.92577	4.58045	3.09766
Lims1	-1.16401	-1.92153	-0.75752	0.0212253	0.00129398	0.155721	50.6088	61.8033	37.1546	24.0543	12.3085	21.4429	14.9837	13.0813	11.6951	27.4592
Linc00052	-0.170902	-2.48052	-2.30962	0.878276	0.0401667	0.127542	0.0497344	0.08262	0.0368728	0.0786767	0.0194085	0.0343455	0.00413031	0.0161619	0.00497904	0.0363255
Linc00261	-1.48395	-1.97978	-0.495828	0.000424646	5.86404e-05	0.123382	41.6385	48.0736	36.9709	12.3681	13.0859	14.1031	11.4402	11.6676	9.12459	22.0525
Linc00346	1.22864	3.414	2.18536	0.0416076	8.95098e-05	0.00339333	0.331292	0.157524	0.122401	0.356264	0.471036	0.336967	1.80434	2.37848	1.98999	0.883143
Linc00365	4.82916	5.59534	0.766182	0.000286978	5.47039e-05	0.207494	0.0241349	0.185047	0.0511242	2.55512	1.75812	1.25003	3.00651	4.27441	3.60015	1.85607
Linc00471	0.613385	1.33819	0.724802	0.187776	0.00737548	0.154017	0.689957	1.25421	0.694734	1.25347	1.10608	1.08492	2.07407	2.16316	2.30569	1.40292
Linc00473	3.02328	2.42136	-0.601913	7.20273e-05	0.000193722	0.166096	0.636666	0.892305	0.462231	3.58631	5.41657	4.64487	3.18093	3.52886	3.58784	2.88184
Linc00511	-2.42631	-1.6727	0.753617	0.01232	0.0252908	0.555951	2.9007	1.5207	1.41795	0.271523	0.290251	0.342421	0.988291	0.483396	0.223382	0.937625
Linc00571	0.958792	1.89839	0.939601	0.130129	0.00423072	0.132691	0.160352	0.204908	0.138549	0.328636	0.31837	0.155418	0.462583	0.610217	0.735068	0.346011
Linc00589	0.419219	1.07808	0.658857	0.43723	0.0355139	0.250024	2.87107	3.4995	5.0057	3.76248	5.37224	4.21959	5.06215	8.32516	11.055	5.46365
Linc00599	-1.1767	-0.825414	0.351288	0.01479	0.0477964	0.492578	20.3086	12.3104	15.6265	3.48516	7.30999	7.64164	7.31569	10.8935	8.68864	10.3978
Linc00622	3.10292	3.20384	0.100915	0.000665301	0.000345739	0.886578	0.158565	0.133153	0.043185	0.529245	0.7838	0.959443	0.951888	0.802362	1.02957	0.599023
Linc00623	0.129717	0.642046	0.512329	0.677144	0.0271091	0.12304	9.24913	7.87139	9.84593	6.48711	9.83826	9.36622	12.2022	13.4213	16.256	10.5042
Linc00648	-2.57228	-2.12515	0.44713	0.0172005	0.0183639	0.781812	0.525264	0.88097	0.695405	0.219718	0.0106761	0.132247	0.14995	0.2267	0.0821648	0.324788
Linc00662	1.01981	1.8958	0.875993	0.00731839	0.000148321	0.0265657	9.69547	6.19474	8.19971	11.6221	16.1885	14.4902	29.3832	26.334	33.5377	17.2939
Linc00663	-0.809198	1.53103	2.34023	0.463885	0.0435646	0.0382451	2.72019	2.97946	5.96789	0.472876	3.53845	1.34179	7.42259	12.628	17.5066	6.06422
Linc00673	0.701246	0.828703	0.127457	0.038798	0.0148195	0.755941	122.297	74.722	88.3663	125.39	159.085	113.674	184.474	165.977	150.99	131.664
Linc00887	-1.75825	-2.87068	-1.11243	0.00347227	0.000225461	0.0937836	1.28023	1.69266	1.63451	0.223657	0.36687	0.612744	0.184218	0.257444	0.184003	0.715148
Linc00888	1.66204	1.01627	-0.645771	0.00100651	0.01021	0.114816	6.99729	4.27146	4.88564	16.5958	14.3199	12.8242	11.141	9.41408	11.7794	10.2476
Linc00909	0.576681	1.41246	0.83578	0.141567	0.0022682	0.0666796	2.33557	2.01984	2.97341	2.23923	4.02016	3.28553	5.56419	7.78141	6.28243	4.05575
Linc00910	-1.18361	-0.922505	0.261106	0.0145703	0.0272728	0.642617	0.528999	0.512113	0.611215	0.204822	0.250228	0.166052	0.239629	0.299532	0.337015	0.349956
Linc00921	0.511435	1.48668	0.975242	0.5902	0.0440434	0.243129	0.0191502	0.0122357	0.015212	0.00776781	0.0269867	0.0183677	0.04241	0.0337086	0.0575153	0.0259282
Linc00930	2.31227	2.42549	0.113227	0.0111741	0.00553147	0.896076	0.162754	0.0519945	0.107737	0.371347	0.568978	0.468311	0.489967	0.396669	0.936891	0.394961
Linc00950	0.13312	1.15313	1.02001	0.829909	0.0220657	0.0821345	0.719279	0.651058	0.468197	0.455871	0.662748	0.551909	1.26935	0.937392	1.77022	0.83178
Linc00951	-3.23999	-2.68939	0.550599	0.000189511	0.000225461	0.446496	2.17437	2.15956	2.14903	0.144085	0.168026	0.29734	0.196666	0.349797	0.463381	0.90025
Linc00992	-0.0620715	1.07943	1.1415	0.920863	0.0182071	0.0457372	0.367677	0.318279	0.439666	0.432984	0.269995	0.273021	0.797839	0.780484	0.843046	0.502554
Linc01012	0.659326	1.08006	0.420731	0.159496	0.0223316	0.416511	0.475656	0.366159	0.55841	0.425393	0.842377	0.659593	0.71865	0.987017	1.28514	0.702044
Linc01105	-0.613818	3.10595	3.71977	0.748733	0.00274097	0.00923643	0.108418	0.103908	0.0717682	0	0.105773	0	1.12548	0.484438	0.732644	0.303603
Linc01121	-1.79392	-1.50091	0.293013	0.0150164	0.0198196	0.754215	1.72158	4.55703	3.38628	1.01006	0.839793	0.566136	0.995703	1.3237	1.0772	1.71972
Linc01181	-0.248001	-0.736096	-0.488095	0.456298	0.0266062	0.18953	6.54826	8.07924	9.0015	5.05276	6.55986	5.74645	3.97964	5.77847	4.43321	6.13104
Linc01184	0.0757946	0.847609	0.771815	0.859615	0.0222974	0.0743943	1.71944	2.2286	1.91217	2.08039	1.32602	1.96205	3.52908	3.44832	3.58046	2.42073
Linc01224	-1.89523	-1.42329	0.471944	0.0218616	0.0398576	0.647077	34.105	25.1668	49.3494	4.09169	7.49815	14.9274	17.1535	18.3414	4.80892	19.4936
Linc01279	3.55837	6.05199	2.49362	0.00967209	2.75626e-05	0.0036473	0.0372687	0.0476243	0	0.181405	0.339356	0.107237	1.50111	1.42304	1.52973	0.574085
Linc01315	-0.88728	-2.31345	-1.42617	0.324473	0.0292491	0.311921	0.429147	0.199415	0.258252	0.0474743	0.177621	0.15716	0.129598	0.0158474	0.0195286	0.159338
Linc01470	-0.255071	-2.05095	-1.79588	0.615798	0.00154772	0.0125115	7.89971	11.6951	6.47921	7.56141	5.57662	5.7104	2.44019	1.76098	2.02537	5.68323
Linc01512	0.852688	5.98345	5.13076	0.704672	1.63094e-05	0.000570889	0	0	0.00337297	0	0.00414263	0.00366542	0.126949	0.134536	0.127529	0.0444662
Linc01521	-1.94697	-0.987654	0.959311	0.00112321	0.0180737	0.0741172	17.0802	19.2201	16.0202	2.58514	5.52689	3.22755	7.9039	9.31978	9.01761	9.98904
Linc01564	-1.72175	2.9408	4.66254	0.172695	0.000549838	0.00109689	0.0912943	0.252767	0.0886351	0	0.0494819	0.0350255	0.960355	0.803489	1.20339	0.38716
Linc01572	-0.437999	-1.0619	-0.6239	0.381107	0.0355199	0.297428	5.85769	5.17603	5.57707	4.32235	2.47236	4.08823	2.94985	3.24006	1.62204	3.92285
Linc01578	0.912875	0.772292	-0.140583	0.00292722	0.00534662	0.630819	18.2402	19.3355	20.7771	31.6726	29.1773	34.5239	36.2716	31.9945	31.3337	28.1474
Linc01801	-1.7287	-1.27128	0.457411	0.0200384	0.0368512	0.632285	15.1607	10.2921	13.5483	5.76521	2.77329	2.18118	7.08219	4.61875	4.26874	7.29893
Linc01814	-0.970784	-1.38559	-0.414804	0.0104064	0.00115754	0.270594	63.6684	77.2646	67.3373	28.1064	30.9889	33.752	19.3825	31.1921	29.2369	42.3254
Linc01886	-1.52275	-1.90165	-0.378906	0.00677803	0.00139788	0.560609	1.21373	1.15947	1.11077	0.44452	0.268247	0.366192	0.254439	0.411649	0.247737	0.608528
Linc01913	1.56334	2.30069	0.737356	0.00271774	0.000204347	0.0997637	0.613531	0.961043	0.807023	1.91464	2.27197	1.89066	3.32011	4.91202	3.42775	2.23542
Linc01915	-1.67901	-3.07711	-1.3981	0.00701306	0.00029378	0.0760778	35.5201	59.7234	39.9305	13.6495	8.91672	15.0619	5.95145	4.05008	5.92667	20.97
Linc01977	-2.00076	-1.44364	0.557119	0.0142626	0.0280637	0.589019	0.153423	0.106939	0.182192	0.00565748	0.0362863	0.0535105	0.0501934	0.0717638	0.0418898	0.0779839
Linc01979	0.024246	0.937453	0.913207	0.968562	0.0330081	0.0839668	0.173438	0.0989418	0.113168	0.0791444	0.147049	0.0998102	0.234057	0.233998	0.260449	0.160006
Linc01980	1.27666	2.08067	0.804009	0.264792	0.0401667	0.442576	0.0405376	0.0259008	0.0500905	0.10688	0.114252	0.0311049	0.145883	0.0768439	0.324666	0.101795
Linc02021	-1.14784	-1.40718	-0.259343	0.0987042	0.0402188	0.807895	0.411322	0.335809	0.332784	0.0278071	0.215507	0.131505	0.170796	0.120669	0.102946	0.205461
Linc02029	0.177698	2.12721	1.94951	0.892446	0.00973357	0.04761	0.043097	0.0413041	0.0399398	0.0655545	0.0280305	0.0372023	0.125268	0.262593	0.151009	0.088222
Linc02036	-1.11085	-1.55687	-0.446014	0.0268085	0.00409261	0.474507	1.06099	0.6779	1.01448	0.376568	0.297115	0.474896	0.28147	0.383092	0.265546	0.536895
Linc02261	4.71917	8.0903	3.37113	0.265284	0.00409242	0.0541579	0	0	0	0	0.0051581	0.0638948	0.0987922	0.309258	0.32552	0.0891804
Linc02384	-0.879011	-1.85711	-0.978101	0.114744	0.00501543	0.162086	1.50798	1.79016	1.47902	0.792641	0.893743	0.534039	0.27418	0.717658	0.303721	0.92146
Linc02389	2.37199	3.47525	1.10326	0.0432466	0.00284775	0.206543	0.0190658	0.267998	0.050483	0.464013	0.53322	0.197496	0.870849	0.882884	1.33611	0.513569
Linc02485	2.93545	6.66874	3.73329	0.243421	0.000339465	0.00779043	0	0	0.00980998	0.0450841	0.0722907	0	0.569213	0.496633	1.11272	0.256195
Linc02542	-0.372163	-1.33033	-0.958166	0.389114	0.00675878	0.0755162	0.305624	0.495799	0.362723	0.305965	0.238253	0.237003	0.151207	0.160245	0.149729	0.267394
Linc02562	-0.447827	-1.31872	-0.87089	0.308141	0.00808157	0.107138	1.6918	1.06551	2.23341	0.735255	1.37938	1.05705	0.556982	0.79521	0.64119	1.12842
Lingo2	0.207945	1.21728	1.00933	0.619149	0.0056059	0.0376903	4.37701	4.28585	3.05118	4.88632	3.19205	3.5415	9.244	7.70554	10.1809	5.60715
Lmo2	1.68261	2.3519	0.669297	0.0703857	0.00775333	0.393597	0.0468213	0.0398875	0.090915	0.227903	0.182717	0.161669	0.20738	0.507173	0.312493	0.19744
Lmx1a	2.87029	7.75247	4.88218	0.0131838	1.10749e-05	0.000570889	0.0731331	0.0254875	0.0211248	0.250801	0.332963	0.0918257	5.42751	7.18369	11.3417	2.74981
Lnx1	-1.27756	-1.37339	-0.0958319	0.0026853	0.00122026	0.834376	11.9303	8.62299	9.99917	2.91497	3.32987	4.72127	4.30378	4.35007	3.02511	5.91084
Lnx1-As2	-3.55322	-2.71548	0.837736	0.0156265	0.0184179	0.759582	0.179199	0.281836	0.277393	0	0	0.0634619	0.034343	0.0111986	0.0690001	0.101826
Loc100128164	-3.28289	-3.23666	0.0462313	0.0236314	0.0139471	0.990789	0.0420031	0.101981	0.0533842	0.00511125	0.0081957	0	0	0.0170618	0	0.0253041
Loc100128361	-0.834077	-2.43019	-1.59611	0.290185	0.0122745	0.166639	0.633431	1.34136	1.31302	0.352368	0.435529	0.874867	0.345688	0.220545	0.0181184	0.614992
Loc100129034	-1.24019	-1.21105	0.0291387	0.0139799	0.0109297	0.968356	1.94032	1.57635	1.32014	0.656739	0.530707	0.584193	0.901737	0.443671	0.726832	0.964522
Loc100129484	0.22279	0.867834	0.645044	0.668445	0.0464695	0.203471	0.178513	0.219667	0.178566	0.185046	0.19781	0.190243	0.269048	0.397478	0.364048	0.242269
Loc100129940	-0.283576	-1.98951	-1.70594	0.504387	0.000969125	0.0105068	1.02291	1.27181	0.856468	0.672838	0.818144	0.700034	0.264033	0.24706	0.262934	0.679581
Loc100130207	0.974379	1.71098	0.7366	0.183847	0.0140786	0.288295	0.116235	0.094521	0.123109	0.115727	0.199309	0.267566	0.289591	0.549415	0.264469	0.224438
Loc100130283	1.70975	2.20032	0.49057	0.0275026	0.00529163	0.490864	1.56279	0.607794	1.54726	1.48831	5.87773	3.28462	5.24787	5.35452	7.41462	3.59839
Loc100131347	-1.69197	-1.90414	-0.212176	0.0679621	0.0337403	0.894966	2.40277	0.558257	4.04863	0.354408	0.852422	0.754227	0.786081	0.709829	0.510252	1.21965
Loc100132057	1.72033	1.51375	-0.206585	0.0112805	0.015364	0.748381	0.0543937	0.092677	0.0816144	0.209603	0.241749	0.19825	0.233391	0.169395	0.254123	0.170577
Loc100132111	-0.356509	0.810741	1.16725	0.319374	0.0187892	0.0129962	1.86902	1.4201	1.5337	1.14743	1.09515	1.00776	2.74077	3.17361	2.46112	1.82763
Loc100286925	-2.1781	-1.97937	0.198735	0.0246635	0.0217717	0.902932	0.331913	0.579657	0.304668	0	0.100743	0.101872	0.0735053	0.0988712	0.121838	0.190341
Loc100288175	0.611935	1.91542	1.30349	0.16019	0.000598072	0.0149933	0.927773	0.493987	0.661914	0.784016	1.15657	0.771213	2.70742	2.19838	2.91545	1.40186
Loc100506023	0.706203	2.19331	1.48711	0.359925	0.00324351	0.0494156	0.150306	0.0768281	0.183073	0.164613	0.195519	0.276794	0.499299	0.586126	0.963038	0.343955
Loc100506083	-1.64772	-2.01988	-0.372158	0.0741368	0.0278441	0.816677	0.29687	0.695492	0.288223	0.150522	0.112633	0.0569477	0.0821808	0.0803932	0.123835	0.209677
Loc100506100	-0.307224	-1.99204	-1.68481	0.660285	0.014768	0.0859973	0.264273	0.234925	0.425936	0.167785	0.343769	0.119023	0.0858803	0.0933469	0.0575153	0.199161
Loc100506178	-1.86175	-1.45891	0.402845	0.000563065	0.001138	0.364047	107.369	116.755	110.438	23.2415	27.5305	29.1122	34.2952	37.3234	50.1276	59.577
Loc100506544	5.6869	8.90855	3.22164	0.0145703	8.15558e-05	0.00304072	0	0	0	0.0384347	0.0308143	0.0545294	0.452473	0.384896	0.442684	0.155981
Loc100506548	0.278908	0.884687	0.60578	0.289772	0.00383077	0.0580478	13.1009	14.7417	11.5135	13.4414	14.6115	13.4122	24.2616	24.1892	24.1738	17.0495
Loc100506844	-0.131626	1.36671	1.49833	0.811884	0.00505024	0.0132732	0.347551	0.309853	0.436587	0.255722	0.336444	0.279082	0.825621	0.781396	1.27039	0.538072
Loc100506990	-0.204053	0.930796	1.13485	0.599643	0.0113583	0.0151199	0.659785	0.634344	0.54573	0.351736	0.576257	0.426704	1.15849	1.17923	1.12604	0.739814
Loc100507283	-1.72285	-1.65774	0.0651075	0.0640523	0.049845	0.971867	0.144744	0.206724	0.162321	0	0.0719911	0.0391989	0.0565676	0.0345857	0.0681915	0.0871471
Loc100507291	-0.297137	1.08298	1.38012	0.645039	0.0391314	0.0451835	0.280474	0.494355	0.384128	0.294225	0.295649	0.2115	0.602395	1.09215	0.716497	0.485708
Loc100507507	1.18729	2.25978	1.07249	0.0427802	0.000861669	0.0635193	0.312367	0.127732	0.297755	0.410521	0.633876	0.445809	0.996146	1.13689	1.56359	0.658299
Loc101927040	2.36563	3.01541	0.649778	0.0142087	0.00159518	0.35071	0.0327048	0.104481	0.0606178	0.397976	0.276528	0.18821	0.393827	0.518108	0.638461	0.290102
Loc101927166	-0.958683	-2.82051	-1.86183	0.131985	0.00154878	0.0422699	0.606436	0.617594	1.26503	0.228504	0.47852	0.410997	0.0460169	0.145051	0.166418	0.440508
Loc101927267	-0.225674	2.0492	2.27487	0.889517	0.0345076	0.0741945	0.285044	0.121416	1.15728	0.115621	0.679778	0.546792	2.52503	1.46662	4.47071	1.26314
Loc101927269	-0.581216	-1.63302	-1.05181	0.337909	0.0135116	0.147325	0.758815	1.95978	1.08515	0.94676	0.526856	0.759131	0.348325	0.442192	0.44875	0.808417
Loc101927495	-1.89452	-1.77617	0.118352	0.01232	0.00980669	0.919582	0.322173	0.260739	0.193361	0.0326704	0.0768325	0.0556215	0.0579706	0.047985	0.118263	0.129513
Loc101927911	-2.17343	-2.33663	-0.163193	0.0540079	0.0292813	0.944932	0.183477	0.507992	0.259101	0.055817	0.059667	0.0527937	0.0380931	0.124215	0	0.142351
Loc101928119	4.36078	6.29251	1.93173	0.0191601	0.000369488	0.0340673	0	0	0.0367776	0.16902	0.542035	0.639461	1.78793	1.74904	2.71154	0.848422
Loc101928161	-0.0128001	0.617564	0.630364	0.976082	0.0431489	0.0881614	6.34794	6.57336	6.52045	4.92779	6.12191	5.60566	9.58922	9.06942	11.0666	7.31359
Loc101928304	-0.216553	-1.57478	-1.35822	0.731733	0.0198732	0.0946662	0.263041	0.173861	0.268988	0.0993375	0.230077	0.187914	0.0527289	0.0736885	0.118047	0.163076
Loc101928324	-2.492	-2.59623	-0.104234	0.00814858	0.00367662	0.957811	0.29048	0.301596	0.307657	0.0662772	0.0472325	0.0208958	0.0150773	0.0884958	0.0363509	0.130451
Loc101928433	0.295872	1.05513	0.759258	0.494268	0.0136364	0.108028	2.59977	2.35766	1.69651	2.79621	1.79999	2.4324	4.33201	4.37404	4.90314	3.03241
Loc101928977	2.7449	4.95434	2.20944	0.217187	0.00380449	0.0869465	0	0	0.00763135	0	0.0562361	0.016586	0.155579	0.163902	0.187548	0.0652757
Loc101929470	1.00817	1.62246	0.614281	0.187339	0.0217226	0.39534	0.0437881	0.0839329	0.0386479	0.11545	0.0806934	0.0755978	0.14546	0.142295	0.182656	0.100947
Loc101929541	1.04836	1.78995	0.741591	0.295965	0.0418198	0.424817	0.0857665	0.0821984	0.136257	0.0260918	0.320752	0.17275	0.302714	0.487742	0.343452	0.217525
Loc102606465	0.086787	0.964279	0.877492	0.887585	0.0444367	0.123918	0.604404	0.557805	0.889089	0.326882	0.873571	0.695647	1.11543	1.57536	1.36984	0.889781
Loc102723373	-0.312152	-0.806358	-0.494205	0.397165	0.0303117	0.251884	6.25776	4.56947	5.65139	3.60349	3.92472	3.98708	3.94408	2.7235	2.68492	4.1496
Loc102724467	2.31068	2.8933	0.582625	0.0152872	0.00203622	0.406293	0.042436	0.0542274	0.0524363	0.154918	0.257605	0.227931	0.199704	0.471163	0.467321	0.214194
Loc102724814	0.317546	1.52936	1.21182	0.715495	0.0366802	0.150531	0.542967	0.357431	1.09787	0.280306	1.09155	0.871121	1.2981	1.99168	2.89908	1.1589
Loc105274304	-2.86729	-2.03644	0.830853	0.00116293	0.00222753	0.372318	1.35489	2.23255	1.5483	0.130163	0.208711	0.246225	0.384937	0.434496	0.392646	0.770324
Loc105372441	-1.58399	-2.25878	-0.67479	0.0283501	0.0050401	0.529008	8.91374	10.0237	7.74149	1.73551	3.47852	1.6415	0.888315	2.31731	2.14171	4.3202
Loc105373021	-1.79652	-1.34532	0.451198	0.0120985	0.0212699	0.616471	0.114774	0.128333	0.116496	0.0290971	0.0342145	0.0220168	0.0317723	0.050507	0.0574517	0.0649625
Loc107984974	-0.871783	-1.7913	-0.919518	0.0916487	0.004304	0.185017	0.268504	0.303521	0.19141	0.100534	0.127619	0.118861	0.0557463	0.0922877	0.0620321	0.146724
Loc285074	0.230273	0.709544	0.479271	0.526404	0.0377842	0.216744	2.65894	1.45444	1.93485	1.78074	1.83514	2.53194	3.26461	3.44224	3.07367	2.44184
Loc400706	-0.407755	2.14822	2.55598	0.54822	0.00112164	0.00334331	5.85719	9.26677	7.38517	2.37582	5.44221	6.4204	26.8692	29.457	42.1634	15.0263
Loc400867	-0.266839	-1.81298	-1.54614	0.61512	0.00514075	0.0405696	0.100502	0.128428	0.123077	0.107011	0.0776235	0.0722965	0.039124	0.0255153	0.0345865	0.078685
Loc441204	-0.442704	-0.77129	-0.328586	0.156707	0.0181666	0.375195	2.57848	2.48315	2.87938	1.50064	1.77428	1.80645	1.6293	1.63939	1.36552	1.96184
Loc642852	-0.30016	1.09247	1.39263	0.49284	0.0130188	0.0141381	0.920919	0.773136	0.792493	0.371376	0.787019	0.588516	1.55405	1.37888	2.33705	1.05594
Loc643072	-1.60874	-1.7878	-0.179056	0.00691762	0.00266347	0.811181	0.422268	0.355737	0.31638	0.0647067	0.12003	0.118804	0.142871	0.0609874	0.1096	0.190154
Loc646762	0.0963194	0.685976	0.589657	0.696035	0.00616813	0.0358021	84.9811	75.9739	83.6396	65.7343	83.3366	77.9069	127.609	133.128	131.077	95.9319
Loc646903	-0.975674	-1.40907	-0.433395	0.159463	0.0442843	0.672092	0.277953	0.304446	0.410043	0.0724788	0.206608	0.137106	0.131904	0.161294	0.0795046	0.197926
Loc652276	1.6844	1.27027	-0.414131	0.00142957	0.00471351	0.318373	0.811602	0.601057	0.46887	1.73955	1.79356	1.58164	1.57015	1.25127	1.60656	1.26936
Loc727751	1.2529	1.25662	0.00371878	0.054223	0.0396013	0.9971	0.22741	0.121083	0.130465	0.322852	0.308143	0.348988	0.299026	0.384896	0.43636	0.28658
Loc728392	0.810285	1.60441	0.794125	0.143617	0.00654369	0.174671	6.33431	2.75209	7.37976	5.39564	11.3708	8.89448	14.5189	21.8192	15.4731	10.4376
Loc728715	-0.781248	-1.32919	-0.54794	0.191345	0.0307566	0.478442	0.63091	0.598555	0.901081	0.267545	0.26113	0.605128	0.36518	0.326172	0.15312	0.456536
Loc729681	4.16685	3.77735	-0.389497	0.0073944	0.0112192	0.699493	0	0.0183688	0.00761232	0.157429	0.168288	0.099268	0.10744	0.0700684	0.215862	0.0938151
Loc729683	-1.28059	-1.81497	-0.53438	0.0985661	0.0250689	0.642617	1.41778	1.48233	0.887322	0.418246	0.614755	0.148347	0.249758	0.523554	0.215057	0.661906
Loc729732	-1.39369	-1.98991	-0.596219	0.0284992	0.00466609	0.505405	0.258351	0.315784	0.362855	0.0683436	0.094975	0.15514	0.0652989	0.091255	0.078717	0.165635
Loc91370	-3.13036	-2.86818	0.262184	0.000215617	0.000149335	0.77594	0.49097	0.492951	0.549717	0.0512099	0.0364948	0.0726542	0.0815475	0.0683774	0.056174	0.211122
Loc93622	0.315668	0.696134	0.380466	0.334245	0.0322447	0.296421	4.81172	2.95228	5.23424	3.84714	5.20841	4.9983	7.18416	7.5077	6.27793	5.33576
Loh12cr2	-1.40002	-1.41723	-0.0172161	0.03347	0.0217682	0.989076	0.932722	1.14422	0.968119	0.272401	0.461051	0.171765	0.340824	0.36372	0.410859	0.562853
Loxl4	-0.841135	-1.87704	-1.0359	0.0230554	0.000270609	0.021016	12.7868	6.8901	10.327	3.46961	5.55822	5.45419	2.73167	2.23226	3.08568	5.83728
Lpin2	1.25145	1.19766	-0.0537853	0.000590201	0.000509164	0.873888	139.043	97.0222	135.4	232.663	274.735	255.237	310.702	243.911	289.262	219.775
Lrfn2	-2.87665	-2.16676	0.709892	0.000170726	0.000409418	0.18681	0.914962	0.505266	0.780743	0.0454746	0.110551	0.0985102	0.156175	0.137108	0.191888	0.326742
Lrp4	-1.10237	-2.25488	-1.15251	0.0104064	0.000222721	0.0407646	2.9781	2.15412	2.45493	0.786335	1.04158	1.22879	0.536645	0.524972	0.506285	1.35686
Lrp5	-1.83268	-1.24663	0.586056	0.000104576	0.0006431	0.0722107	6.32031	4.33596	4.73149	0.94366	1.47524	1.32733	2.28722	2.1915	1.94754	2.84003
Lrrc26	-0.117638	-2.92124	-2.8036	0.918185	0.024867	0.082166	0.406886	0.103989	0.732609	0.247565	0.449889	0.42148	0.135163	0	0.0407344	0.282035
Lrrc37b	-0.385069	0.763872	1.14894	0.326784	0.0401275	0.0210363	1.73499	1.58363	1.38323	1.25284	0.979637	0.866789	3.09547	2.16849	2.65313	1.74647
Lrrc4c	-2.27904	-3.15313	-0.874093	0.00887027	0.00165833	0.492213	1.42895	0.990372	1.23128	0	0.346553	0.223005	0.100568	0.177085	0.121233	0.513226
Lrrc73	0.760676	1.44049	0.679815	0.291449	0.0300187	0.341311	0.190522	0.057285	0.172113	0.136377	0.240543	0.27088	0.437441	0.254934	0.52733	0.254158
Lrrc75a-As1	0.301036	1.1419	0.840866	0.615798	0.0425995	0.189753	21.8531	15.1784	34.1125	13.497	41.038	22.0413	41.5481	56.797	56.5065	33.6191
Lrrc8a	-0.0120435	-0.608426	-0.596382	0.966647	0.0116907	0.0354062	33.3006	26.4826	28.7171	22.5857	25.0452	28.4443	20.3835	18.9513	18.3444	24.695
Lrrc8c	-0.520999	-0.608438	-0.0874395	0.0880829	0.0419425	0.829748	8.04752	7.35159	8.33965	4.58996	3.80003	6.00317	5.4284	5.57402	4.50451	5.95987
Lrrc9	-1.2207	-1.11339	0.107316	0.0506944	0.0477964	0.912137	0.951096	0.596637	0.485354	0.294602	0.20245	0.258742	0.315944	0.351218	0.225058	0.409011
Lrrtm4	-0.971793	-1.39826	-0.426467	0.062772	0.0111865	0.505863	1.07697	1.98631	1.45816	0.662027	0.736576	0.587832	0.553237	0.739643	0.400152	0.911212
Lsm10	1.09306	1.22212	0.129063	0.018601	0.00829812	0.81312	4.62041	2.71172	5.28416	4.83495	10.6012	8.07215	9.01162	10.8819	9.40188	7.26889
Ltb4r	0.239713	0.984815	0.745102	0.495843	0.00738126	0.0644695	1.4878	1.8402	1.59684	1.66524	1.68696	1.69409	2.90063	2.87632	3.95068	2.18875
Ltbp2	-2.62274	-1.62599	0.996759	0.00137132	0.00569804	0.204757	1.03	0.80904	0.510425	0.0919913	0.122921	0.0978847	0.290361	0.191922	0.255425	0.377774
Luzp1	-0.462178	-0.705756	-0.243578	0.0999476	0.0158743	0.453851	8.91016	9.25589	8.9925	6.21659	5.58462	5.24496	5.56717	6.16701	4.88629	6.75835
Lyplal1	-0.143752	0.668544	0.812296	0.703268	0.0436731	0.0520231	86.031	86.7334	77.1529	74.1766	67.2022	53.2411	125.66	124.331	144.989	93.2796
Lyrm7	0.367798	0.669426	0.301628	0.112733	0.00816123	0.246364	29.8366	27.3645	26.2392	31.9461	28.6717	32.4845	45.4396	43.3108	43.5045	34.3108
Lyrm9	-0.886782	-0.872881	0.0139013	0.0547201	0.0427453	0.98629	0.954238	0.743529	0.838113	0.396503	0.461697	0.308058	0.608849	0.39707	0.361155	0.563246
Lyst	-0.577643	-0.798168	-0.220525	0.0589723	0.0123733	0.52973	116.178	123.011	88.1303	65.2645	56.5055	68.8556	58.3614	61.0966	69.0116	78.4906
Lztfl1	1.91451	1.65084	-0.263676	0.000590201	0.000905217	0.543917	4.89529	5.27371	3.66188	18.4986	13.2425	12.9614	15.9791	12.4927	14.8452	11.3167
Macc1	-0.922647	-1.42533	-0.502683	0.0197819	0.00167068	0.2205	232.431	222.446	155.697	99.442	68.3996	111.201	80.7879	70.4935	76.2025	124.122
Mafg-As1	0.627684	0.967443	0.339759	0.135184	0.0214979	0.463804	0.736994	0.39582	0.718355	0.584889	1.02816	0.885134	1.33055	1.20616	1.12277	0.889871
Magohb	1.04368	0.846222	-0.197457	0.0147658	0.0291748	0.66536	2.79372	3.05454	4.35926	7.18098	5.30539	5.79472	5.17372	6.79678	6.44624	5.21171
Mall	-1.1059	-1.67031	-0.564413	0.135551	0.0309543	0.605926	2.05301	0.807221	1.05933	0.640578	0.616287	0.242353	0.437172	0.470428	0.263503	0.732209
Man2a1	0.651459	0.828235	0.176776	0.0810136	0.0270173	0.692703	52.9912	40.1172	42.1722	65.8384	47.7404	69.3623	92.2069	56.0742	90.2756	61.8643
Manba	-0.117307	0.97817	1.09548	0.735727	0.00504886	0.0106746	176.895	160.118	179.85	141.437	137.179	133.776	372.918	257.483	384.84	216.055
Mansc1	-0.56528	-0.97818	-0.4129	0.169612	0.0222334	0.382591	13.6879	18.8285	11.8937	11.1792	7.31132	7.47423	7.35467	8.12606	7.22526	10.3423
Maoa	-0.840223	-1.00593	-0.165708	0.0283501	0.00985963	0.711529	308.566	386.364	266.859	179.523	159.922	125.95	151.914	154.097	174.744	211.993
Map3k4	-0.418553	-0.747967	-0.329414	0.215122	0.0300187	0.401351	5.10839	5.85137	4.91054	3.96167	2.81755	3.51353	3.25323	3.50501	2.68514	3.95627
Map3k6	-1.11025	-1.10765	0.00260585	0.0481509	0.0375656	0.998278	2.92297	1.37357	2.94602	0.436005	1.21426	1.23717	1.25288	1.08774	1.01947	1.4989
Mapk4	-1.02648	-1.10213	-0.0756509	0.0375711	0.0198738	0.921836	0.229491	0.219944	0.251348	0.088856	0.0983772	0.114059	0.108288	0.0805083	0.140982	0.147984
Mapkapk5-As1	0.408991	0.981351	0.57236	0.27795	0.0134492	0.177878	2.65447	2.91875	3.29364	2.57286	4.55711	3.09073	4.78062	6.90838	5.80933	4.0651
Marc1	-0.810045	-1.25475	-0.444704	0.0384971	0.00391081	0.321611	2.48673	2.28092	3.02965	1.44804	1.03195	1.43985	1.20362	0.966739	1.09967	1.66524
March3	0.89114	1.18301	0.291874	0.0557947	0.0114978	0.556789	0.0925859	0.141211	0.121785	0.192622	0.174827	0.206251	0.312521	0.211095	0.27807	0.19233
Matn1-As1	1.19518	1.48488	0.289697	0.0458677	0.0121731	0.636213	0.0801979	0.0960768	0.111484	0.0914913	0.260805	0.213455	0.258084	0.252469	0.311116	0.186131
Matr3	-0.284806	-0.734943	-0.450137	0.427433	0.0380517	0.259034	189.157	217.104	156.987	159.353	105.005	135.259	123.23	109.864	106.875	144.759
Mb	0.0817143	-6.47571	-6.55743	0.959767	0.0447436	0.0933867	0.137049	0	0.124417	0.131035	0.114605	0.011267	0	0	0	0.057597
Mbd1	0.543199	0.659706	0.116506	0.0230166	0.00704282	0.662616	24.3677	20.2264	24.2228	23.4056	32.3077	31.5119	35.609	34.5403	37.9186	29.3456
Mbd6	-0.153847	-0.763894	-0.610048	0.607139	0.0115355	0.0715708	9.89246	11.1823	8.34287	6.68395	7.70644	8.74171	6.46943	5.78576	5.10861	7.76817
Mbip	-0.245231	-0.762195	-0.516964	0.3833	0.0112289	0.115764	5.08667	4.87079	4.02999	3.43609	2.99579	3.80316	2.88275	2.61939	2.71995	3.60495
Mbnl2	1.54526	1.05784	-0.487422	0.000797076	0.00424397	0.179748	582.63	592.671	435.574	1482.72	1125.3	1457.02	1235.42	977.646	1140.38	1003.26
Mboat1	-0.512311	1.97584	2.48815	0.435812	0.00200843	0.00427341	0.612732	0.191397	0.576858	0.331386	0.336531	0.188062	1.77535	1.64823	2.22195	0.875833
Mc1r	0.820871	1.18939	0.368521	0.0746095	0.0127626	0.469193	5.53365	3.23472	5.98557	4.33396	8.80634	9.75682	9.1911	12.2433	12.1995	7.92055
Mc4r	-1.68058	-2.04413	-0.363547	0.0279189	0.00924891	0.709145	1.00315	1.36824	0.762447	0.240347	0.382007	0.197417	0.0863306	0.380037	0.286194	0.522907
Mcc	1.11244	2.01435	0.901907	0.140031	0.00697324	0.199223	0.185527	0.237078	0.147373	0.507967	0.271502	0.266919	0.539263	0.665696	0.990591	0.423546
Mcee	0.661146	0.791203	0.130057	0.0478114	0.0173843	0.745714	3.28432	3.75898	4.06837	4.76117	5.60968	4.89774	6.02431	7.33178	5.86125	5.0664
Mcl1	0.83358	0.775007	-0.0585732	0.00286615	0.00320139	0.846299	44.1577	41.8172	39.7781	62.8473	64.715	66.8019	70.9329	69.1475	74.6418	59.4266
Mcm2	-0.866638	-1.98231	-1.11567	0.121473	0.00343858	0.0972027	38.5718	27.1918	47.3857	11.2098	15.3467	27.7467	11.811	11.576	4.93476	21.7527
Mcm9	-0.864959	-0.780502	0.0844571	0.0236271	0.0274455	0.864184	127.861	111.158	155.679	56.7523	58.6219	74.1848	71.8055	63.8577	94.4297	90.4834
Mcrip1	-0.52325	-1.68295	-1.1597	0.547087	0.0495993	0.249671	9.11821	1.52142	10.5801	2.1202	5.00506	5.74871	2.38749	1.46267	2.7618	4.52285
Mctp1	0.761826	1.18459	0.422764	0.0765491	0.00969313	0.371797	14.8698	17.1196	13.1829	29.1943	16.0057	20.6141	32.4703	31.5324	38.3815	23.7078
Mdk	-0.287442	-0.868207	-0.580765	0.486988	0.0326315	0.204185	35.4665	15.6232	29.1838	16.2625	20.9065	19.1849	18.8585	12.6766	11.7068	19.9855
Med10	0.894917	1.14293	0.24801	0.00558111	0.00106462	0.419702	11.4145	7.95607	12.8887	14.88	20.5388	16.4492	24.1686	23.0585	23.3976	17.1947
Med11	-0.695109	-0.839998	-0.144889	0.0866644	0.035941	0.786953	4.09592	3.58265	4.97608	1.86575	3.04865	1.7899	2.03729	2.2421	2.80678	2.93835
Med15p9	-1.11815	-1.14305	-0.0248923	0.072459	0.0492114	0.982519	1.60003	1.14027	1.61317	0.299545	0.70045	0.7083	0.79216	0.32497	0.89333	0.896915
Med16	-0.449948	-0.669958	-0.22001	0.160085	0.0376454	0.568198	20.2527	12.2705	16.6952	7.61753	11.2196	12.3886	11.3619	10.4934	8.73404	12.337
Med8	0.968574	0.859766	-0.108808	0.00731556	0.0099891	0.782928	4.59758	4.11256	5.15553	5.32194	9.97262	8.45341	7.84157	7.80639	9.40113	6.96253
Megf8	-1.54388	-0.665243	0.87864	0.000445765	0.0231763	0.0198982	18.6326	13.0041	14.2015	3.43739	5.60006	4.57462	8.92493	8.98823	10.7226	9.78734
Meltf	-0.73107	-1.00334	-0.272272	0.11387	0.0310223	0.637887	4.05946	1.75638	3.24156	0.952964	1.83989	1.91306	1.48655	1.53211	1.45601	2.02644
Meox2	-0.579852	-2.19971	-1.61986	0.319419	0.00365385	0.054415	1.62581	2.10454	2.30338	1.56731	0.769041	1.288	0.596187	0.497451	0.190243	1.21577
Mettl21a	-0.569736	-0.721286	-0.15155	0.0484668	0.0140194	0.658592	4.5728	4.32094	4.69899	2.6787	2.48708	2.78175	2.64795	3.10657	2.45369	3.30538
Mettl6	0.618935	0.937857	0.318923	0.0578454	0.00710926	0.368696	11.1329	9.74897	13.8262	13.8224	17.3487	15.2201	18.1156	24.3327	24.0446	16.3991
Mettl7a	-1.93687	-2.27435	-0.337485	0.00151903	0.00040718	0.583113	2.6319	1.72108	2.18553	0.390938	0.675075	0.355542	0.543864	0.461765	0.321626	1.03192
Mfap3l	0.770113	1.40886	0.638748	0.0444273	0.0016833	0.120885	2.02271	2.15396	1.59051	2.49868	3.32882	2.59262	5.28122	4.08327	5.76815	3.25777
Mfge8	-0.453072	-1.51648	-1.06341	0.27177	0.00295388	0.0492183	15.5542	10.6981	11.4107	6.62465	8.62883	8.4773	6.23074	2.86177	3.93874	8.26945
Mfsd1	0.349362	0.590036	0.240674	0.181906	0.027099	0.422483	10.6573	8.62755	9.14993	10.3183	11.6439	9.2748	14.1199	12.4445	15.9748	11.3568
Mfsd8	0.248321	0.642324	0.394004	0.450758	0.0412445	0.268163	1.45953	1.37702	1.26773	1.02082	1.70782	1.49147	2.07869	1.96698	2.32148	1.63239
Mgat5b	-1.85801	-2.8836	-1.02559	0.00170171	0.000122854	0.0668533	66.7003	30.2389	46.3848	6.64516	12.9667	14.5159	6.69465	6.76028	5.59715	21.8338
Mgll	1.99443	5.71398	3.71955	0.482842	0.00108794	0.0151199	0	0	0.00448573	0	0.0165279	0.00974931	0.126622	0.0963418	0.296803	0.0611701
Mgp	-0.989344	-4.6833	-3.69395	0.178209	0.000849184	0.0298764	0.140724	0.0719306	0.134141	0.0799137	0.0610185	0.0107979	0.00779118	0	0.00469609	0.0567793
Mia2	1.49428	1.93944	0.445156	0.000651457	0.000100942	0.18341	1.27579	1.42536	1.10778	3.42586	3.03403	2.79322	5.08742	4.45274	5.03398	3.07069
Mid1	1.08991	1.41747	0.327559	0.0171773	0.00348903	0.488477	7.62353	6.22791	11.8629	16.2413	13.3193	17.9605	28.4251	23.6476	16.6071	15.7684
Mief1	0.694112	0.644383	-0.0497296	0.0187131	0.0203961	0.895195	16.8165	10.7196	15.0957	15.3516	21.2047	23.2442	22.9691	20.2225	22.7389	18.707
Mipep	0.169998	0.8344	0.664401	0.624561	0.0136066	0.0801989	3.12329	2.5118	3.53788	2.15713	3.81182	2.99798	5.27775	5.22173	5.819	3.82871
Mir210hg	-2.69317	-1.94694	0.746234	0.00221515	0.00456744	0.427508	61.34	24.1824	58.747	3.97038	8.48848	6.00852	8.12892	15.3741	14.3723	22.2902
Mir616	1.94074	1.90494	-0.0358036	0.0269323	0.0214526	0.973208	0.0184652	0.029495	0.0317803	0.0337048	0.123101	0.106264	0.0996766	0.0750064	0.138645	0.0729042
Mir635	2.05841	1.90367	-0.154738	0.00505214	0.00553147	0.822341	0.376183	0.510755	0.410879	0.972756	1.77387	1.84014	1.89399	0.935944	1.95364	1.18535
Mir7-3hg	0.365105	1.00861	0.643508	0.530286	0.0469009	0.265858	0.249613	0.248089	0.293749	0.292498	0.390842	0.18089	0.460661	0.683471	0.453512	0.361481
Mis12	1.17932	0.654962	-0.524363	0.000667647	0.0111391	0.0682587	24.8191	26.4038	28.3491	51.6867	49.3986	55.2971	37.5869	43.9165	43.6136	40.119
Mkks	0.553965	1.13011	0.576142	0.0325438	0.00065433	0.0541579	9.11907	8.78677	11.4313	11.1067	13.8268	12.4837	19.1436	23.4289	21.3974	14.5249
Mkl2	-0.874673	-1.3813	-0.506626	0.0263457	0.00214561	0.223549	1950.25	2694.77	1689.05	1096.42	818.565	1100.62	837.793	857.518	757.686	1311.41
Mkx	2.33663	3.64325	1.30662	0.0263667	0.000553769	0.0786887	0	0.0559435	0.0463677	0.124305	0.180335	0.16796	0.52112	0.438652	0.409063	0.215972
Mlf1	0.68707	0.805387	0.118317	0.0180989	0.00617136	0.715153	0.908949	0.783242	1.04753	1.23321	1.37264	1.21852	1.52996	1.61268	1.63516	1.26021
Mlh3	-0.88516	-0.935288	-0.0501279	0.0130555	0.00729089	0.913262	3.16827	3.67832	3.2482	1.79252	1.32561	1.62872	1.84502	1.62048	1.818	2.23613
Mmadhc	0.515759	0.655236	0.139477	0.107655	0.0400487	0.727856	13.1972	8.55762	15.1061	10.8366	17.0935	17.841	18.9636	17.9998	20.4051	15.5556
Mmp14	1.26491	1.59373	0.328814	0.142972	0.0435718	0.709145	0.0665651	0.0486064	0.025179	0.0578581	0.0742187	0.142283	0.110561	0.131332	0.1428	0.0888227
Mn1	-1.82178	-2.38504	-0.563261	0.00123036	0.000199113	0.267576	2.19989	3.20816	2.63234	0.500659	0.726332	0.7538	0.634552	0.402463	0.504359	1.28473
Mnd1	-0.569966	-1.75242	-1.18245	0.490303	0.0371345	0.227354	0.926778	1.61578	1.83381	0.725621	0.626144	1.28168	0.477311	0.717902	0.0863089	0.921259
Mob3a	-0.429592	-0.739302	-0.309711	0.200678	0.0306208	0.432433	91.8532	62.8492	71.2391	35.2539	56.5283	53.2476	54.0873	39.9567	40.0202	56.1151
Mocos	0.621051	5.4216	4.80055	0.618453	7.86936e-05	0.000774909	0.0515919	0.0239736	0.0447076	0.0741956	0.0244041	0.0863715	1.54245	1.06308	2.77031	0.631232
Mok	0.889716	1.84723	0.95751	0.093218	0.00198345	0.0828262	0.185298	0.208928	0.173166	0.397914	0.311931	0.181908	0.633644	0.686275	0.682009	0.384564
Mon1b	0.896101	0.73776	-0.158341	0.0041259	0.00847636	0.602737	11.1666	8.42288	10.7455	12.1571	19.2834	17.6942	16.8351	15.5869	17.765	14.4063
Mospd2	0.902526	0.780541	-0.121984	0.0231759	0.0344189	0.796466	6.66589	5.71988	4.83461	10.7174	7.46674	9.46978	10.9246	7.5999	10.8644	8.25147
Mpdu1	-0.0728798	-0.885787	-0.812907	0.857098	0.0155507	0.0566952	52.2238	34.6933	57.052	26.0232	46.4511	46.7062	24.2224	29.0808	23.833	37.8095
Mpdz	-0.915165	-1.16414	-0.24897	0.00716732	0.00134227	0.472221	2.14776	2.25217	2.0556	0.911704	0.988512	1.07585	0.959974	1.01445	0.89293	1.36655
Mpl	1.65692	1.62415	-0.0327711	0.0171831	0.0135725	0.971296	0.269108	0.67503	0.37475	1.63735	0.985348	0.871842	1.37403	1.1741	1.38697	0.972058
Mpz	0.658965	1.96305	1.30408	0.079517	0.000226331	0.0089275	45.0519	29.6574	49.8849	63.129	61.2678	47.1392	157.972	171.912	159.454	87.2742
Mrc1	5.16078	4.47012	-0.690664	0.00138442	0.00372145	0.386713	0	0	0.0528578	0.607302	1.49314	0.689289	0.87037	0.729803	0.499628	0.549154
Mrpl23-As1	-0.220426	-1.74522	-1.5248	0.796493	0.041516	0.143282	1.44685	0.817774	0.825143	1.08347	0.778167	0.384294	0.531465	0.24865	0.0835661	0.68882
Mrpl28	-0.128613	-0.742164	-0.613551	0.712229	0.0237571	0.104471	6.38029	4.77029	7.47468	3.5183	6.0858	5.20924	3.65739	3.74632	3.66394	4.94514
Mrpl35	-0.500761	-0.590239	-0.0894781	0.0926895	0.0434087	0.820312	15.4185	16.6072	17.1104	9.06253	10.848	10.3237	11.1056	13.2575	8.24231	12.4418
Mrpl58	0.893726	0.870163	-0.023563	0.0276376	0.0245328	0.968086	3.68759	5.68789	5.73803	9.19211	8.23071	6.95538	8.59373	10.3468	8.79836	7.47007
Mrps31p5	1.151	1.03266	-0.118346	0.00300265	0.00389953	0.75952	2.98425	2.36072	2.81266	5.72819	5.49942	4.37523	5.62052	5.74359	5.2461	4.48563
Ms4a8	-0.549326	-4.99461	-4.44528	0.467562	0.000859409	0.0115984	0.23408	0.143809	0.0762837	0.0383447	0.120041	0.0777166	0.00373841	0	0.00901321	0.078114
Msc	0.338237	3.75297	3.41473	0.867252	0.000774613	0.00770631	0.11704	0.149561	0.0619805	0	0.22837	0	1.31218	1.42626	1.34747	0.515875
Msc-As1	0.168099	2.45178	2.28368	0.882696	0.00397105	0.0198982	0.287842	0.396117	0.199334	0.377211	0.302422	0.101937	1.52621	0.899405	2.08366	0.686016
Msh2	0.391056	-0.613959	-1.00502	0.0836189	0.0109443	0.00367003	53.6705	47.0086	57.1041	55.1191	56.9956	67.2001	34.2072	37.1369	31.2288	48.8523
Msi2	-0.385656	-1.05118	-0.665526	0.11839	0.00106462	0.0331879	91.2512	103.032	90.9413	61.5316	61.9165	66.6701	49.6053	47.4413	40.9292	68.1465
Msto1	1.44393	0.765953	-0.677977	0.00158045	0.0291998	0.0814594	0.4008	0.387104	0.343056	0.65786	1.01242	0.981617	0.68893	0.56793	0.643868	0.631509
Msto2p	1.95918	1.27169	-0.687496	0.00189821	0.012962	0.186745	2.26765	1.25258	2.03761	4.02345	7.51718	7.39215	2.91596	5.60997	4.84798	4.20717
Mt1dp	-1.53019	-2.22263	-0.692436	0.0846221	0.0198782	0.617501	0.217909	0.656366	0.494561	0.0189406	0.20247	0.143318	0.090484	0.101161	0.0934948	0.224301
Mta3	-0.873237	-0.808598	0.0646384	0.0110186	0.0119351	0.875887	141.274	155.201	133.669	78.1421	61.6953	63.2015	87.6783	86.8391	71.2733	97.6637
Mthfd1l	1.33039	0.673996	-0.656393	0.000300467	0.0087122	0.0277615	15.6064	15.774	18.7822	30.6592	38.1646	41.2272	27.1113	28.0795	24.6938	26.6776
Mtmr11	0.259146	0.843496	0.58435	0.587186	0.0462439	0.227481	0.859263	0.871958	0.635713	0.492054	1.01089	0.87263	1.25929	1.5296	1.3536	0.987221
Mto1	1.18602	1.33193	0.145912	0.00134097	0.000456511	0.652099	18.8275	18.916	20.0492	33.951	42.2381	38.0791	43.7914	44.1689	57.1607	35.2425
Mtrr	0.88824	0.763536	-0.124704	0.00265798	0.00427586	0.655055	2.26483	2.08549	2.30704	3.26669	3.81262	3.6111	3.62347	3.96134	3.67449	3.17856
Mtus2	0.523425	1.73333	1.2099	0.232673	0.00117536	0.0231783	18.2191	20.1247	28.454	26.3038	24.3021	35.1861	61.2911	71.9996	92.4343	42.035
Muc1	-1.00841	-2.24616	-1.23775	0.104563	0.00348523	0.119506	0.494184	0.96488	0.379934	0.323574	0.241472	0.228092	0.14583	0.0937463	0.148171	0.335543
Mxd1	1.06539	1.1624	0.0970091	0.0131838	0.00650653	0.849509	28.0581	32.42	20.0044	54.9526	41.8578	48.9847	61.0009	49.1165	70.3425	45.1931
Mxd4	-0.645833	-0.994667	-0.348834	0.154212	0.0316777	0.517659	18.0537	7.7007	10.5782	4.37257	8.68293	6.92161	7.20127	5.82829	4.87138	8.24563
Mxra7	-0.742049	-0.967341	-0.225292	0.0339219	0.00778285	0.579967	3.89403	3.24966	3.07218	1.95344	1.76772	1.53665	1.83474	1.71735	1.62301	2.29431
Myb	-0.667014	-3.2305	-2.56349	0.307256	0.00157309	0.0237652	2.27618	3.11064	2.92977	1.46185	0.966398	2.29233	0.288797	0.513664	0.0316492	1.54125
Mybl1	-0.551285	-1.95754	-1.40625	0.514696	0.0258033	0.165415	4.55403	7.20963	6.36411	3.60209	1.81009	5.62008	2.24819	2.0143	0.329272	3.7502
Mydgf	0.595966	0.87861	0.282643	0.108355	0.0214979	0.512905	7.98935	8.89146	12.3209	10.2286	17.484	10.8115	15.5349	20.8245	17.2219	13.4786
Myh10	-0.562943	-0.932851	-0.369907	0.11911	0.014743	0.3698	55.9425	76.4005	58.3985	45.5063	31.5602	34.7435	34.8398	35.6863	30.1053	44.7981
Myh9	-0.481389	-0.700425	-0.219037	0.179315	0.0488939	0.611725	76.3356	93.3848	57.8693	53.4136	42.9941	45.229	53.0801	46.2176	41.8099	56.7038
Myo18a	-0.572336	-0.844813	-0.272478	0.129638	0.028786	0.543099	25.6118	34.9721	21.4307	18.867	13.704	15.3693	16.4542	15.3225	14.296	19.5586
Myof	-0.238509	-1.9708	-1.73229	0.801492	0.0452989	0.155721	0.888322	2.19463	0.784043	1.29717	0.616287	0.817941	0.393455	0.24056	0.237152	0.829951
Myorg	-0.965714	-0.69839	0.267324	0.012101	0.0373108	0.505574	74.4915	68.1928	92.4049	24.1852	37.2533	43.7691	42.8884	55.6863	45.7479	53.8466
Myzap	2.55104	5.21186	2.66081	0.170689	0.000579303	0.0202201	0.110144	0	0	0.0446773	0.143277	0.338059	1.43306	1.01413	1.32322	0.489619
Naalad2	-1.4269	-3.14058	-1.71368	0.103652	0.00695553	0.235615	0.388471	0.730019	0.248076	0.0417106	0.200644	0.131505	0.056932	0.0185645	0.0686308	0.209395
Nab1	-0.663921	-0.836068	-0.172147	0.0295131	0.0079308	0.620659	19.6627	17.5628	16.0175	9.39992	8.27026	11.5176	11.1223	9.31147	9.26493	12.4588
Nadk2	0.361956	0.9446	0.582644	0.243802	0.00637262	0.107138	4.39571	3.73559	4.00112	3.96273	3.66985	5.94994	7.94368	6.86282	8.42473	5.43846
Nalcn	-0.47716	1.08775	1.56491	0.253119	0.00920159	0.00763173	2.09667	1.85295	1.6188	1.09686	1.18526	1.15021	4.34494	2.78586	4.57079	2.30026
Nanos1	-1.73247	-1.01979	0.712683	0.00644166	0.040512	0.257564	1.37056	1.1676	1.54234	0.243221	0.315712	0.525823	0.800309	0.376952	0.843273	0.798421
Nans	1.72676	1.19529	-0.531468	0.000304402	0.00156828	0.12679	14.2463	20.261	15.9504	49.016	52.444	44.1554	39.9378	38.2612	37.9726	34.6939
Nap1l1	-0.218525	-0.946203	-0.727678	0.603593	0.0211867	0.117042	118.545	150	102.06	112.973	70.0686	92.5946	74.3133	64.016	55.3729	93.327
Nasp	-0.350683	-1.20227	-0.851587	0.486652	0.0189369	0.133041	1503	2420.63	1932.88	1802.92	932.186	1228.6	901.098	1009.36	660.208	1376.76
Nav1	-0.73164	-1.25832	-0.526678	0.0144518	0.000600613	0.095023	139.038	157.374	119.655	61.6562	81.0922	76.7887	54.0848	62.1753	58.1276	89.9991
Nbpf1	0.936613	1.44952	0.51291	0.00245727	0.000140916	0.0718434	22.7931	24.1709	25.1887	37.6559	39.79	42.6302	63.3597	65.3249	68.06	43.2193
Nbpf11	0.344031	1.13725	0.79322	0.205916	0.00111948	0.0227362	16.6568	11.9008	16.3599	12.8804	18.4118	18.2269	30.1191	32.697	35.3225	21.3972
Nbpf12	0.152879	0.83017	0.67729	0.609314	0.0071618	0.0487461	8.64633	6.39428	8.25956	5.56593	8.52086	8.43963	12.1891	13.3307	15.5785	9.65833
Nbpf25p	1.74029	1.91052	0.170234	0.00189821	0.000640093	0.705983	9.39355	6.54746	7.46176	20.7832	24.4384	22.1147	27.6584	27.0568	32.9144	19.8187
Nbpf8	0.0858616	0.585925	0.500064	0.783507	0.0337555	0.118565	202.344	194.561	226.098	161.088	214.344	199.947	257.84	314.885	359.376	236.72
Nbpf9	0.567355	0.72048	0.153125	0.0211354	0.0050401	0.566522	2.56752	2.24968	2.5579	2.76791	3.37485	3.34731	3.66133	3.91436	4.51542	3.21736
Nbr2	0.995583	1.8286	0.83302	0.00738039	0.000179112	0.0328274	3.68804	2.85978	3.21681	4.12662	6.32726	6.49204	9.35913	11.3633	13.7057	6.79318
Ncapg2	-0.313958	-1.67742	-1.36346	0.705646	0.0334757	0.129359	7.94602	9.86476	14.6238	6.55171	4.81795	11.4267	3.74769	5.29111	1.09625	7.26289
Ncoa2	-0.275267	-0.676513	-0.401246	0.327642	0.0203247	0.209839	1005.48	1032.51	921.867	771.577	584.856	759.784	664.773	634.839	551.981	769.74
Ncoa5	-0.27268	-0.743861	-0.471181	0.254913	0.0060726	0.0977168	14.4524	15.627	16.0813	10.5076	10.4796	12.2697	8.86581	8.90803	9.77285	11.8849
Ncoa7	1.77606	1.16168	-0.614373	0.000419612	0.00286291	0.105724	48.2843	58.0898	51.9853	188.303	131.091	148.267	115.348	110.793	128.657	108.98
Ndel1	1.30777	0.887875	-0.419899	0.00785517	0.0353497	0.375177	6.30269	10.059	6.23012	20.1085	14.7824	13.6016	14.0422	13.6937	14.4489	12.5855
Ndrg4	0.759093	0.898393	0.1393	0.0245728	0.00883093	0.721891	78.0404	41.7001	58.3283	64.1963	99.2985	97.0973	114.064	102.172	110.897	85.0883
Ndst3	-0.371586	-1.16754	-0.795951	0.327538	0.00700443	0.0935697	0.36014	0.422176	0.342031	0.25353	0.230365	0.270629	0.150779	0.145081	0.20262	0.26415
Ndufs2	-0.454722	-0.601161	-0.146439	0.103373	0.0322094	0.664414	21.1747	17.6481	24.5532	10.0682	16.7306	13.4493	12.8436	15.1063	13.5356	16.1233
Nebl	-0.0524051	0.964681	1.01709	0.909121	0.0137735	0.0303939	47.4063	43.4982	30.3053	38.8614	26.892	34.9848	89.856	65.0277	81.4206	50.9169
Nedd4	1.22504	1.66129	0.436251	0.00139239	0.000165798	0.171379	5.7017	6.02054	5.1966	11.4664	10.2469	12.5723	19.0152	15.0056	19.3625	11.6209
Nek11	0.226351	1.47236	1.24601	0.55282	0.000873676	0.00923643	2.41901	1.62913	2.28508	2.22761	2.23244	1.99408	5.78245	5.47076	6.38159	3.38024
Nek6	-1.5416	-1.04718	0.494419	0.0150484	0.0452048	0.485494	2.09137	1.03807	1.94044	0.315487	0.483389	0.736051	0.889943	0.533584	1.05551	1.00932
Nemp2	-0.878585	-1.49728	-0.618699	0.122323	0.0142433	0.365083	1.41355	1.2525	2.58115	0.559849	0.836983	1.12044	0.476212	0.937122	0.440563	1.06871
Nes	-0.614498	-0.661928	-0.0474298	0.062772	0.0399016	0.919423	54.6046	70.6552	64.4825	41.7604	29.8891	35.6277	39.2633	42.2519	38.9106	46.3828
Neto2	-0.0574821	-0.61761	-0.560128	0.845966	0.0195153	0.0684478	97.5556	93.479	87.5998	76.4539	65.652	90.1538	65.2627	57.0035	59.0548	76.9128
Neurl1	-1.83583	-1.57066	0.265168	0.0307236	0.0398796	0.824474	1.06941	0.564449	0.718164	0.0282899	0.367935	0.0981114	0.289603	0.207756	0.287048	0.403418
Ninl	-0.486159	-0.724526	-0.238368	0.102875	0.0188153	0.492986	6.72164	7.4112	5.87556	3.13559	4.8228	4.54387	3.70398	4.41723	3.98388	4.95731
Nipbl-As1	-1.09605	-0.817591	0.278457	0.00830158	0.0229941	0.508498	30.6165	31.1541	21.3996	12.7324	9.55428	11.4495	15.7951	15.9121	15.3255	18.2155
Nipsnap2	-0.215364	-0.686906	-0.471542	0.488132	0.0258042	0.172962	17.8387	17.1395	15.3574	14.3629	11.5463	11.4347	12.1254	10.4139	8.68963	13.2121
Nit1	0.159411	1.30737	1.14796	0.771617	0.0122745	0.0542712	2.77557	1.23959	3.08223	1.35783	3.17286	2.34269	5.38774	5.64408	6.3489	3.4835
Nkain2	0.0641916	-0.831017	-0.895209	0.889517	0.0333132	0.0578192	15.4103	16.7994	11.6696	16.4618	10.4637	12.6006	8.16644	7.0998	9.45759	12.0144
Nkx2-1	-0.76659	-1.10815	-0.341555	0.021299	0.0025741	0.326818	19.2404	14.1618	19.8067	6.05356	9.98038	11.2402	8.11032	8.88071	7.47581	11.6611
Nkx3-2	1.39365	2.15306	0.759406	0.155343	0.0192381	0.404942	2.44132	0	6.67967	8.91233	8.73314	8.89791	10.8131	24.7918	15.4791	9.6387
Nlrc5	1.26849	2.59817	1.32969	0.0877453	0.0012919	0.0603915	8.49464	3.87678	8.99696	12.552	16.1802	18.8557	62.9873	48.3078	24.9052	22.7952
Nlrp1	0.934341	1.40338	0.46904	0.00402073	0.00029378	0.123464	9.23777	6.56041	8.24143	11.202	15.7534	12.7996	19.2996	19.965	23.7971	14.0952
Nme4	-0.540645	-0.806335	-0.26569	0.0491573	0.00664532	0.385257	28.653	28.9822	34.1086	15.1745	19.161	20.6696	19.8743	17.3765	15.1102	22.1233
Nme5	-0.108357	1.3303	1.43866	0.831866	0.00388774	0.0109336	0.397981	0.548453	0.376057	0.370342	0.329905	0.350282	1.08875	0.969969	1.19529	0.625225
Nme7	0.995981	0.986805	-0.00917573	0.00963988	0.00747911	0.987064	9.68794	12.3023	10.4108	20.6738	18.3902	16.9003	17.9892	20.7526	25.5328	16.96
Nmu	-1.51491	-2.01355	-0.498638	0.131371	0.0465605	0.763593	0.169274	0.239078	0.349131	0.032524	0.0753292	0.133303	0.0443929	0.13752	0	0.131172
Nmur2	1.18094	0.999073	-0.181867	0.00590666	0.0102104	0.671003	3.04657	3.55749	2.79358	4.97654	6.31543	7.34118	5.24714	5.2976	8.21095	5.1985
Nog	4.1194	6.13291	2.01351	0.0383023	0.000711171	0.0473117	0	0	0.00337235	0.0542445	0.0165675	0.0513064	0.1851	0.206941	0.10838	0.0695457
Nono	-0.183803	-0.602695	-0.418892	0.553425	0.0410614	0.211299	6094.51	7779.85	6611.19	5732.11	5080.75	4845.77	4649.17	4752.21	4156.64	5522.47
Nostrin	0.926372	2.94317	2.0168	0.495102	0.00383077	0.0521423	0.0208534	0.0133239	0.0276081	0	0.0610341	0.0360022	0.233795	0.127061	0.177453	0.077459
Notch2nl	-1.10069	-1.2817	-0.181006	0.0181287	0.00594945	0.763836	0.682053	0.697257	0.755726	0.293683	0.259341	0.326084	0.304999	0.340988	0.220603	0.431193
Nova1	-0.758584	-1.02759	-0.269002	0.0574572	0.0128626	0.567436	17.4796	21.6199	15.5432	10.3509	8.35943	9.3599	10.014	6.79654	10.013	12.1707
Nox4	2.76483	3.20714	0.442313	2.51637e-05	8.46448e-06	0.190528	9.30468	6.69286	6.75587	45.6822	44.7605	42.3322	67.4802	56.0997	84.4515	40.3955
Npc2	-1.02998	-1.19698	-0.166999	0.018328	0.00673718	0.744683	6.21432	6.14752	8.05296	2.63847	3.56965	2.43986	3.14312	3.76677	1.95749	4.21446
Npipb15	0.466776	0.897433	0.430657	0.326275	0.049008	0.412581	1.97533	1.08802	1.515	0.973925	2.25941	2.23434	2.3617	3.09888	3.01747	2.05823
Npipb2	0.419259	1.5179	1.09864	0.517368	0.00980669	0.0853485	0.529536	0.718967	0.595902	1.00684	0.6673	0.457108	1.59415	2.01656	1.55726	1.01596
Nprl2	0.822062	0.992152	0.170089	0.0775284	0.0308889	0.765484	11.9202	7.40165	15.9591	11.0323	24.1324	19.71	21.4022	24.8239	24.5395	17.8801
Nr3c1	1.30145	1.15885	-0.142594	0.000729605	0.000944554	0.658605	96.0999	107.074	85.8465	214.7	194.635	209.252	217.701	202.254	226.747	172.701
Nr6a1	-0.238477	-0.831187	-0.59271	0.42935	0.0102559	0.0965136	9.50613	7.65394	10.5799	5.50175	7.51491	7.42757	4.91005	5.33694	5.30002	7.08124
Nrav	0.144938	0.75423	0.609292	0.707703	0.0302536	0.128968	1.30097	0.911347	1.45675	1.28747	1.22845	1.00125	2.2064	1.83369	2.15764	1.48711
Nrde2	-0.371106	-1.11251	-0.741406	0.30311	0.00664569	0.0919233	92.4492	105.814	80.6575	60.701	59.2642	67.3648	46.1212	32.4201	50.2717	66.1182
Nrf1	-0.412289	0.803127	1.21542	0.309435	0.0414401	0.0206029	2.14258	1.56321	2.9286	1.08342	1.59128	1.67457	3.78113	4.82796	2.94212	2.50387
Nrl	1.27416	1.70561	0.431448	0.115595	0.0272465	0.592971	0.0910358	0.0423023	0.109567	0.0906375	0.306816	0.104779	0.233681	0.302556	0.323126	0.178278
Nrxn1	-0.659969	-1.20361	-0.543645	0.0939424	0.00633889	0.221311	25.4429	27.77	20.5977	17.6156	10.2984	12.2296	11.2934	9.55436	11.2788	16.2312
Nsun7	0.961671	1.1868	0.225126	0.0105914	0.0025643	0.558426	0.726841	0.51179	0.860718	0.850952	1.26937	1.45363	1.61201	1.71983	1.42774	1.15921
Nucks1	-0.110597	-0.736993	-0.626396	0.762892	0.0272703	0.102863	392.895	432.513	455.004	377.766	259.031	388.265	273.824	278.364	216.534	341.577
Nudt15	-0.0547187	-1.17238	-1.11766	0.91169	0.00799186	0.0292046	13.3426	14.7767	15.6007	11.3012	9.59986	15.8428	7.76276	7.41017	4.21106	11.0942
Numa1	-0.491961	-0.827641	-0.33568	0.135184	0.0169854	0.373495	101.783	116.057	81.681	69.2317	55.2837	60.1156	64.7714	55.8646	48.9622	72.6389
Nup107	-0.289189	-0.893322	-0.604133	0.531913	0.0431489	0.229385	36.4769	45.9541	56.4483	27.605	28.5542	43.3565	25.8089	33.2754	15.8	34.8088
Nup153	-0.206926	-0.590811	-0.383885	0.49175	0.0418198	0.24503	857.796	964.075	840.584	716.441	542.483	742.437	632.556	605.401	533.052	714.981
Nup214	-0.115698	-0.613871	-0.498172	0.741423	0.048592	0.16961	25.5165	35.5916	25.3008	22.8906	22.1906	24.7031	19.2622	20.9977	16.6037	23.673
Nup62	-0.397235	-0.72965	-0.332414	0.161469	0.0152466	0.303886	125.871	93.4193	134.106	60.3637	78.1178	94.6679	76.8687	76.7726	57.7071	88.6549
Nus1	1.26076	0.846269	-0.414487	0.000840102	0.00511238	0.170831	56.799	46.84	45.5202	98.0514	91.3837	119.949	100.49	75.3997	90.9347	80.5963
Nutm2d	-1.72101	-1.46744	0.253572	0.013669	0.0146072	0.796478	0.263563	0.18711	0.237793	0.0356359	0.0571409	0.0898819	0.0729607	0.0951648	0.0781806	0.124159
Nxt1	0.731268	0.628059	-0.10321	0.0314019	0.0469139	0.804597	10.8328	8.31838	13.5522	13.0007	19.1655	15.099	16.961	17.8031	15.7699	14.5003
Oas3	-1.04596	-1.78987	-0.743914	0.099308	0.0102666	0.31848	2.27268	2.21463	3.3114	0.872929	0.871206	1.58554	0.832986	1.11915	0.279638	1.48446
Obscn-As1	-1.08174	-1.08302	-0.00127918	0.0268276	0.0182071	0.998733	0.349347	0.242341	0.330361	0.0971683	0.13633	0.143602	0.149206	0.105416	0.184862	0.193182
Obsl1	-1.05413	-1.15473	-0.100601	0.0741848	0.0445518	0.903324	122.611	41.3999	99.0236	17.9161	47.3152	44.2827	40.8628	43.613	30.9741	54.2221
Odr4	0.95942	0.889905	-0.0695153	0.0405689	0.0450246	0.913324	7.3554	9.39919	6.99206	18.5517	9.99213	11.0498	14.8272	12.9239	16.3756	11.9408
Ogfod1	0.974397	0.814169	-0.160228	0.00166202	0.00312394	0.561175	34.3535	34.3906	34.605	61.0416	55.7537	58.8826	56.2893	61.8821	63.1683	51.1519
Ogfrl1	1.56278	1.26646	-0.296318	0.00135673	0.00293079	0.469215	15.0527	16.7927	11.9176	39.8509	29.4487	42.8315	33.5092	29.99	41.8451	29.0265
Ogt	0.585688	0.867736	0.282049	0.0363535	0.00459174	0.35288	7.86737	8.43027	7.59478	8.67085	10.9683	11.7249	12.5594	14.0208	16.9951	10.9813
Oip5-As1	0.970861	1.06887	0.0980053	0.00285446	0.00121335	0.766255	74.3635	64.8834	63.5731	114.776	98.0794	130.943	147.698	124.77	151.273	107.818
Olmalinc	-0.650246	-0.954169	-0.303923	0.144014	0.034691	0.568859	2.86032	6.11754	3.90932	2.34002	2.62178	2.26883	2.01794	2.59828	2.12248	2.98406
Or51e1	-3.94253	-3.98936	-0.0468293	0.000211457	0.000115657	0.975452	1.16175	0.838776	0.652138	0.00706853	0.0717828	0.0534853	0.0482402	0.0613481	0.0523376	0.327436
Or51e2	-0.820186	-1.17271	-0.352519	0.014627	0.00173051	0.30316	18.6556	13.7294	12.9244	5.29962	8.08221	8.97116	6.35815	6.3669	7.21694	9.73383
Oraov1	0.549135	1.07329	0.52416	0.0343049	0.000858107	0.0720175	8.65295	7.0672	8.80028	9.88554	10.1888	11.0252	16.1301	16.8971	18.332	11.8866
Ormdl1	0.645435	0.712829	0.0673943	0.0100396	0.00442679	0.815086	5.50383	4.85455	5.30384	6.17048	7.11665	8.00672	8.87752	7.70463	8.97848	6.9463
Osbpl10	0.607454	-0.614937	-1.22239	0.0151132	0.0112223	0.00168969	56.6827	53.6932	53.937	68.1567	76.3042	72.8054	36.5361	39.3131	31.1977	54.2918
Osbpl1a	-0.419643	-1.12623	-0.706588	0.258577	0.00716845	0.117474	2.54317	2.33263	2.51054	1.91937	1.29676	1.57064	1.148	1.3318	0.878247	1.72568
Oser1-As1	0.751381	1.85452	1.10314	0.132193	0.00160337	0.0515451	1.79013	1.14377	2.4079	2.09123	3.46964	2.39004	5.1141	8.23144	6.55925	3.68861
Osgepl1	-0.962069	-0.931483	0.0305864	0.014849	0.0123733	0.957083	20.5662	15.6411	19.5212	8.83286	9.11812	6.63441	9.21947	11.5627	8.19298	12.1432
Osmr	-0.141789	-1.43322	-1.29143	0.856401	0.0474047	0.138322	0.322376	0.528374	0.226389	0.289954	0.268931	0.250051	0.0814814	0.204966	0.0841927	0.250746
Osr1	-1.49863	-2.25886	-0.760228	0.142828	0.0379881	0.653523	0.648359	0.26039	0.255059	0	0.132533	0.19189	0.123073	0.030099	0.0741815	0.190621
Otop3	-2.50049	-3.39588	-0.895387	0.0032177	0.000590103	0.353021	29.2094	10.7626	17.8407	1.4174	4.60379	2.16564	2.67875	1.23745	1.4352	7.92788
Otud1	0.934438	2.0083	1.07386	0.0211714	0.000226331	0.0194757	1.5643	1.34476	1.5815	2.00739	2.35859	3.14261	6.59004	4.48265	6.9761	3.33866
Pabpc1l	0.211443	1.90242	1.69098	0.636511	0.000722586	0.00629594	6.07925	5.90794	6.87159	3.49681	6.69518	9.05494	19.1234	23.9886	27.1573	12.0417
Pacrg	0.119842	1.10405	0.984204	0.802437	0.00935802	0.0444745	1.11332	0.812958	0.742716	0.86213	0.912192	0.682301	1.96925	1.59751	2.06993	1.19581
Pacsin2	1.3663	0.864353	-0.50195	0.000172607	0.00153326	0.0579875	8.05214	8.31017	8.51833	18.002	18.0975	19.5892	14.4002	15.5287	15.3	13.9776
Pah	0.0588748	-1.61235	-1.67123	0.945638	0.0436966	0.0902299	0.499566	0.368295	0.39683	0.607909	0.224945	0.37595	0.175525	0.0780484	0.153885	0.320106
Paip2b	1.69936	0.958232	-0.741124	6.43417e-05	0.00116756	0.0152162	43.3603	44.5606	49.5268	117.041	148.612	122.578	86.0242	89.1919	91.3393	88.026
Pak1	-0.818595	-0.635808	0.182786	0.00893063	0.021805	0.570662	14.0327	14.3661	13.3137	7.13405	6.36092	7.01014	9.91573	9.40577	7.49431	9.8926
Papd7	-0.315265	-0.586964	-0.271699	0.208232	0.0234127	0.344828	7.19393	7.42389	8.71896	4.60488	5.4428	6.31444	5.32416	5.67387	4.50978	6.13408
Parl	0.536266	0.695802	0.159536	0.0910571	0.0288333	0.673458	8.06265	6.00675	8.86088	7.48154	12.2798	9.10066	10.8322	14.1119	11.9518	9.85425
Parp1	0.165202	-0.76036	-0.925561	0.528563	0.00667882	0.00918463	41.3171	46.7453	44.8612	45.2362	40.4894	43.5365	26.4583	26.9343	25.1902	37.8632
Parp4	0.0770697	0.65685	0.57978	0.790447	0.0148332	0.0621617	65.5902	74.6324	65.9456	66.1263	58.8787	63.7429	106.749	104.447	114.372	80.0538
Pawr	0.710564	0.730214	0.0196494	0.0424595	0.0315571	0.970442	15.971	14.905	12.4516	23.4611	15.1847	22.4456	26.527	21.9553	23.1877	19.5654
Pbld	-0.874923	-1.63861	-0.763686	0.176165	0.0192363	0.353302	0.64828	1.23763	0.475667	0.370676	0.416564	0.287671	0.272433	0.171326	0.297137	0.464154
Pcbp1	-0.165717	-0.643409	-0.477692	0.5993	0.0318915	0.16164	116.779	88.9351	132.66	61.2467	96.9418	104.708	74.1823	76.3461	64.2227	90.6691
Pcca	0.0987997	0.690456	0.591657	0.793923	0.0358579	0.121636	1.8522	2.40875	1.83586	1.7353	2.19081	1.7262	3.02876	3.31576	3.47063	2.39603
Pcdh7	4.47012	5.24211	0.771994	1.93357e-05	6.19726e-06	0.0741945	0.259066	0.264841	0.425298	4.38199	6.73991	8.49801	11.3598	12.4176	14.3684	6.52388
Pcdh9	0.214974	-0.628336	-0.84331	0.415859	0.0200695	0.0152162	47.6015	54.8538	41.6839	47.0872	47.9838	50.8477	31.6825	31.5347	30.3581	42.6259
Pcdhga5	-0.638034	-0.847918	-0.209884	0.0704016	0.0177355	0.623657	5.15389	4.01513	3.63911	2.20058	2.48468	2.39359	2.64695	1.90989	2.48932	2.99257
Pcdhga7	-0.873657	-1.2261	-0.352443	0.0783011	0.0166714	0.572303	10.6884	9.88288	7.13282	3.17231	4.46498	5.30086	3.96915	2.54147	5.21973	5.81918
Pcgf1	0.451346	0.774859	0.323513	0.146112	0.0165896	0.355298	1.09385	1.00785	1.20577	1.02259	1.66105	1.24277	1.66867	2.00233	1.97396	1.43098
Pcgf3	-0.92054	-1.0453	-0.124758	0.00539722	0.00198441	0.719176	26.5403	23.7828	22.4351	9.3659	12.5473	11.5124	13.5552	12.4653	9.11689	15.7023
Pcid2	0.252119	0.747286	0.495168	0.510951	0.0392928	0.228248	2.72176	2.103	3.26483	2.34153	3.53226	2.47698	3.69015	5.40968	4.4611	3.33348
Pcnt	-0.430835	-0.935468	-0.504632	0.19274	0.00992285	0.185017	22.5612	29.1351	25.3147	16.0391	12.7875	21.1498	14.544	13.0346	12.8463	18.6014
Pcnx2	0.242794	0.701909	0.459115	0.37881	0.0144292	0.142345	4.29218	4.17613	3.63748	4.03238	4.05596	4.33201	5.82353	6.06251	7.73854	4.90564
Pcoth	1.59341	1.20599	-0.387419	0.00676403	0.0206592	0.444171	0.111045	0.0902999	0.128303	0.282539	0.334856	0.267235	0.276659	0.254238	0.252658	0.221981
Pde10a	0.630799	0.806214	0.175415	0.0863802	0.0283733	0.689297	2.00168	1.76045	1.52013	2.54677	1.98251	2.52485	3.59177	2.21114	3.38313	2.39138
Pde11a	-0.200202	-0.845223	-0.645021	0.469673	0.00560455	0.0523082	65.5134	68.4266	59.1772	50.3097	42.1448	53.3956	33.1791	35.2994	38.9622	49.6009
Pdgfc	-0.640114	-1.57616	-0.936049	0.15066	0.00374753	0.107185	0.691578	0.556431	0.766385	0.335067	0.299871	0.515914	0.276533	0.244506	0.147446	0.42597
Pdhb	-0.24572	-1.02606	-0.78034	0.323172	0.00123994	0.0180793	15.036	16.5533	17.0278	11.8187	12.6582	11.1068	7.71378	8.77158	7.37668	12.007
Pds5b	-0.522409	-1.06305	-0.540639	0.228174	0.0196348	0.27407	18.4325	24.5013	18.4485	15.7248	7.90444	13.3761	10.569	10.2823	8.68056	14.2133
Pdxk	1.21349	1.0111	-0.202388	0.0152475	0.0271091	0.714203	7.27586	3.2675	6.56366	6.53811	14.1613	13.7637	11.0627	10.7741	12.0491	9.49511
Pebp1	-0.168418	-0.664716	-0.496298	0.596158	0.0289616	0.150531	26.735	24.8071	27.4146	17.5343	26.207	17.277	18.3885	18.0005	13.265	21.0699
Peli2	-0.554245	-0.782961	-0.228716	0.0616377	0.0117807	0.499691	1482.95	1298.91	1093.11	751.389	662.489	872.829	734.167	647.954	862.228	934.003
Pex5	1.1227	1.18823	0.0655337	0.00858369	0.00474602	0.899027	10.1362	7.0666	11.5762	11.0519	22.3083	21.4458	19.4183	22.0297	23.5648	16.5109
Pfdn2	0.729495	0.907107	0.177612	0.113539	0.0459583	0.761188	15.5286	26.3761	31.0634	40.4213	38.7292	25.7457	38.2498	47.323	51.9724	35.0455
Pfkfb2	0.305657	0.753078	0.447422	0.204309	0.00577321	0.113042	45.455	41.7847	47.572	38.5879	57.1418	49.422	73.7452	69.6597	82.9183	56.2541
Pfn1	-0.193665	-0.904687	-0.711022	0.631207	0.0208035	0.107986	86.1428	146.168	127.79	103.84	88.1344	82.2149	63.1048	70.4034	60.6459	92.0493
Pgr	1.58344	1.82107	0.237634	0.00802834	0.00256037	0.675912	1.08284	1.32083	0.712452	2.91487	2.09152	2.87029	3.63796	2.63913	4.36909	2.40433
Phf2	-0.822834	-0.979656	-0.156822	0.00439603	0.00121118	0.578093	17.9594	15.1866	13.4449	7.22469	7.73631	7.85661	8.47366	7.97387	7.08955	10.3273
Phip	-0.259624	-0.79775	-0.538126	0.543153	0.0479521	0.244144	7.60463	10.0791	6.93941	6.36235	4.15844	7.4299	5.27335	5.10524	3.89433	6.3163
Phkg1	1.77104	1.5276	-0.243447	0.0221243	0.0338946	0.75931	0.483451	0.332653	0.708977	0.633553	2.17688	1.92612	1.11183	1.9638	1.63814	1.21949
Phldb1	-0.679605	-0.64951	0.0300946	0.0424357	0.041516	0.952388	294.905	168.703	278.47	114.945	144.4	139.965	144.538	184.597	138.125	178.738
Phyh	0.414808	-0.837703	-1.25251	0.193144	0.0148561	0.00805014	7.56215	4.74511	6.57396	5.72251	8.09166	7.98625	3.68031	2.75249	4.04311	5.68417
Pias2	-0.850515	-0.788831	0.0616836	0.00626661	0.00673704	0.863486	12.0154	13.5502	11.5003	5.52291	5.61027	6.81074	7.05446	6.58095	7.84674	8.4991
Piga	2.03303	1.76924	-0.26379	4.83788e-05	7.73883e-05	0.362482	4.77623	5.12943	6.00044	18.3431	16.9094	21.3848	18.1588	18.7821	17.2782	14.0847
Pigz	-1.67065	-0.937979	0.732671	0.00222466	0.0190649	0.156235	3.99061	3.05096	3.08866	1.03762	0.976091	0.706623	2.01112	1.66257	1.53658	2.00676
Pik3ap1	-1.1465	-2.17453	-1.02804	0.0278507	0.000975289	0.0992571	6.03082	5.74539	5.83798	2.68298	1.65897	2.63718	1.97465	1.01853	0.865606	3.16135
Pik3c2g	1.36186	2.42039	1.05853	0.123718	0.00586787	0.18518	10.6416	5.09946	7.04432	25.8991	12.9776	13.7792	53.5779	48.0898	18.6438	21.7503
Pip4p2	0.499146	0.695395	0.196249	0.0791707	0.0165441	0.547626	72.0311	52.5027	54.5326	72.1474	69.513	76.6199	100.42	95.4889	91.3767	76.0702
Pirt	4.06742	8.56915	4.50173	0.18818	0.000139184	0.002974	0	0	0	0.0228356	0.0122053	0.0647962	0.950653	0.457364	1.01449	0.280261
Pitpna	0.682104	0.654577	-0.0275276	0.0105525	0.00986705	0.938046	16.3863	16.6558	15.0985	22.8981	22.6916	21.3295	25.4497	25.7894	24.5029	21.2002
Pkd1p5-Loc105376752	0.0970692	0.978566	0.881497	0.859486	0.0280605	0.0930409	0.367278	0.221629	0.380892	0.180014	0.361637	0.364012	0.525303	0.712796	0.694527	0.423121
Pkhd1l1	0.493157	3.8499	3.35674	0.810763	0.00223962	0.0160277	0.351477	0	0.223357	0	0.365764	0.32363	1.57622	2.56988	5.27808	1.1876
Pkn3	-2.01476	-2.20537	-0.190609	0.0792223	0.0450063	0.925845	0.271933	0.10278	0.429992	0.00466069	0.0871878	0.0749402	0.0763381	0.0964584	0	0.127143
Pknox1	-0.488202	-0.802522	-0.314319	0.0682966	0.00625063	0.292514	41.9439	37.3237	46.5525	23.626	22.8626	31.5324	24.9145	23.6828	23.2339	30.6303
Pla2g16	-0.0648237	-3.12145	-3.05663	0.957121	0.0251339	0.0749058	1.74914	0.609591	0.926288	1.74149	0.775671	0.274527	0.264112	0	0.0795959	0.71338
Plac1	1.75805	4.17386	2.41581	0.172475	0.00121118	0.028028	0.031172	0.0398336	0.140315	0.0379324	0.476449	0.143511	0.906063	1.79803	2.01286	0.620685
Plcl1	-0.901831	-1.61362	-0.711786	0.02084	0.000814948	0.0938879	9.75847	11.3617	6.85806	4.70973	3.69535	4.62439	2.88104	3.16827	3.12457	5.57573
Pld5	1.38161	1.34807	-0.0335408	0.0106717	0.00867046	0.962001	0.644047	0.58786	0.433641	1.142	1.06518	1.50373	1.3448	0.979186	1.82378	1.05825
Plekha3	0.950336	0.713582	-0.236754	0.00511336	0.0157549	0.462372	9.82538	9.73051	7.41455	14.5866	15.1774	15.3232	16.2582	13.6496	14.1153	12.8979
Plekha6	0.17669	-0.665931	-0.842621	0.435696	0.00708264	0.00835469	7.30293	6.49664	5.9108	5.61183	6.83644	6.92331	4.35162	4.01805	4.0102	5.71798
Plekhb1	-0.609426	-1.40157	-0.792146	0.100983	0.00219527	0.0800929	30.4645	35.2622	26.4597	14.3272	22.8295	15.1603	12.65	12.6139	9.50325	19.919
Plgla	-1.52222	-3.0839	-1.56168	0.0264598	0.00107935	0.12304	0.583322	0.480907	0.981529	0.320568	0.16522	0.17326	0.0859478	0.114652	0.037676	0.327009
Plppr2	-1.25736	-0.853554	0.403803	0.0127456	0.0489455	0.435773	23.4625	10.5123	16.833	3.52444	7.53509	7.25536	9.15634	8.54193	9.96574	10.7541
Pltp	1.28712	2.62282	1.3357	0.193779	0.00561423	0.123514	0.0846988	0.0240519	0.0697723	0.0343559	0.232596	0.0866535	0.414225	0.474024	0.273225	0.188178
Plxdc1	-0.640847	-1.23129	-0.590438	0.269998	0.0392857	0.42632	1.26457	0.603549	1.21833	0.389342	0.574748	0.789115	0.493465	0.59413	0.213542	0.68231
Plxna1	-1.50953	-0.795812	0.713714	0.000876236	0.0158586	0.0664255	72.7781	39.5856	61.4045	13.3087	19.3661	19.9691	35.665	32.7028	30.3822	36.1291
Plxnd1	-1.89328	-1.37331	0.519974	0.000553413	0.00205548	0.210886	63.5525	29.3538	47.1938	8.50919	10.1242	13.8423	18.9341	17.9779	16.2199	25.0786
Pmaip1	1.24358	1.27339	0.0298076	0.00331226	0.00207776	0.954015	0.684015	0.853016	0.717189	1.75832	1.2221	1.63779	1.87527	1.83225	1.73534	1.36836
Pmfbp1	-0.806858	-1.12085	-0.313991	0.0911485	0.0210373	0.59544	37.3801	66.9626	50.3206	24.6564	20.4495	32.971	23.2099	25.5431	22.0336	33.7252
Pmm2	1.14897	0.929303	-0.219665	0.00147698	0.00328974	0.477772	20.942	26.6293	22.7404	43.8435	47.9077	44.1403	43.2225	42.0518	48.98	37.8286
Pms2cl	0.566695	0.753862	0.187167	0.063491	0.014998	0.590438	101.011	94.7043	125.881	144.295	134.61	135.216	196.04	167.692	179.167	142.068
Pnpla3	-0.929234	-0.878299	0.0509352	0.0215381	0.0188621	0.930271	5.48973	3.44379	5.10078	1.88264	2.27217	2.24019	2.40388	2.71649	2.49814	3.11642
Pofut2	0.575149	0.782315	0.207166	0.044482	0.00903337	0.516952	15.9526	13.8076	14.891	15.6852	23.4629	18.5568	24.0941	23.7428	28.5767	19.8633
Poglut1	0.672686	0.733832	0.0611461	0.014627	0.00712562	0.854426	190.444	145.213	164.124	224.641	242.765	219.711	258.127	278.785	288.236	223.56
Pola1	-0.164002	-0.851569	-0.687567	0.624073	0.0116169	0.0696687	18.097	21.8304	20.0445	15.288	12.4086	18.996	11.8362	11.8532	9.61426	15.552
Pola2	-0.309684	-1.43297	-1.12329	0.598779	0.0158743	0.0931565	4.64951	3.37914	7.18713	1.93235	3.36979	5.49081	2.14019	2.18657	1.25968	3.51057
Polb	0.577298	0.757778	0.18048	0.034546	0.00773621	0.553246	2.26321	2.19011	2.41255	2.85208	3.29652	2.72289	3.79556	4.16522	3.61494	3.03479
Pold3	-0.0122633	-0.697853	-0.68559	0.979063	0.0489485	0.105621	6.17868	8.04218	6.696	6.47119	4.49765	7.10043	4.82145	4.28144	3.83011	5.76879
Pole2	-1.02464	-2.15015	-1.12551	0.152499	0.00973357	0.226755	1.18166	1.56592	1.88889	0.372796	0.547951	1.12078	0.427062	0.50666	0.0876286	0.855482
Polh	-0.775905	-0.765443	0.0104619	0.05618	0.0479625	0.987458	11.1873	12.7141	19.6514	5.90884	7.22981	9.15028	7.7884	10.5196	7.29182	10.1602
Polr3c	0.774838	0.71931	-0.0555284	0.0288805	0.0322094	0.906568	2.78073	3.81392	2.93454	5.49054	4.40629	4.23146	5.17655	5.40606	5.17958	4.37996
Pom121c	-0.106061	-0.76526	-0.6592	0.770827	0.022415	0.0872974	14.0087	17.1405	12.0614	13.29	10.3614	11.1651	9.04481	8.5243	7.98438	11.509
Pomgnt1	-0.519867	-0.671581	-0.151714	0.0917662	0.0301549	0.685904	21.4594	13.0692	16.3442	7.74583	12.8058	10.1412	11.2837	11.2055	9.0765	12.5701
Pon2	-0.364993	-1.13214	-0.767145	0.119465	0.000516409	0.0150708	110.948	91.6499	95.3311	61.0185	69.0759	70.3365	48.5058	49.3155	37.3819	70.396
Pop1	-0.22272	-0.648842	-0.426122	0.39769	0.0173659	0.159927	5.89346	5.17084	5.06973	3.36276	4.51173	4.1056	3.43074	3.48211	3.31704	4.26045
Potej	-1.053	-4.35454	-3.30154	0.0407429	7.31633e-05	0.0068804	0.579642	0.685837	0.477492	0.208993	0.195483	0.321219	0.0178288	0.0348819	0.0214924	0.282541
Pou2f1	-0.960165	-0.988314	-0.028149	0.00410869	0.0025628	0.947049	25.295	26.6219	30.4721	11.0953	10.5427	15.2701	13.7211	15.1213	12.624	17.8626
Pou3f2	-1.46396	-1.55114	-0.0871871	0.0211164	0.0108981	0.930271	2.99116	4.37972	2.93704	0.606645	1.01326	1.57791	1.03503	1.41753	0.93579	1.87712
Pou3f3	-0.803655	-1.31237	-0.508711	0.131626	0.0195307	0.464629	17.0892	27.0371	19.6081	8.91233	9.26242	13.581	7.77189	10.9084	6.11016	13.3645
Ppfia4	-2.34403	-1.75206	0.591965	0.00812236	0.017061	0.546412	2.21496	1.3811	3.32105	0.113658	0.485991	0.568225	0.376757	1.05148	0.627831	1.12678
Ppfibp2	-0.839626	-0.671752	0.167874	0.006734	0.014356	0.592484	10.2706	11.2754	9.56329	4.43647	5.15767	5.56768	6.12615	6.6037	6.78851	7.30995
Ppm1e	0.040414	0.707745	0.667331	0.921902	0.0311547	0.0844407	19.7131	20.5698	19.2109	19.801	15.4389	17.7216	31.5799	27.055	38.3027	23.2659
Ppp1r13b	-0.597325	-0.733004	-0.135679	0.0974107	0.0392277	0.771104	2.00814	2.31234	1.69158	1.18155	0.954463	1.32709	1.20039	1.35355	1.04939	1.45317
Ppp1r14b	-0.00936289	-0.744456	-0.735093	0.985066	0.0368275	0.081376	10.8371	16.9275	14.6522	13.4063	12.0074	11.2865	9.23889	9.12557	7.12887	11.6234
Ppp1r14c	1.11198	1.11964	0.00765823	0.00937151	0.00639312	0.990206	0.516109	0.337428	0.581587	0.847124	0.862619	1.02918	1.01173	0.90684	1.23765	0.814475
Ppp1r3d	0.165823	0.607785	0.441961	0.54639	0.0225267	0.139679	5.1668	5.22471	5.73185	4.14044	5.72835	5.91456	7.80267	8.16759	8.55092	6.26977
Ppp1r3e	-0.887447	-0.872414	0.0150326	0.0246788	0.0197498	0.980496	60.3232	63.3809	57.7853	20.8799	30.6901	33.6349	29.8355	28.0974	41.066	40.6326
Ppp2r5b	0.659279	1.2227	0.563416	0.274076	0.0430563	0.414737	25.0761	7.06585	17.9049	11.1858	31.8175	25.3351	41.3869	35.4508	37.6918	25.8794
Ppp2r5d	-0.507795	-0.63911	-0.131315	0.0735129	0.0247849	0.704413	6.43347	5.59646	8.20948	3.29944	4.3964	4.69047	4.58472	4.67481	3.66642	5.0613
Ppp5c	-0.23859	-0.769154	-0.530565	0.346183	0.00650767	0.0784737	6.84827	5.88858	7.62921	4.1265	4.96754	5.92301	4.33598	4.17001	3.38164	5.2523
Prag1	-0.51258	1.09865	1.61123	0.349089	0.0252732	0.0175938	2.53462	0.9055	1.57318	0.795953	1.02812	1.22337	4.27777	2.85624	3.54701	2.08242
Prdm10	-0.386666	-1.07679	-0.690126	0.294146	0.0087014	0.120782	3.69633	4.12511	3.49079	2.86371	2.06753	2.58097	1.99531	1.41138	1.94892	2.68667
Prdm11	-0.839195	-1.34509	-0.505896	0.0328093	0.00274222	0.252697	1.01549	0.884765	0.788875	0.388078	0.562225	0.32842	0.36591	0.35795	0.323473	0.557243
Prdm16	-1.01816	-1.24024	-0.222078	0.0486627	0.0162666	0.749777	4.02663	1.55561	2.87622	1.29145	1.1369	1.2215	1.39982	1.11578	1.03123	1.73946
Prdm4	0.732282	0.847956	0.115675	0.0178992	0.00667882	0.744878	2.88835	3.52342	2.99469	4.80788	4.46357	4.28345	5.6488	5.22928	6.07846	4.43532
Prdx6	0.34897	0.780743	0.431773	0.30466	0.0252584	0.261576	86.0489	61.6231	107.537	63.2665	119.088	100.774	140.169	154.444	139.93	108.098
Prim2	-0.641108	-1.06662	-0.425512	0.188805	0.0318424	0.462839	5.66165	5.89795	8.05773	3.31371	2.61168	5.13517	3.52639	3.91214	1.89448	4.44566
Prkaa1	-0.430538	-0.653469	-0.222931	0.191345	0.046394	0.571242	29.5986	35.6824	26.0983	22.6015	16.3625	19.8079	18.2638	21.2689	18.7991	23.1648
Prkaa2	-0.586654	-0.802026	-0.215372	0.0814955	0.0198782	0.585491	17.0991	19.3563	16.0305	9.50949	7.57524	13.4598	10.5518	9.51345	10.1017	12.5775
Prkd3	-0.876346	-0.753721	0.122625	0.00732438	0.0110801	0.729639	3.7144	3.66901	3.3143	1.4064	1.69725	1.97443	2.23958	2.19677	1.88476	2.45521
Prmt5	0.604598	0.639662	0.0350642	0.0234061	0.0140902	0.922618	15.7695	16.4365	20.0867	19.3106	25.5248	24.521	28.9372	27.9357	24.4981	22.5578
Proser2	0.552558	1.28993	0.737375	0.425947	0.0368312	0.273595	0.150371	0.192154	0.159263	0.130702	0.314364	0.135985	0.392477	0.497376	0.30108	0.252641
Prr15l	-0.997622	-1.81262	-0.814999	0.0795929	0.00597023	0.262122	0.5879	0.293348	0.679001	0.211214	0.28769	0.173996	0.0976471	0.21379	0.134528	0.297679
Prr26	0.714954	0.939138	0.224184	0.135092	0.043563	0.689401	1.12526	1.26877	0.683535	1.59752	1.11217	1.59988	1.73158	1.82835	2.18679	1.45932
Prr29-As1	2.46076	2.79276	0.332	0.114821	0.045674	0.817862	0.00318172	0.0162632	0.00168493	0.0580764	0.010347	0.0219723	0.0264234	0.0336032	0.0573354	0.0254319
Prr36	-0.748356	-1.74895	-1.0006	0.386833	0.0437828	0.30594	74.3227	196.41	52.1163	94.7951	34.1606	38.0495	37.6756	32.3217	28.7501	65.4002
Prss2	1.20381	2.83737	1.63356	0.351959	0.0101966	0.123848	0.031689	0.0242965	0.0302065	0.0077123	0.123664	0.00729457	0.157901	0.247146	0.228417	0.0953697
Prss3	3.7627	8.26616	4.50346	0.285461	0.000378522	0.00676756	0	0	0	0	0.00456185	0.0242181	0.163095	0.341887	0.217674	0.0834929
Prss8	0.742642	0.951779	0.209138	0.0369839	0.00906225	0.590034	2.02924	1.44311	1.48578	1.93252	2.85771	2.31527	3.09203	3.34015	3.03845	2.3927
Prtfdc1	-0.443395	-0.898912	-0.455517	0.125231	0.00598941	0.175128	225.226	240.919	264.901	157.566	152.798	156.313	131.001	152.137	108.095	176.551
Prx	0.165987	1.33272	1.16673	0.822326	0.0270513	0.0955809	0.646632	0.267335	0.493509	0.162003	0.686523	0.481574	1.05823	1.35968	1.1424	0.699765
Psmc3ip	0.0595853	-1.75395	-1.81354	0.940756	0.0132472	0.0320166	5.07495	8.58567	8.06257	7.47737	4.38689	7.92826	2.69778	2.88287	0.862014	5.32871
Psmg1	0.633648	0.618794	-0.0148541	0.0215271	0.0186112	0.97032	4.75613	4.08262	5.91891	6.12732	6.7248	7.02117	7.89968	7.71944	6.96625	6.35737
Pspc1	-0.559423	-1.12983	-0.57041	0.163571	0.0103081	0.217059	6.48259	8.6594	7.22906	5.6096	3.65038	3.85331	3.97191	3.63272	2.66518	5.08379
Ptchd1	1.27716	1.95617	0.679012	0.00328965	0.000212069	0.088652	140.503	132.586	156.061	341.072	277.432	280.304	514.606	451.9	696.091	332.284
Ptchd4	0.534169	-0.824654	-1.35882	0.184207	0.0419788	0.0142042	16.7081	19.8451	11.6083	24.5674	16.4514	19.2715	10.1102	9.30296	7.91666	15.0868
Ptger4	-0.586448	-0.939512	-0.353064	0.0315654	0.00249504	0.228248	193.212	128.053	139.566	70.6829	100.252	94.9231	75.9942	81.5906	80.235	107.168
Ptgfr	2.64929	3.51663	0.867344	0.0424357	0.00392031	0.355548	0.0735858	0	0.27278	1.6118	0.574327	0.677557	1.34444	1.61411	2.72574	0.98826
Ptma	0.00223668	-1.24675	-1.24898	0.997109	0.0135734	0.036368	406.843	645.149	542.292	615.99	345.289	416.26	260.686	244.569	173.339	405.602
Ptp4a1	1.26924	0.948932	-0.320304	0.0024921	0.00831907	0.387927	54.9012	48.9025	44.9753	110.569	77.1757	121.732	109.203	80.5439	96.6834	82.7429
Ptpdc1	0.0503228	1.59247	1.54215	0.860884	9.26697e-05	0.000751065	25.2654	22.1541	24.6425	19.1886	23.4425	22.1147	65.5512	64.7891	85.831	39.2199
Ptpn18	-0.306487	-0.844271	-0.537784	0.393353	0.021805	0.185295	15.7955	20.909	15.3409	14.7258	10.1467	11.583	10.3883	9.06113	9.71146	13.0735
Ptpn4	0.682879	0.736179	0.0533002	0.0343062	0.020243	0.902932	68.4021	65.177	54.0947	92.0791	69.8464	98.6717	106.533	90.7631	114.505	84.4525
Ptprb	1.11683	2.68666	1.56983	0.0268276	0.000199113	0.011229	1.6697	1.92988	1.13756	3.21895	3.55689	1.96495	10.8439	8.04743	11.2315	4.84452
Ptprh	0.886576	2.21048	1.32391	0.0554029	0.000404324	0.0186971	1.19003	0.466578	0.802075	1.02849	1.69313	1.18291	3.70609	3.29039	4.28488	1.96051
Pvt1	0.724759	0.742376	0.0176163	0.0590185	0.0428068	0.976095	1.44729	0.876892	1.54609	1.67008	1.87454	2.06787	1.76146	2.29077	2.46067	1.7773
Pxdc1	0.324518	1.97142	1.6469	0.670352	0.00365101	0.0282732	0.321588	0.056038	0.239971	0.195666	0.275714	0.218717	0.922607	0.926288	0.687802	0.427155
Pxmp2	-0.386195	-1.35142	-0.965228	0.494538	0.0218634	0.157814	4.84346	2.03086	6.07168	1.74975	3.39632	3.57126	1.66551	1.93669	1.51528	2.97565
Rab24	0.876043	1.14443	0.268385	0.0124866	0.00224688	0.445819	9.52114	7.62586	9.32281	9.47348	18.0485	14.8299	18.9454	19.547	19.7154	14.1144
Rab31	0.0637954	-1.99096	-2.05476	0.929885	0.0104193	0.0293592	0.859517	1.04604	0.997042	1.19534	0.612275	0.942165	0.305917	0.23276	0.163902	0.706107
Rab3gap1	0.497536	0.897422	0.399886	0.0700215	0.00396602	0.189647	57.3225	66.7616	61.4143	79.5034	76.5839	71.1386	103.292	116.011	126.635	84.2958
Rab3gap2	0.641541	0.659885	0.0183442	0.0221243	0.0151426	0.965068	50.9811	51.836	43.0966	68.1456	64.1982	64.9254	76.0263	70.627	83.8354	63.7413
Rab40b	-0.840161	-0.878126	-0.0379648	0.0481972	0.0325324	0.953765	6.94865	4.33881	4.17111	1.89771	3.14563	2.3175	3.42634	2.35749	2.50986	3.45701
Rabepk	0.88934	1.14403	0.254692	0.019601	0.0040067	0.517659	73.5724	62.677	86.5811	94.1196	157.461	107.116	165.544	160.411	168.085	119.507
Rabggtb	0.822539	0.959956	0.137417	0.016003	0.00578925	0.720482	14.0865	18.1673	19.0386	25.8975	29.3814	23.6836	28.8595	32.3315	38.7617	25.5786
Rabl3	-0.202557	-0.753832	-0.551276	0.607139	0.0412077	0.192102	5.88899	7.62736	6.08922	6.08516	4.05095	4.60675	3.72187	4.24097	3.68726	5.11095
Rabl6	-0.452688	-0.831797	-0.379109	0.160094	0.014961	0.302326	15.0267	13.9144	13.792	10.2061	7.20469	9.50543	8.97169	8.83916	6.13236	10.3992
Rad51ap1	-0.0259197	-1.72846	-1.70254	0.98155	0.0431489	0.0938879	2.09608	2.32456	3.31815	1.95855	1.3633	3.34305	0.979166	1.18289	0.157383	1.85813
Radil	-0.92972	-3.27913	-2.34941	0.37881	0.0192749	0.210083	0.539974	0.138003	0.65769	0.065708	0.10536	0.559341	0.0896868	0	0.0540581	0.245536
Raet1k	1.12934	1.61261	0.483269	0.0600552	0.00754642	0.405238	0.271045	0.103908	0.272719	0.412285	0.520052	0.343159	0.675287	0.858777	0.5427	0.444437
Ramp2	-0.171663	-2.63678	-2.46512	0.792759	0.00297294	0.0177164	10.0297	9.72298	12.4544	8.83806	8.77284	7.56323	2.87222	0.280974	2.07745	6.95687
Ranbp1	0.00235161	-0.728093	-0.730445	0.994869	0.0239095	0.057165	8.54346	10.757	14.042	8.93659	8.99506	11.1978	6.40588	7.37139	6.36069	9.17888
Rapgef5	-1.199	-1.01765	0.181347	0.000833686	0.00132611	0.543823	1054.62	1025.57	1231.64	352.254	385.487	520.21	531.951	533.081	565.371	688.909
Rasa4dp	0.948194	0.963561	0.0153665	0.032568	0.0226835	0.981084	0.970749	0.82699	0.725755	1.45923	1.39894	1.29256	1.97594	1.28348	1.56257	1.27736
Rasd1	2.15242	1.84324	-0.30918	0.000587954	0.000914035	0.525159	38.3379	18.2527	25.3408	68.0283	145.547	101.838	103.573	95.1395	90.3773	76.2705
Rasgrp3	3.32919	3.92427	0.595077	0.000177653	4.90768e-05	0.240244	0.0702329	0.218761	0.15807	1.36743	1.3133	1.16706	1.98675	2.02555	2.69383	1.22233
Rassf6	-1.53761	-1.16388	0.373734	0.0237855	0.0441244	0.648109	7.69393	7.63634	5.85455	3.45414	1.36036	1.7195	3.34989	3.88388	1.94434	4.09966
Rassf9	-0.83912	-1.38395	-0.544835	0.17	0.0280168	0.470553	2.03931	3.70766	2.85352	1.85614	1.02444	1.35487	0.936294	1.64328	0.680534	1.78845
Rbbp8nl	-2.05551	-4.96367	-2.90816	0.0247491	0.000858855	0.143281	26.6477	17.3883	11.1092	2.0698	5.16266	2.61026	1.41257	0	0	7.37784
Rbck1	0.392513	1.93773	1.54522	0.340573	0.000616933	0.00879949	5.77211	2.87179	5.0204	3.29607	7.3007	4.92816	17.6665	16.3069	17.6378	8.97782
Rbks	1.38047	1.23486	-0.145608	0.00845336	0.0106866	0.786048	0.090875	0.0756168	0.0693886	0.174876	0.199309	0.145945	0.147428	0.164824	0.234848	0.14479
Rbm12	-0.538241	-0.754823	-0.216582	0.0404234	0.0070281	0.458831	13.8551	11.9765	11.9129	8.05271	6.49688	7.85443	7.89882	7.55357	6.82851	9.15883
Rbm24	4.07663	5.92141	1.84479	0.0149812	0.000222279	0.0417871	0.0358026	0.0228754	0	0.522807	0.128074	0.144226	0.921727	0.91622	1.18282	0.430505
Rbm3	-0.158364	-0.728138	-0.569774	0.546532	0.00821698	0.0614947	12.4847	11.8864	13.0855	8.44472	11.4788	9.26471	6.94578	8.7613	6.83009	9.90911
Rcor2	-1.60715	-1.39378	0.213366	0.00269182	0.00314226	0.716077	0.48412	0.407894	0.453584	0.123002	0.134946	0.122463	0.220906	0.15127	0.13315	0.247926
Rer1	0.271906	0.673815	0.401908	0.401601	0.0364627	0.265809	10.8348	6.79796	10.773	6.59642	11.7991	11.432	15.7424	14.6942	14.3728	11.4492
Rere	-0.0364682	-1.26014	-1.22367	0.945397	0.00742719	0.0252085	53.2082	74.5113	40.9183	57.358	42.4686	43.0948	25.0815	25.8233	20.2419	42.5229
Rftn1	-0.14467	-2.34138	-2.19671	0.889734	0.0349706	0.107138	0.391706	0.235551	0.189131	0.378522	0.164849	0.0928198	0.0956769	0.0374383	0.0115337	0.17747
Rfwd3	-0.678977	-0.719207	-0.0402294	0.0398058	0.0259847	0.931858	28.5357	25.421	36.3677	13.4184	15.4682	20.2256	17.9962	22.1295	14.4361	21.5554
Rfx5	-0.577417	-0.745229	-0.167812	0.0319409	0.0079308	0.579404	201.476	161.895	174.842	81.7482	127.783	104.205	107.671	116.852	94.6275	130.122
Rfxap	0.906175	1.18563	0.279454	0.0475862	0.0109097	0.569703	0.316021	0.253068	0.22537	0.24099	0.507002	0.523769	0.563386	0.640133	0.569478	0.42658
Rgs6	-0.473026	-1.39325	-0.920222	0.341477	0.0108906	0.122425	1.36951	1.95232	1.1644	1.19336	0.83031	0.772287	0.402928	0.640166	0.668302	0.999288
Rgs8	-2.2441	-3.6778	-1.43369	0.00356782	0.000327124	0.222434	0.715718	0.649064	1.21042	0.140474	0.180196	0.159438	0.0575211	0.0375132	0.115568	0.362879
Rhob	0.584176	1.25901	0.674837	0.166537	0.00737548	0.163322	53.1108	22.4809	36.5599	39.8966	48.4563	56.2199	117.379	71.2992	75.653	57.8951
Rhoq	1.81847	1.16696	-0.651514	0.00147697	0.010383	0.172517	41.7163	46.5149	30.9402	156.432	88.5443	116.397	101.053	79.3679	88.1506	83.2352
Ribc2	-0.882094	-1.7619	-0.879804	0.117504	0.00689523	0.221851	1.26837	1.82812	1.37462	0.592255	0.470033	1.10338	0.538924	0.467292	0.280538	0.880393
Rims4	-0.771417	-1.13303	-0.361618	0.140162	0.0331935	0.575373	151.21	54.4733	125.012	35.7242	52.8358	80.0758	51.0988	44.1064	53.9494	72.054
Riox2	0.589465	0.782166	0.192701	0.0414887	0.00948781	0.556184	4.0329	4.23013	4.11439	6.10999	4.80417	5.16062	6.68817	7.14477	7.41948	5.52273
Ripk4	-0.621718	-0.604328	0.0173902	0.0393224	0.0361415	0.969936	29.2604	20.6199	28.1137	11.1269	17.2819	15.4768	18.1803	15.9932	16.7467	19.2
Rln2	-0.970682	-1.92148	-0.950799	0.118561	0.00877896	0.282428	0.351669	0.276545	0.573023	0.246887	0.149553	0.186812	0.134793	0.109884	0.0812458	0.23449
Rmc1	0.552679	0.601826	0.0491473	0.0250424	0.0133202	0.875335	8.60898	6.93237	8.64831	8.57855	11.6116	10.6072	11.4144	13.2446	11.8156	10.1624
Rmi2	-1.14346	-1.91336	-0.769897	0.105945	0.0129054	0.381653	10.7158	9.05642	11.4996	2.69074	2.80259	7.17821	4.14353	3.13217	0.851416	5.7856
Rn7sl832p	-1.59057	-2.2743	-0.683732	0.0794303	0.0188153	0.648109	0.115477	0.270534	0.117209	0.0351302	0.0625889	0.0221516	0.0239751	0.0234536	0.0481695	0.0798543
Rnaset2	-0.19103	-0.736058	-0.545028	0.491449	0.0113341	0.0911372	3.44661	3.24607	3.87146	2.39455	2.94755	2.69037	2.15912	2.17028	1.99388	2.76888
Rnd3	0.927472	1.19405	0.266573	0.0471617	0.0126285	0.615314	4.88586	4.77029	5.95972	10.7553	5.28441	9.64622	11.4281	10.0051	14.271	8.55622
Rnf114	0.433525	0.649106	0.215581	0.179047	0.0429171	0.572404	16.7176	11.2796	17.0262	12.5965	23.4513	16.7169	23.1022	23.4906	23.4309	18.6457
Rnf14	0.110322	0.626379	0.516058	0.643633	0.0093855	0.056082	13.3966	9.23553	11.4063	9.56026	10.8241	11.338	18.3625	17.0687	16.6322	13.0916
Rnf144b	0.511705	1.06034	0.548639	0.0758319	0.00198345	0.0933571	4.50792	4.20233	4.16789	4.24907	6.15233	5.52867	8.42334	8.31515	9.98776	6.1705
Rnf187	0.715583	1.68041	0.964827	0.0813144	0.00123191	0.0518818	12.8112	7.89717	11.6968	8.83211	21.8911	15.6687	38.1436	33.6782	30.9723	20.1768
Rnf41	0.601438	0.645961	0.0445227	0.0481509	0.0303539	0.916731	72.5743	49.6671	71.2453	62.3051	106.736	85.8893	94.0082	94.55	111.054	83.1143
Rnf43	-0.354689	-0.829881	-0.475192	0.280575	0.0170737	0.210886	20.744	22.5111	20.676	10.8496	14.9885	17.9584	14.9284	11.2156	9.7898	15.9624
Rnft1	0.208787	0.755666	0.546879	0.477173	0.0117912	0.0960938	22.4501	22.9284	19.6005	18.3533	21.4233	25.54	37.6484	35.4915	36.0127	26.6053
Rnls	-0.117637	-0.716981	-0.599344	0.773116	0.0481014	0.167385	1.68399	1.44137	1.935	1.17926	1.3226	1.5908	1.0027	1.23902	0.827037	1.35798
Rpa1	-0.428243	-0.613256	-0.185012	0.121882	0.0293547	0.574391	53.6488	47.4973	68.7922	28.5631	40.3937	41.0127	37.0057	41.5442	31.8926	43.3723
Rpl17	0.415447	1.00109	0.585646	0.422162	0.045674	0.303865	8.52417	3.33026	9.91955	5.32957	10.9942	8.87365	15.4508	13.4238	14.2773	10.0137
Rpl23ap7	0.344458	0.766235	0.421778	0.392601	0.0452048	0.338894	0.412974	0.432353	0.69825	0.563084	0.540437	0.635666	0.933854	0.76802	0.96635	0.661221
Rplp0p2	-0.772707	-1.48675	-0.714044	0.107198	0.00642221	0.218627	40.4034	22.7172	21.1395	17.8964	13.5597	10.6027	10.2004	9.58463	9.70773	17.3124
Rps6ka2	1.57789	1.43493	-0.142952	0.000112192	0.000142574	0.612881	34.6671	33.1204	27.343	72.3322	85.5374	89.2116	82.432	89.4401	84.5552	66.5154
Rps6ka3	-0.36376	-0.944804	-0.581044	0.268865	0.00936136	0.130943	88.0684	96.7878	70.1849	60.6578	46.5808	64.9764	45.0202	38.2125	49.6458	62.2372
Rsg1	0.556283	1.3963	0.840016	0.390077	0.0219419	0.204004	0.881325	0.341277	1.10316	0.487483	1.40699	1.16807	2.52844	1.80084	2.16569	1.32036
Rsl24d1	0.940832	0.650937	-0.289895	0.00500454	0.0226564	0.357708	398.11	381.628	361.893	713.619	629.845	543.344	658.514	599.275	531.747	535.331
Rsph1	1.31868	2.32323	1.00454	0.0608355	0.00247738	0.137511	10.0691	20.1396	9.0417	36.2259	21.0708	23.6823	54.1722	48.7259	81.9586	33.8985
Rtbdn	-0.410166	-0.593678	-0.183513	0.160193	0.0419652	0.603862	26.0726	20.7318	20.8017	12.3564	18.6212	12.9613	14.1075	14.4519	15.9363	17.3379
Rtca	0.718227	0.786627	0.0683994	0.0149812	0.00727302	0.848062	5.60933	5.9093	5.89093	8.87768	8.21962	7.66666	9.96381	8.78411	11.2536	8.01945
Rtl1	-0.695492	-1.7286	-1.0331	0.0343049	0.000248433	0.0148292	43.8269	42.3411	39.5102	19.3373	24.1896	24.1109	14.25	14.9586	8.65958	25.6871
Rtl6	0.0836888	0.671885	0.588196	0.803056	0.0250715	0.0898161	25.4321	17.2422	24.0858	14.9895	23.3203	23.1423	34.5453	30.2528	40.5056	25.9462
Rwdd2a	0.78549	0.951945	0.166456	0.0111741	0.00293079	0.600274	2.67028	2.87089	2.56304	3.65558	4.48386	3.95996	5.35209	5.19395	5.06383	3.97928
Rwdd2b	0.522355	0.685729	0.163373	0.0372749	0.00865455	0.562034	3.32848	3.17358	2.98834	3.86258	4.0621	3.87324	4.91212	5.02614	5.26683	4.05482
Rxylt1	0.34871	0.840026	0.491315	0.295713	0.0154378	0.190207	106.318	90.5732	118.258	122.101	98.8645	127.774	174.106	160.259	228.691	136.327
S100a11	0.253568	1.23916	0.985595	0.488912	0.00306372	0.0285137	11.8942	14.6944	12.7254	13.3789	16.9993	10.28	25.8609	34.4086	32.603	19.205
S100a16	0.571743	1.44357	0.871829	0.242169	0.0078414	0.123848	5.09156	1.92696	4.53301	2.92519	6.70391	5.23742	10.7699	9.64925	10.5587	6.37732
Samd4a	1.12683	2.44202	1.31519	0.0396652	0.000322336	0.0210317	2.48815	1.05984	1.75686	4.03703	2.64323	3.72291	9.36743	9.63532	10.0468	4.97307
Samd9	-0.778256	-1.10237	-0.324115	0.145761	0.0405008	0.61647	4.03246	6.15982	3.0393	3.17511	1.62081	1.87657	1.94274	2.07325	2.21093	2.90344
Sap30l	0.339752	0.941938	0.602186	0.223005	0.00375212	0.0717237	5.67758	3.47779	5.38715	4.6142	5.81422	5.46708	8.46513	10.1608	9.04128	6.45614
Sbdsp1	1.52893	1.33346	-0.195473	0.000761468	0.00108853	0.597507	9.65549	12.5717	11.6874	32.7555	24.9088	26.989	29.9014	27.1086	28.6741	22.6947
Scand2p	0.565536	1.1172	0.551661	0.283991	0.0321054	0.339854	0.380059	0.229189	0.427408	0.280608	0.647143	0.403029	0.560329	0.992204	0.718221	0.515354
Scn4a	3.46632	4.66266	1.19634	7.20273e-05	9.35028e-06	0.0189424	0.169621	0.10004	0.0713999	0.841508	1.2192	1.05123	2.83177	2.17656	3.18724	1.29429
Scrn1	-0.466977	-0.606481	-0.139504	0.0585006	0.0161852	0.629949	35.3655	33.1846	31.5617	22.3348	19.5634	20.6393	22.9544	21.5337	21.1365	25.3638
Scube2	-0.903125	-1.56073	-0.657608	0.00867884	0.000322699	0.0723625	44.0111	37.895	39.395	18.5284	18.1087	19.5277	11.1396	16.4932	13.2109	24.2566
Scube3	-1.64914	-3.96653	-2.3174	0.0354308	0.00112217	0.102461	0.470131	0.718305	0.335563	0.124368	0.159535	0.105868	0.0424382	0	0.0511587	0.223041
Sde2	1.0281	0.607609	-0.42049	0.0037924	0.0361616	0.196106	8.48805	9.10509	6.95558	15.7088	13.7982	13.7834	13.4298	11.3767	12.5906	11.6929
Sdhap3	-0.421952	-0.95448	-0.532529	0.289772	0.0222334	0.269176	22.1701	24.553	20.1937	14.0287	13.266	15.9906	12.029	9.12565	13.0211	16.042
Sdk1	0.0458728	-0.63213	-0.678002	0.878415	0.0170437	0.0339353	8.23778	5.76022	6.79462	5.65533	5.57521	7.32081	4.40444	4.72814	4.16002	5.84851
Sec22a	0.511612	0.679599	0.167986	0.0564533	0.0134049	0.582943	4.07274	4.09279	4.1321	4.34653	5.14355	5.77982	6.03122	6.52108	7.08583	5.24507
Sec24b-As1	-1.73529	-2.44781	-0.712515	0.0359746	0.00676768	0.611033	0.223353	0.17564	0.263856	0.0418142	0.0446984	0.0988735	0.0428051	0.013958	0.0688013	0.1082
Selenon	-0.872173	-1.04182	-0.169644	0.00438311	0.00118196	0.571329	699.008	547.04	594.431	234.746	292.678	346.758	329.348	300.33	258.528	400.319
Sept10	0.645899	0.850496	0.204597	0.0263457	0.00553538	0.518155	68.6223	69.2711	62.8277	98.1371	75.8392	97.6002	129.689	112.835	119.165	92.6652
Serpinb8	2.20471	2.0426	-0.162102	0.00115355	0.00115754	0.786561	1.19134	1.04604	1.04504	6.15459	3.01859	3.70977	4.55233	3.52108	5.36339	3.28913
Serpini1	0.396109	1.26045	0.864337	0.148005	0.000692402	0.0171652	61.9674	59.3895	64.2993	74.9863	78.169	57.5802	144.676	134.395	164.329	93.3102
Sertm2	-0.352583	-2.33765	-1.98506	0.70275	0.0294785	0.136047	0.286924	0.183325	0.122725	0.134288	0.129196	0.114313	0.0458235	0	0.0662876	0.12032
Sestd1	-0.672109	-0.974149	-0.30204	0.0459945	0.00703055	0.419702	20.1337	20.4118	17.1615	12.3633	8.29568	10.5848	11.1016	9.33912	8.93281	13.1471
Setd1a	-0.154344	-0.795085	-0.640741	0.686661	0.027367	0.121042	1.88965	2.27133	1.59583	1.6016	1.20008	1.69934	1.25869	1.14016	0.928947	1.50951
Setd4	0.41956	0.826003	0.406443	0.169114	0.0111042	0.232812	1.69433	1.79815	2.11388	1.84046	2.2538	2.45692	2.84599	3.53065	3.56496	2.45546
Setmar	-0.562755	-0.725072	-0.162317	0.0562864	0.015619	0.643037	2.46145	2.67443	3.10888	1.37751	1.83637	1.64377	1.80368	1.68424	1.49566	2.00955
Sf3a1	-0.00579153	-0.657321	-0.651529	0.988195	0.0212316	0.0541579	156.062	192.864	154.413	148.496	134.41	153.837	106.151	114.148	100.194	140.064
Sfmbt2	0.457723	1.12935	0.67163	0.079517	0.000821376	0.0351074	2.87343	2.03105	2.33397	2.47465	2.94328	3.18739	4.95131	5.08607	5.663	3.50491
Sfrp5	-0.565794	-3.3862	-2.8204	0.442022	0.00296908	0.0412992	8.2346	5.26135	9.59369	5.01024	4.82024	4.26498	0.683862	0	1.64877	4.39086
Sfta3	-1.21706	-2.47109	-1.25403	0.000883287	1.27411e-05	0.00337892	6.98553	6.3018	6.46276	2.1955	2.37101	2.82202	1.18331	1.30039	1.05596	3.4087
Sgcb	-0.194047	-0.620939	-0.426892	0.480651	0.0234316	0.165532	43.4606	42.0966	38.1526	34.5912	27.3015	31.4816	27.6205	25.3775	27.2883	33.0412
Sgce	0.816895	0.942971	0.126076	0.0272006	0.0109552	0.772666	10.8319	14.8771	11.3143	20.7057	18.6113	17.13	22.489	26.6077	22.0297	18.2885
Sgk1	-1.03939	-1.40638	-0.366984	0.036315	0.00735354	0.53562	10.6998	9.2534	10.2451	2.69613	4.63948	5.41119	3.63515	5.31217	2.27222	6.0183
Sgms1	1.08814	1.54526	0.457114	0.0032177	0.000315883	0.16887	14.0371	12.3725	10.098	19.7053	22.1095	25.4022	39.0453	29.4714	37.2486	23.2766
Sh2d2a	0.552518	1.07273	0.520209	0.260681	0.0249066	0.321969	0.293277	0.156721	0.299324	0.428257	0.273984	0.282315	0.562399	0.580489	0.459094	0.370651
Sh2d3c	0.272714	1.97079	1.69807	0.688905	0.00320139	0.0209577	0.127958	0.0369852	0.0588888	0.0426347	0.0901601	0.0964304	0.258075	0.287112	0.317206	0.146161
Sh3glb2	-0.307278	-0.777586	-0.470308	0.399312	0.0333174	0.252697	6.89489	3.79627	5.94462	3.12048	3.87885	4.61857	4.02602	3.11593	2.44145	4.20412
Sh3kbp1	1.14999	1.33887	0.188881	0.0120855	0.00412894	0.699204	5.21797	8.5276	5.39494	13.9375	9.98899	13.0328	16.4688	14.9475	17.2943	11.6456
Sh3tc2	1.97443	5.62032	3.64589	0.26425	7.86936e-05	0.00244287	0.00421515	0.0107728	0	0.00512931	0.0109662	0.0242574	0.150525	0.188343	0.240534	0.070527
Shc1	0.950011	0.642101	-0.307911	0.00622034	0.0300187	0.353195	25.6641	18.3495	28.4752	30.5117	50.1578	40.9105	34.5561	37.677	39.7141	34.0018
Shf	-1.5006	-0.953332	0.547266	0.00524131	0.026077	0.302326	1.62475	0.971326	1.17741	0.231242	0.469665	0.426498	0.781181	0.563492	0.580241	0.758422
Siah1	0.62007	0.940362	0.320292	0.0263457	0.00252981	0.270594	23.858	15.5329	22.1148	23.9886	31.7369	25.8562	39.1351	37.3217	40.4821	28.8918
Sidt2	0.0270936	0.784489	0.757396	0.955072	0.0369791	0.0887338	7.43715	6.34685	5.31555	3.82888	7.54325	5.38734	11.1649	9.29538	12.1575	7.60854
Sirpa	-1.56471	-0.870824	0.693889	0.00166202	0.0197746	0.116378	255.669	220.977	172.256	70.8537	56.0938	62.9849	141.43	95.6735	115.706	132.405
Sirt2	1.13119	0.980445	-0.150745	0.0109117	0.0162666	0.760031	160.961	86.8123	129.106	155.004	323.308	237.95	253.307	206.403	273.207	202.895
Six2	-1.43245	-1.40935	0.0231002	0.00129751	0.000921075	0.965748	80.0381	86.3634	67.4639	27.8965	23.9907	23.19	33.6629	30.224	24.1417	44.1079
Skap1	-0.256884	-0.718037	-0.461153	0.229615	0.00398851	0.0741945	25.6067	23.9774	28.7019	18.2452	19.6384	18.8497	14.8769	16.5716	15.9485	20.2685
Slc10a4	-2.5303	-3.71797	-1.18768	0.0626417	0.014356	0.688571	1.3272	0.997637	0.826873	0	0.0507776	0.449283	0.194507	0	0	0.427364
Slc10a5	2.49803	2.31097	-0.187062	0.00158269	0.00158066	0.75936	0.0678643	0.0271004	0.0426771	0.263231	0.187592	0.23921	0.218393	0.18263	0.288748	0.168605
Slc11a1	2.07895	2.16337	0.084423	0.0132072	0.00708729	0.924494	0.0409132	0.12199	0.209441	0.381695	0.505593	0.659255	0.600267	0.443177	0.846492	0.423202
Slc12a1	-0.99887	-0.944193	0.0546764	0.047217	0.0424515	0.945613	1.69185	1.06019	1.05963	0.435509	0.518452	0.692775	0.459339	0.726885	0.765446	0.823342
Slc12a4	-0.805113	-1.17775	-0.372635	0.0775284	0.0137684	0.477212	23.8721	9.96219	19.2553	5.30229	9.9796	10.9875	7.56715	8.64303	6.81051	11.3755
Slc15a1	0.213937	1.6561	1.44216	0.858547	0.0410614	0.136431	0.0863769	0.176605	0.128079	0.168176	0.134832	0.0795334	0.645604	0.224555	0.328602	0.219151
Slc16a10	-0.310375	-1.17395	-0.863572	0.587231	0.0372563	0.200778	0.236392	0.163838	0.320389	0.131641	0.140721	0.258244	0.136424	0.113926	0.0722007	0.174864
Slc22a5	0.219575	0.820593	0.601018	0.611256	0.0379145	0.182422	4.2932	2.61775	3.60073	2.09502	3.96878	4.59016	5.68291	6.10813	6.65431	4.40122
Slc25a14	0.384841	0.660653	0.275812	0.214482	0.0345531	0.439525	1.93708	1.70008	2.30244	1.86502	2.69975	2.17438	2.50584	3.53649	3.31378	2.44832
Slc25a28	0.841187	0.677469	-0.163718	0.0209463	0.0412077	0.684222	8.47574	5.96614	8.50146	8.47838	11.9363	15.5423	11.9601	13.1005	11.4695	10.6034
Slc25a35	-1.3274	-1.34077	-0.0133664	0.00409733	0.00267824	0.983244	3.42362	4.60345	4.69043	1.56488	1.35155	1.50953	1.34381	1.63285	2.0633	2.46482
Slc25a36	0.467782	0.650268	0.182487	0.136755	0.0392928	0.629949	8.04804	6.65957	6.38492	8.39651	6.45916	10.3746	12.9083	9.57799	10.4651	8.80824
Slc25a51	1.03304	0.803257	-0.229787	0.00335697	0.00935802	0.476145	1.87723	1.42464	1.40653	2.42401	2.88978	3.00978	2.47124	2.74381	2.9216	2.35207
Slc26a9	-2.79832	-4.11603	-1.31771	0.000951805	0.000133188	0.251601	0.444141	0.353799	0.305458	0.0350951	0.0375158	0.0663883	0.00479023	0.0328022	0.0230982	0.144787
Slc29a1	-0.481011	-0.991261	-0.51025	0.0909874	0.00305777	0.123041	5.59301	5.63017	6.53727	2.84046	4.16853	4.10545	3.31301	3.18994	2.41113	4.19877
Slc31a1	1.87638	1.69479	-0.181588	6.43417e-05	8.32831e-05	0.540577	21.237	17.5349	23.3173	59.2892	73.5593	64.6317	59.8235	61.8784	77.9773	51.0276
Slc35a2	1.10477	1.51025	0.405481	0.0797283	0.0192448	0.572119	158.473	48.1531	156.363	112.439	334.731	234.086	331.806	335.072	360.195	230.146
Slc35b3	0.000209104	0.793256	0.793047	0.999447	0.0136265	0.0379878	159.176	116.612	145.639	89.7497	121.687	155.869	241.543	218.686	265.313	168.253
Slc35d2	-0.394904	0.774342	1.16925	0.295204	0.0365005	0.0180073	1.6356	1.43996	1.23629	0.989374	1.16894	0.645747	2.67321	2.22879	2.42284	1.60453
Slc35d3	-0.977461	-1.51001	-0.532553	0.00687622	0.000459503	0.135758	10.0091	10.4233	11.0949	3.85601	3.82509	6.33492	3.73586	3.88032	3.43726	6.28853
Slc35f4	-0.115689	1.00841	1.1241	0.85616	0.0380985	0.0654585	0.577723	0.598582	0.537467	0.247006	0.619486	0.431311	1.0244	0.95138	1.43812	0.713942
Slc35g2	0.301911	0.731169	0.429258	0.412097	0.0414859	0.29029	5.23781	2.95981	5.58935	3.55521	6.02591	5.16514	7.83631	6.79983	8.08953	5.69543
Slc38a11	-1.5664	-2.7227	-1.1563	0.00605014	0.000270609	0.0733838	15.5102	15.5009	10.2732	4.11282	3.01131	5.11569	1.3842	2.29443	2.54931	6.63911
Slc39a14	1.98229	1.20842	-0.773872	0.000154617	0.00165436	0.0422699	31.6535	22.7644	33.5121	66.5757	118.758	118.018	66.1518	65.9845	69.2733	65.8547
Slc43a1	1.45506	2.20132	0.746259	0.00313826	0.000199113	0.0845544	1.0324	0.674624	0.981617	1.35623	2.34254	2.78159	4.18947	3.78381	4.42786	2.39668
Slc46a1	0.541625	0.664905	0.12328	0.11231	0.0474823	0.777532	495.994	277.131	482.66	402.045	597.294	581.643	624.454	555.668	784.544	533.493
Slc50a1	0.544634	0.986773	0.44214	0.193998	0.0231912	0.356066	20.845	14.8082	30.9248	17.7275	37.9095	29.0252	39.5832	44.7743	46.1841	31.3091
Slc9a1	0.388584	0.782006	0.393422	0.184448	0.0122735	0.232037	10.6605	7.47052	7.19341	7.89113	10.033	10.7432	16.1358	13.6496	13.3284	10.7895
Slf1	-0.217593	-0.961461	-0.743867	0.652637	0.0353959	0.155721	3.84605	4.37485	3.65687	3.29148	1.72135	3.87333	2.30681	2.14222	1.65294	2.9851
Slfn5	1.02267	2.68371	1.66104	0.0299603	0.000170798	0.00905338	36.4441	46.4747	28.6859	84.9717	56.1995	54.3071	230.869	203.134	286.975	114.229
Slpi	3.35313	4.94137	1.58824	0.0403387	0.00100678	0.105621	0	0	0.0184909	0.0531121	0.153294	0.0301412	0.188485	0.475145	0.270911	0.132176
Slx4	-0.800423	-1.07758	-0.277158	0.0105841	0.00158326	0.380787	19.3824	17.8343	18.9365	8.44694	7.99626	11.6466	8.7689	9.43199	8.29513	12.3043
Smad1	0.0719137	0.753085	0.681172	0.857098	0.0282816	0.0888629	5.79209	6.57741	5.36302	6.46694	4.58278	5.04453	10.9196	8.81925	10.1386	7.07825
Smarca2	-0.6938	-1.34757	-0.653771	0.0376913	0.00112795	0.0844651	46.1991	60.8557	46.6393	30.336	23.0154	29.3203	19.8626	20.9307	19.9571	33.0129
Smarca4	-0.674238	-1.23165	-0.557411	0.0446581	0.00200343	0.136047	67.5661	86.9197	61.7527	41.6191	34.8704	41.6332	33.98	32.086	26.671	47.4553
Smarcc2	-0.582252	-0.862663	-0.280411	0.0773752	0.0128626	0.455122	178.642	241.794	166.159	123.78	103.564	114.127	112.625	107.64	104.859	139.243
Smarcd1	-0.139007	-0.596647	-0.45764	0.54852	0.0117807	0.0811716	37.145	32.8344	36.2993	23.825	30.018	30.0685	23.2861	25.9068	20.7745	28.9064
Smc1a	-0.104284	-1.41863	-1.31434	0.846243	0.00676086	0.0283194	1481.99	2474.24	1993.62	1980.69	1081.51	1743.96	787.486	857.082	604.425	1445
Smg1p7	0.485028	1.02561	0.54058	0.350844	0.0385194	0.330339	1.06343	0.709884	0.983425	0.540802	1.25944	1.57107	1.54222	1.86972	2.2246	1.30718
Smim10l2a	-0.595646	1.82322	2.41886	0.134347	0.000534792	0.000774909	9.34137	4.58296	6.05109	3.38312	4.70141	3.16788	22.1189	21.0505	26.5527	11.2166
Smim13	1.06056	1.40549	0.344922	0.0026295	0.000378522	0.265809	13.1263	8.45432	11.1402	18.8495	18.492	21.4155	28.1958	24.203	33.3683	19.6939
Smim32	0.414874	-2.62544	-3.04032	0.468606	0.00342984	0.00619532	0.192163	0.0920843	0.152645	0.0974326	0.242156	0.152056	0.0299224	0.0130096	0.0280553	0.111058
Smoc2	-1.56995	-2.93597	-1.36602	0.033054	0.00204728	0.18557	5.00713	4.28761	5.00252	1.2563	1.47725	1.4259	1.2432	0.0419364	0.568458	2.2567
Snapc5	0.500687	0.676364	0.175677	0.127541	0.039203	0.65646	3.24796	3.84583	4.17116	4.94347	4.99374	3.86404	5.13073	6.85893	6.01599	4.78576
Sncg	-0.525241	-1.14837	-0.623126	0.142828	0.00533281	0.138153	19.0389	25.0177	21.1687	15.7853	13.019	10.3823	8.76748	10.3278	10.4292	14.8818
Snhg21	0.487044	1.17934	0.692296	0.377226	0.0220705	0.216862	0.777198	0.902867	0.860573	0.558854	1.05694	1.46377	1.61361	2.18121	1.90981	1.25831
Snord3a	1.14839	3.28286	2.13446	0.500783	0.0292624	0.178017	0.499227	0.567061	0.984058	2.22749	1.38899	0.54267	0.345496	8.5171	12.2448	3.03521
Snord63b	1.47239	1.71785	0.245455	0.0598136	0.0203503	0.759894	0.318759	0.916493	0.590814	1.93945	1.24393	1.19236	1.52214	2.00696	2.3136	1.33828
Snrnp25	-0.366118	-1.04412	-0.678006	0.486883	0.0419788	0.249671	5.20357	3.3751	9.05324	2.63837	4.82879	4.46159	2.67361	3.51218	2.3153	4.22908
Snrnp35	-0.673344	-1.06811	-0.394766	0.0950308	0.0126598	0.397324	9.463	13.517	11.7662	7.03537	6.50889	5.37119	4.17699	6.08707	6.35902	7.80942
Snrnp70	-0.403442	-0.655677	-0.252234	0.0829572	0.00902677	0.334399	113.041	110.551	122.145	61.6345	77.101	89.4514	72.6215	77.228	69.0517	88.0917
Snx7	-0.49211	-0.614572	-0.122463	0.0681115	0.0231333	0.709766	19.4222	15.4113	17.2301	11.8083	9.55753	10.4612	12.5804	10.6658	10.5499	13.0763
Socs2-As1	0.367845	1.67683	1.30899	0.632991	0.00948781	0.0685113	0.197425	0.206413	0.142568	0.218402	0.198446	0.165258	0.730352	0.422846	0.503103	0.309424
Socs6	0.273018	0.674055	0.401037	0.350704	0.0222561	0.217861	3.66929	2.69326	2.85755	2.98186	3.15451	3.49256	5.43022	4.16716	4.99535	3.71575
Son	-0.112885	-0.607839	-0.494953	0.707109	0.0296995	0.122933	34.7812	42.3948	34.7191	30.8081	29.1668	30.1063	23.8601	27.0017	22.8678	30.634
Sorbs1	0.406719	0.748711	0.341992	0.189961	0.0194375	0.327788	5.62511	4.17375	5.99617	6.33719	5.08663	6.72491	8.71009	7.93096	9.79143	6.70847
Sorcs3	-0.491969	-1.4289	-0.936932	0.486528	0.0480796	0.303865	0.825032	0.885594	1.04858	0.682693	0.536604	0.531766	0.383693	0.53621	0.0660768	0.610695
Sowaha	-0.382069	-1.98599	-1.60392	0.682404	0.0479625	0.20913	14.8223	2.80605	10.4658	8.01638	3.21349	10.1096	3.19136	1.33797	2.74796	6.30121
Sowahc	1.92331	1.79002	-0.133294	0.000538352	0.000519768	0.776662	47.5805	42.1984	38.9607	154.382	104.662	161.64	178.139	108.648	156.982	110.355
Sox2	-3.00576	-3.06509	-0.0593283	3.94678e-05	2.35739e-05	0.913517	45.6156	50.0397	36.5355	4.36501	4.84107	5.16073	4.89047	6.92114	3.95022	18.0355
Spag17	-1.11212	-2.80703	-1.69491	0.0355364	0.000305018	0.0150708	30.7325	48.5436	27.2679	16.5189	12.4592	14.0908	3.93229	7.41561	4.00134	18.3291
Spag6	-0.337321	0.916085	1.25341	0.558071	0.0476079	0.0451835	2.03017	2.40897	1.53587	1.41169	1.17895	1.41868	3.43221	3.18084	4.21007	2.31194
Spata17	0.642005	1.7164	1.07439	0.201546	0.0026133	0.0592316	0.246239	0.238378	0.229187	0.476702	0.252365	0.236176	0.768404	0.778968	0.776898	0.444813
Spata7	-0.232422	0.679744	0.912165	0.552217	0.0491238	0.0422699	0.97732	1.00126	0.825412	0.789433	0.679492	0.581824	1.50433	1.53321	1.40015	1.03249
Spert	-1.45197	-1.37919	0.0727868	0.0287993	0.0251394	0.944932	52.068	25.2545	34.2153	5.08732	16.5619	11.8107	13.2564	19.7608	8.75118	20.7518
Spg7	-0.76744	-0.586575	0.180865	0.00644166	0.0174523	0.517659	28.0135	20.9682	24.5488	10.9327	14.568	11.8246	17.254	15.9157	15.4279	17.717
Spin4	-0.215663	-0.830793	-0.61513	0.538501	0.0178568	0.118541	12.7173	12.0833	10.63	9.72204	6.57742	10.0866	7.60924	5.68048	6.58894	9.07726
Spire1	0.501749	0.854001	0.352252	0.148589	0.0188621	0.374933	37.4054	39.1151	27.5973	52.0236	37.8304	37.034	66.3733	60.1724	61.8766	46.6031
Spns2	0.145514	1.10586	0.960345	0.784403	0.0204384	0.0801349	2.44762	0.904107	1.35693	1.07038	1.81995	1.56996	3.83245	2.93091	3.19697	2.12547
Spry4-As1	-0.510327	-1.13067	-0.620345	0.310632	0.0312006	0.332073	0.319196	0.396865	0.356345	0.251949	0.218829	0.178727	0.207768	0.112137	0.164096	0.245101
Spsb2	-0.148816	1.06882	1.21764	0.822682	0.0398177	0.0653145	0.369391	0.21955	0.65509	0.209071	0.402285	0.405381	0.984516	0.872374	0.894416	0.556897
Sptbn4	-0.888726	-0.743215	0.145511	0.0231218	0.0383843	0.755048	11.8554	6.76238	6.89386	2.82931	4.39493	4.68311	5.30999	5.16496	4.55837	5.82804
Sptlc2	-0.890763	-1.29182	-0.401054	0.00355009	0.00032545	0.160733	30.6734	27.9914	28.2431	14.0892	11.6973	14.7283	12.8778	10.7663	11.7488	18.0906
Sptssb	-2.9493	-1.94491	1.00439	0.00137481	0.00501543	0.229974	3.06244	2.99163	3.19662	0.138593	0.213998	0.742821	0.578017	0.801902	1.02618	1.41691
Sra1	0.420054	0.721371	0.301316	0.236751	0.0420165	0.463896	8.81203	7.60329	13.2738	8.34021	14.98	11.3213	15.1992	16.2759	17.2669	12.5636
Srcap	-0.238321	-0.791868	-0.553548	0.4468	0.0144483	0.121367	81.3737	102.448	72.4439	65.738	56.6923	66.9514	48.9908	53.1344	46.7407	66.057
Srd5a3	-0.911002	-0.884452	0.0265507	0.013137	0.0109297	0.959686	20.7733	16.2379	22.9964	9.95005	8.37254	9.34752	9.58936	12.6573	10.0665	13.3323
Srrm2	-0.292423	-0.871646	-0.579223	0.470384	0.0297948	0.195694	374.92	604.003	359.327	346.111	280.438	330.723	227.306	269.965	243.324	337.346
Srrt	0.451623	-0.801712	-1.25333	0.185956	0.023574	0.00999622	18.8249	24.8177	19.7023	29.0983	21.9593	24.0385	13.9975	12.4237	10.1409	19.4448
Srsf12	-0.40498	-0.851979	-0.446999	0.32614	0.0396013	0.357857	2.69227	2.93312	2.72352	2.2051	1.90821	1.31099	1.27559	1.65444	1.67592	2.04213
Srsf2	-0.239981	-1.27971	-1.03973	0.380702	0.000600613	0.00821962	198.08	152.244	233.638	117.308	146.251	165.236	80.4315	89.264	68.7426	139.022
Ssbp3	-0.670396	-0.860827	-0.190431	0.0303674	0.00749912	0.583209	23.1864	21.9968	19.1767	13.1029	9.73523	12.0719	13.2572	11.0062	11.1201	14.9615
Sst	-0.339958	-1.51538	-1.17542	0.502188	0.00652103	0.0533474	64.0973	85.2127	124.73	48.865	88.0368	52.5155	21.6449	33.8624	40.2345	62.1332
Sstr1	1.51286	3.33547	1.82261	0.00134097	8.46448e-06	0.000774909	1.17981	0.990734	1.32098	2.9534	2.76248	3.10382	11.8136	11.6662	12.2163	5.33415
Sstr5-As1	-2.9093	-3.56063	-0.651331	0.000507356	0.000127535	0.388952	36.2292	16.6439	15.1678	1.76961	3.12537	2.69258	1.57526	2.15739	1.89895	9.02891
St6galnac4	1.13273	1.21932	0.0865902	0.0582251	0.0367071	0.916574	5.91339	2.06272	5.35746	4.02579	11.5487	9.95161	9.90146	9.46535	11.3601	7.73184
St8sia3	-0.790707	-0.980362	-0.189655	0.00926058	0.00221957	0.543015	114.284	111.69	100.299	55.9198	46.3297	61.207	54.386	51.4469	59.3301	72.7659
Stag3l4	1.00068	0.765561	-0.235122	0.00486119	0.0137114	0.485232	2.45023	1.63194	2.81138	3.43338	4.26902	4.28146	4.11903	3.98117	3.56798	3.39395
Stard9	-1.79948	-2.2089	-0.409418	0.0538718	0.0196778	0.773099	1.73821	1.27392	3.1676	0.0933171	0.53202	0.970889	0.658084	0.1246	0.614177	1.0192
Stil	-0.289777	-1.3512	-1.06143	0.675369	0.0379875	0.154181	23.8197	29.006	36.5377	19.7358	14.2774	29.7809	12.9357	17.3498	4.75762	20.9112
Stimate	0.338623	1.01822	0.679598	0.486988	0.0285695	0.189421	6.33252	5.25641	6.64966	3.09553	8.1318	8.90817	11.5069	12.048	13.3837	8.36808
Stk17b	0.474096	1.26067	0.78657	0.172361	0.00253685	0.0613922	22.0814	17.4742	33.0801	26.1581	25.6091	36.132	56.3397	55.849	61.3115	37.115
Stmn1	-0.352616	-1.10893	-0.756313	0.306273	0.00516588	0.0705995	41.757	43.9023	67.5495	33.1184	31.6126	39.224	25.0055	27.4936	18.2858	36.4387
Stox1	-0.61235	-1.37355	-0.761204	0.190672	0.00897483	0.18588	0.73502	0.93087	1.00091	0.630891	0.332935	0.589166	0.386959	0.319895	0.321933	0.583175
Strada	-0.540451	-0.603274	-0.0628228	0.0759841	0.041867	0.880559	9.90434	10.7681	10.4371	6.26916	6.11714	6.18241	6.10264	8.27349	6.05724	7.79019
Strap	0.640014	0.676809	0.0367944	0.0230554	0.0139753	0.923375	1225.62	1394.36	1259.17	1881.77	1703.67	1652.47	1992.96	2087.29	2129.82	1703.01
Strc	0.101676	1.7765	1.67482	0.937809	0.0318081	0.0938879	0.146587	0.105366	0.0582206	0.0780403	0.0774644	0.115992	0.136954	0.454024	0.385223	0.173097
Strip2	-0.923845	-1.44721	-0.523368	0.0919923	0.0130718	0.437837	11.3201	7.09965	11.9159	3.80295	4.33628	5.91501	4.78703	4.57006	1.59911	6.14957
Sts	-0.409811	-1.16285	-0.753044	0.326312	0.0109049	0.128442	8.04387	8.98348	6.97053	6.28964	3.53469	5.85333	3.35391	3.19995	4.15957	5.59877
Stx4	1.1229	0.994929	-0.127976	0.0197396	0.0264249	0.824503	4.66571	5.99233	3.7281	11.8295	7.96679	7.08305	8.59312	9.93197	10.1224	7.76811
Stxbp5	-0.903217	-1.34301	-0.439797	0.00160954	0.000118954	0.0843005	169.719	160.501	153.932	69.8955	74.1204	80.8788	60.4892	63.9142	65.9757	99.9362
Stxbp6	-0.412372	-1.02114	-0.608768	0.26622	0.0116169	0.16742	51.7222	51.9594	37.868	34.6925	25.9396	31.379	24.3233	19.491	25.5783	33.6615
Styxl1	0.287043	1.15938	0.872336	0.450933	0.0053941	0.0524754	1.88667	1.26745	1.84694	1.08888	2.37706	1.83646	3.58132	3.98076	3.53474	2.37781
Sult2b1	-1.18339	-2.4713	-1.2879	0.197188	0.0219185	0.360102	3.96772	0.676028	2.94164	0.0804704	1.2473	1.52224	0.549182	0.429788	0.397219	1.3124
Sumo2	-0.476054	-1.02757	-0.551511	0.0557756	0.00106617	0.0614947	25.4228	27.2284	28.1489	17.7602	15.789	16.7386	13.4852	13.7571	12.3811	18.9679
Suox	-0.479794	-0.683973	-0.20418	0.0977432	0.0213139	0.553246	25.3786	25.0645	24.3143	12.8109	19.5785	14.1442	14.6603	17.1381	14.5871	18.6307
Supt3h	0.430717	1.0111	0.580384	0.186631	0.00500293	0.115167	1.92141	2.0556	2.38997	2.31092	2.33954	2.88005	4.32317	4.13838	4.40631	2.97393
Supv3l1	0.80438	0.950818	0.146438	0.0050771	0.00143471	0.604351	3.10396	3.0793	3.19635	4.2868	5.53779	4.39799	5.80829	6.07814	6.19767	4.63181
Susd1	-0.621792	-1.12621	-0.504414	0.100977	0.00733942	0.248116	3.03773	3.77183	2.68417	1.89539	1.77986	1.67387	1.30783	1.24442	1.80056	2.13285
Suz12	-0.22344	-0.74215	-0.51871	0.55784	0.0410614	0.209316	22.6895	24.5454	19.4021	19.3688	11.6675	18.276	15.1312	12.1776	12.6169	17.3194
Swap70	-0.745663	-0.881644	-0.13598	0.036315	0.0139885	0.756016	12.6174	15.8224	11.9155	8.1505	5.88839	6.83676	8.07998	7.28852	6.62341	9.24699
Swi5	0.773942	0.877861	0.103919	0.0285498	0.0126285	0.808483	9.75484	11.0746	11.6551	15.2059	20.2922	12.6193	18.579	20.8274	20.258	15.5852
Syne2	-0.302007	-1.53815	-1.23614	0.517729	0.00382105	0.03171	25.5341	39.9241	28.9723	22.8111	14.2243	30.1556	11.5709	11.5805	9.67087	21.6049
Syp	0.133845	0.716985	0.58314	0.739877	0.0459996	0.162538	36.5679	20.5856	36.6909	20.9672	39.0548	29.0902	46.0486	49.2885	56.5917	37.2095
Sypl1	0.8031	0.991658	0.188557	0.0101383	0.00242394	0.555951	2.49913	1.73432	2.3842	2.87597	2.9952	4.14763	4.25586	4.34959	4.45102	3.29921
Sytl1	0.623508	1.73951	1.116	0.345448	0.0120823	0.129154	5.70418	1.3811	4.80139	2.44771	7.4591	6.04699	13.0895	13.878	12.7136	7.5024
Taf13	1.05826	0.592766	-0.465495	0.0026853	0.0344189	0.142796	126.813	146.115	129.951	260.532	232.29	233.694	187.378	197.064	223.055	192.988
Taf9b	-0.48532	-1.58623	-1.10091	0.248433	0.00240626	0.042707	277.138	283.781	208.697	193.263	120.464	161.321	110.732	68.395	76.5378	166.703
Tbc1d17	0.585217	0.640086	0.0548691	0.0679621	0.0403234	0.901831	4.95234	3.40906	4.29294	3.6499	6.87823	5.99684	6.81181	6.03499	6.70646	5.41473
Tbc1d9b	-1.71035	-0.700746	1.0096	5.08565e-05	0.00530353	0.0036473	31.1896	23.3739	26.8331	7.17638	6.86093	7.40076	17.663	16.3592	15.6838	16.949
Tbce	0.703882	0.703298	-0.000584439	0.0294581	0.0236032	0.999054	4.86455	4.82042	5.89881	7.94425	8.08743	5.87668	8.78648	8.843	7.70558	6.9808
Tbl2	1.04266	1.48447	0.441812	0.0140676	0.00169516	0.297394	21.0082	14.0416	23.7496	21.8929	47.3995	36.3553	51.8144	50.2788	60.7649	36.3672
Tbx19	0.382189	0.853636	0.471447	0.358814	0.0301549	0.280789	1.38196	1.11534	1.25183	1.23913	1.41921	1.59058	1.90273	2.27497	2.58499	1.64008
Tbx2	0.192417	1.85219	1.65977	0.864755	0.0174642	0.0741094	1.00734	0.429081	0.755726	0.817204	0.436786	1.15941	3.41599	3.20529	1.34463	1.39683
Tbxt	-0.869445	-1.3652	-0.495756	0.0579021	0.00649933	0.367254	1.79855	1.67663	2.02982	0.861095	0.652013	1.17078	0.857014	0.503023	0.782218	1.14791
Tcf7l2	-1.96723	-1.60088	0.366348	0.0295131	0.0445518	0.74717	4.48569	9.02737	3.05254	2.24142	0.789279	0.7233	1.65567	1.65486	2.14774	2.86421
Tcfl5	-0.670857	-0.859999	-0.189142	0.131735	0.0483547	0.74639	2.36146	2.43575	2.002	1.52056	0.888483	1.31632	1.45106	0.920521	1.35698	1.58368
Tcim	1.68923	0.986945	-0.702287	0.00213598	0.0224957	0.144526	137.84	226.452	200.711	597.518	591.308	396.11	310.655	409.827	407.801	364.247
Tcp11l2	1.06824	1.98847	0.920229	0.0363535	0.0012618	0.0955809	3.16753	3.52115	1.86834	6.20479	5.51056	3.55679	10.2763	10.1992	13.0969	6.37794
Tctn1	-1.02687	-0.823521	0.20335	0.0128426	0.0250368	0.651642	5.64212	4.48359	4.51925	2.29901	1.98948	1.90822	3.40482	2.01516	2.80494	3.22962
Tdrd6	0.446514	1.76692	1.32041	0.564642	0.00920159	0.0733594	0.251922	0.735823	0.438346	0.306558	0.585184	0.704172	1.34495	1.84197	1.44118	0.850012
Tdrkh-As1	0.335225	0.978644	0.643419	0.486988	0.0327426	0.208046	0.387103	0.364073	0.354234	0.237412	0.578072	0.377819	0.581234	0.905719	0.672767	0.495381
Tec	-0.782216	-0.837712	-0.0554962	0.0665198	0.0405214	0.930074	4.16289	4.40464	3.30679	2.59365	1.68952	1.68655	2.22642	2.04271	2.33384	2.71634
Tef	-0.209124	-1.67525	-1.46613	0.728893	0.00790312	0.0412992	11.4999	4.09722	8.20676	3.43347	7.88279	6.39659	2.57399	2.98687	1.73335	5.42344
Tek	8.32677	6.62336	-1.70341	0.000950355	0.00689952	0.0541579	0	0	0	0.862282	0.886307	0.815577	0.271605	0.464969	0.136423	0.381907
Tes	1.83745	1.7598	-0.0776432	4.83788e-05	4.55713e-05	0.798381	19.3692	19.0134	18.9017	59.269	54.5645	63.5268	67.7016	58.6007	67.3323	47.5866
Tex15	-0.584668	-1.61913	-1.03447	0.460136	0.0449838	0.301037	1.04154	2.54446	1.9467	1.23015	0.478182	1.69239	0.788652	0.572401	0.398685	1.18813
Tfap2a	-0.768068	-0.954751	-0.186683	0.0702979	0.0246261	0.721823	14.3841	21.1291	11.7341	9.00924	6.91343	8.29808	8.35901	9.06507	7.11191	10.6671
Tff1	-1.28058	-1.73083	-0.450253	0.0737897	0.0194541	0.609075	9.31437	2.68294	9.28902	1.44003	4.19599	1.73549	1.88628	2.07784	2.36943	3.88793
Tgds	1.07249	0.687047	-0.385447	0.00769141	0.0439596	0.307487	1.42976	1.71678	1.31849	2.92472	2.58133	2.5677	2.37475	2.253	2.49255	2.18434
Thap2	0.83215	0.8807	0.0485503	0.00729253	0.00388416	0.894624	4.21102	3.5874	4.06154	6.14561	5.77891	6.34571	7.91964	6.33661	7.48985	5.76403
Thap9-As1	1.60838	1.28387	-0.324513	0.00170171	0.00396695	0.459246	10.3426	12.5345	8.39729	33.3812	21.3375	27.5662	28.3107	22.6266	25.4276	21.1027
Thnsl1	-0.590025	-0.869198	-0.279173	0.068284	0.0108845	0.45199	14.6445	15.5336	14.4798	9.39558	7.90626	8.4093	9.30027	8.5018	6.57988	10.5279
Thsd4	0.382645	3.85494	3.4723	0.588626	4.90768e-05	0.000643363	0.475633	0.202598	0.503759	0.192929	0.559784	0.625642	6.15073	4.98651	6.93845	2.29289
Ticrr	-0.794684	-2.25453	-1.45985	0.312724	0.0116169	0.130464	30.8706	37.6479	48.5015	14.4184	13.455	31.8452	9.46769	12.956	1.85945	22.3357
Tigd1	0.435902	0.728247	0.292345	0.225033	0.0397148	0.47479	2.98563	2.86838	2.91982	3.84529	3.50103	2.88453	3.92736	5.06355	5.47617	3.71908
Timm17a	1.41765	0.662649	-0.754999	0.000710938	0.0251454	0.0363951	12.1134	12.3087	15.495	27.9591	37.74	26.9439	17.9838	22.4107	22.5981	21.7281
Timm23b	0.629807	0.725446	0.0956393	0.018943	0.0071618	0.758484	1.63645	1.37232	1.65197	1.81089	2.1154	2.34259	2.4505	2.60492	2.61614	2.0668
Timm44	1.31368	0.937523	-0.376161	0.000899843	0.00399132	0.227481	11.6316	12.887	12.5487	23.264	29.3756	27.4871	27.078	22.5181	21.2453	20.8928
Timm9	0.903267	1.12972	0.226457	0.0124629	0.00282729	0.540838	2.09023	2.33434	2.79984	4.02906	4.40978	3.27509	4.68979	5.4511	5.67985	3.86212
Tiparp	-0.0556982	0.657172	0.71287	0.842891	0.0111672	0.0220018	39.7563	38.6325	33.3444	31.4035	30.4098	31.3358	54.1887	60.9819	60.6767	42.3033
Tjp2	-0.747192	-0.927591	-0.180399	0.0349568	0.0109097	0.659391	11.3481	13.92	10.9025	7.27117	5.13782	6.26884	7.06058	6.55739	5.47735	8.21598
Tle3	-2.04202	-0.950697	1.09132	0.000307796	0.0115361	0.0202735	17.3751	16.4368	20.7049	2.40804	3.7442	5.46972	10.2713	9.19529	8.6448	10.4722
Tlx1	-1.4528	-0.842405	0.610394	0.00189821	0.016751	0.150314	1.63825	1.19338	1.61778	0.394857	0.458125	0.56476	0.979315	0.707257	0.784393	0.926457
Tm2d2	0.717063	0.910479	0.193416	0.0283887	0.00718837	0.591931	16.5051	10.1473	17.7766	18.5274	24.9488	19.6011	27.8502	25.8581	29.1382	21.1503
Tm4sf18	0.135305	-0.916811	-1.05212	0.652637	0.00456744	0.00905338	27.8109	28.865	26.6787	28.3551	22.2626	28.6539	16.6167	13.0349	14.488	22.974
Tmc3-As1	1.6105	2.3606	0.7501	0.00284302	0.000187764	0.0890195	0.581266	0.594223	0.64642	1.32035	2.00371	1.47184	2.83199	2.73891	3.82127	1.77889
Tmc5	1.01215	0.926037	-0.0861134	0.00464411	0.00553147	0.826098	32.3907	40.8873	33.585	67.9088	55.5458	63.7769	69.1237	64.2871	70.5488	55.3393
Tmco3	0.684955	1.35134	0.666381	0.0151465	0.000270809	0.0339353	4.37062	3.23828	3.73259	5.13122	5.85216	4.7234	9.7814	9.08519	9.86036	6.19725
Tmem106c	-0.359414	-1.04668	-0.687271	0.474876	0.0347533	0.217257	149.798	102.689	264.947	73.7482	122.187	155.282	78.119	95.2963	73.8043	123.986
Tmem107	-0.998222	-0.791379	0.206842	0.0206387	0.0410614	0.671003	2.71597	2.067	3.63356	0.759873	1.41416	1.49805	1.587	1.73584	1.52145	1.88143
Tmem125	0.640283	1.16726	0.526978	0.188626	0.0212382	0.339643	3.06824	2.12564	4.37026	2.50342	6.25058	4.27561	5.44277	8.16086	7.72631	4.88041
Tmem132b	-0.508554	-2.11484	-1.60629	0.310632	0.00159783	0.0228856	2.51269	1.65535	1.48232	1.37831	0.965318	1.0639	0.540602	0.232691	0.521351	1.15028
Tmem135	-0.519484	-0.785337	-0.265853	0.0588346	0.0078414	0.384823	20.8197	17.7708	16.0405	11.4587	9.54257	11.9118	10.8914	9.35672	11.3219	13.2349
Tmem145	-0.679826	-1.1023	-0.422476	0.0939883	0.0114444	0.367254	7.77742	4.51419	7.5886	2.08003	4.24319	4.45937	2.96922	3.08979	3.10877	4.42562
Tmem147-As1	-0.0283824	1.29392	1.3223	0.971688	0.0204415	0.0539556	18.2865	7.11189	15.1574	4.83747	14.4792	15.099	32.0236	38.4321	30.6444	19.5635
Tmem156	2.94015	2.92582	-0.0143296	8.68476e-05	7.17277e-05	0.982562	4.75867	7.6477	5.18149	47.4335	31.4638	37.8364	46.3547	40.6816	47.3121	29.8522
Tmem163	1.01633	1.19851	0.182179	0.033797	0.0129038	0.746712	4.77523	2.10881	3.91407	3.63179	7.85593	7.53696	8.17927	8.67169	7.71576	6.04328
Tmem182	0.713903	1.1956	0.481699	0.0177738	0.000856663	0.123455	1.92719	1.51755	1.6412	1.93951	2.75422	2.54186	3.66814	3.47409	4.4271	2.65454
Tmem19	-1.89478	-1.2618	0.632978	0.000729605	0.00425882	0.154165	11.4644	8.64757	16.3684	2.18836	2.55861	3.77851	5.32829	5.70699	4.03207	6.6748
Tmem231	0.528376	1.19806	0.669687	0.0745586	0.00115523	0.0548641	1.76825	1.15333	1.79478	1.73335	2.24026	1.91506	3.92107	3.46167	3.38682	2.37496
Tmem237	-0.5277	-1.19214	-0.664438	0.120129	0.00319799	0.0986609	13.2605	12.6981	17.2565	7.80131	7.2915	10.9808	6.37493	7.66168	4.79672	9.79133
Tmem243	1.0214	1.18145	0.160049	0.0278075	0.0109297	0.765484	0.763218	0.35465	0.774056	0.75425	1.21543	1.4055	1.59803	1.42798	1.27346	1.06295
Tmem266	-1.42846	-1.55163	-0.123171	0.0859312	0.0475344	0.935735	11.3637	9.47043	6.27951	3.00614	3.21349	1.70599	2.87222	4.41531	0.989264	4.8129
Tmem267	0.571832	0.82939	0.257558	0.0503331	0.00748047	0.421038	6.38761	4.93242	4.51324	6.96238	6.45397	6.84081	9.58825	8.75529	9.5409	7.10832
Tmem35a	-0.756282	-0.92428	-0.167999	0.0313042	0.0100341	0.680764	181.202	162.411	131.802	92.9507	79.9036	69.356	89.3384	89.4635	70.523	107.439
Tmem45a	0.694816	0.881425	0.186609	0.0169344	0.00389386	0.546106	5.31077	4.9597	5.62074	6.21002	9.38769	6.7671	8.99324	9.94024	10.2334	7.49143
Tmem67	0.265429	0.806538	0.541109	0.500783	0.0302918	0.194788	4.88307	4.5509	3.26641	4.28902	4.01175	4.81734	6.43353	7.06909	8.34363	5.29608
Tmem70	1.22616	0.749203	-0.47696	0.00282535	0.024867	0.191953	7.02257	4.29735	7.0188	8.86655	13.7561	14.7424	10.9385	9.0801	10.5787	9.58902
Tmem79	1.09565	1.71915	0.623499	0.0416297	0.00377202	0.262244	1.23877	0.384105	1.33614	1.36333	2.18606	2.03383	3.31323	3.45575	3.09129	2.04472
Tmem8a	-1.34549	-0.869955	0.475535	0.00234442	0.0149567	0.22284	16.8974	8.92746	14.3644	3.36688	5.08375	5.19759	8.55101	6.57479	6.55882	8.39134
Tmem94	-0.618051	-0.610372	0.00767928	0.0398058	0.0351867	0.987458	1076.04	678.492	910.344	360.398	591.509	553.926	624.202	567.093	534.969	655.22
Tmpo	-0.456539	-1.29109	-0.834554	0.322329	0.0106866	0.123151	25.7354	28.2886	33.4815	19.0727	11.783	24.4404	13.9968	14.041	7.72236	19.8402
Tmpo-As1	-1.544	-2.97855	-1.43456	0.0307501	0.00149613	0.147214	1.23681	1.59974	2.1646	0.385437	0.402212	0.763839	0.200417	0.367607	0.0452999	0.796218
Tmsb15a	-0.806328	-2.10193	-1.2956	0.344373	0.0220705	0.203471	5.68098	3.94886	16.1498	2.48794	4.9029	5.53267	1.85346	3.29663	0.781233	4.95939
Tnc	0.652146	2.1173	1.46515	0.211108	0.000902488	0.0181447	1.34583	1.62244	0.968206	2.25571	1.70112	1.22751	5.58839	6.1476	4.72842	2.8428
Tnfrsf11b	-0.348489	-2.08618	-1.7377	0.246002	8.10383e-05	0.00134164	41.7125	40.6373	29.3044	26.7646	26.2302	22.8963	8.6821	9.71672	7.87154	23.7573
Tnfsf4	1.61252	2.58102	0.968501	0.0565867	0.00294496	0.184658	0.45607	0.145699	0.422659	1.47995	0.964048	0.481177	1.73596	2.00696	2.85365	1.1718
Tns2	-1.00683	-1.15488	-0.148051	0.0553852	0.0246261	0.845597	0.843545	0.477721	0.548239	0.209963	0.349138	0.209624	0.358231	0.233626	0.230316	0.384489
Tom1l1	0.270018	0.713012	0.442994	0.386102	0.02379	0.204004	15.7485	19.3031	16.1322	20.4734	17.3594	15.5687	27.2368	30.4928	26.3984	20.9681
Tomm34	-0.0928743	-0.635265	-0.542391	0.776943	0.0313792	0.114816	24.5998	24.457	25.6964	22.6568	18.1309	19.8134	17.6652	16.0134	14.3183	20.3724
Topbp1	-0.0722936	-0.762254	-0.68996	0.870015	0.0412309	0.115961	39.3427	49.4785	46.7678	36.228	27.8725	48.5195	29.318	30.5513	20.355	36.4926
Tp53i11	-0.755121	-0.891935	-0.136815	0.0171102	0.005829	0.699176	38.8399	38.9978	34.536	21.7869	17.1792	18.4959	22.64	20.4649	17.4495	25.5989
Tp73	-1.38141	-1.28465	0.0967569	0.00539995	0.0054717	0.865714	9.19652	4.82368	6.93864	1.43656	2.47411	3.053	3.02594	3.03116	2.42209	4.04463
Tpbgl	-1.60779	-1.0649	0.54289	0.01232	0.0427905	0.423363	0.640728	0.73823	0.437578	0.255635	0.113861	0.157163	0.331477	0.261689	0.262889	0.355472
Tpd52l2	0.517656	0.727308	0.209652	0.0662026	0.0130725	0.51542	22.6747	14.3951	21.0151	18.2052	28.6701	25.1753	33.7049	30.6476	30.7461	25.026
Tph1	0.688642	-0.969839	-1.65848	0.0679621	0.0135725	0.00400565	1004.34	973.938	601.726	1376.31	1146.89	1067.57	448.648	417.202	453.596	832.246
Tph2	2.9671	2.28601	-0.681092	0.000559917	0.00159783	0.243461	1.15823	1.721	1.51201	8.29265	10.5465	10.9747	8.83588	9.08133	3.31681	6.15989
Tpmt	0.713553	0.852279	0.138726	0.089699	0.0401667	0.796976	421.772	530.344	380.153	847.366	483.357	547.096	848.706	748.693	817.048	624.948
Tpt1-As1	0.728884	1.39282	0.663939	0.080518	0.00280244	0.132072	0.12764	0.137009	0.135188	0.177067	0.204223	0.190982	0.305285	0.292422	0.449798	0.224402
Tpte2p1	-0.847473	-1.10997	-0.262492	0.11911	0.0411798	0.696563	2.45581	4.37972	1.89302	1.3615	1.38909	1.52575	0.926826	1.34849	1.8177	1.89977
Traf3ip2	1.35077	1.58732	0.236549	0.00200171	0.000537607	0.532602	98.594	104.881	82.8286	208.546	249.789	169.326	315.515	273.006	265.625	196.457
Trappc6b	0.984009	0.81176	-0.172249	0.0236054	0.0421121	0.731438	9.74599	11.2784	7.53619	20.8856	13.061	14.6089	17.7634	14.7961	17.6143	14.1433
Trem1	2.46225	6.55947	4.09722	0.0248404	7.07542e-05	0.0022841	0.138315	0.0126248	0.0139518	0.284527	0.235611	0.197099	6.16726	3.02592	4.94867	1.66933
Treml2	4.86054	8.22638	3.36584	0.197286	0.00208763	0.0335787	0	0	0	0	0.0257964	0.0365197	0.415023	0.10311	0.285888	0.0962596
Treml3p	-1.56174	3.41624	4.97798	0.434038	0.00123994	0.00336115	0.205865	0	0.0251583	0	0.0205993	0.0364528	1.03894	0.707581	0.507315	0.282435
Trim16l	0.00535148	1.02888	1.02353	0.991667	0.00975621	0.0296308	12.7772	8.20649	13.4973	9.28009	10.9644	9.77837	23.1111	18.0432	29.1995	14.9842
Trim2	1.20606	0.863749	-0.34231	0.00667233	0.0244086	0.422847	7.54304	9.22156	5.90797	17.6481	12.9837	14.6857	15.6843	11.5845	14.2254	12.1649
Trim23	0.591093	0.622001	0.030908	0.0359746	0.023623	0.938583	10.2771	8.37888	7.92521	11.6171	11.5566	11.3593	12.8657	12.1581	15.6115	11.3055
Trim25	0.152617	1.37517	1.22255	0.557551	0.000225461	0.00266344	19.4666	18.7965	20.5355	15.7694	21.7875	19.3833	45.7797	47.5592	58.6633	29.749
Trim35	0.859845	1.00316	0.143314	0.00751585	0.00236946	0.662616	3.5362	2.15381	2.92274	3.90095	4.93846	4.65962	5.40685	5.55102	6.13741	4.35634
Trim45	-0.489838	1.12867	1.61851	0.261194	0.00869969	0.00769462	1.46276	0.99862	1.68721	0.560822	1.10778	0.876388	2.9288	2.89765	3.37015	1.76557
Trim5	1.75291	1.55602	-0.196892	0.00243584	0.00326643	0.708715	1.06809	1.89896	1.02059	4.13938	3.48857	3.86172	3.77949	4.28205	3.47521	3.00156
Trim67	1.71302	1.55908	-0.153937	8.68476e-05	0.000115657	0.59275	2.55759	2.67609	2.40679	7.1788	7.26245	7.24127	7.37852	7.11666	7.94011	5.75092
Trim68	-1.22499	-0.953178	0.27181	0.000728147	0.00195387	0.344828	8.08024	8.23635	6.94098	2.53819	3.14104	2.99008	3.69074	4.49589	3.81422	4.88086
Trmt12	0.34205	0.712634	0.370584	0.297771	0.0307764	0.312842	3.69865	3.7163	3.60144	3.8293	4.84033	3.38157	5.05332	7.06373	5.85282	4.55972
Trpa1	-0.377816	-1.21255	-0.834733	0.501703	0.0307786	0.201538	1.94562	1.9691	2.79427	1.76148	1.05285	1.77355	1.24092	1.13806	0.498639	1.57494
Trpc4	-1.03676	-0.936743	0.100018	0.00581039	0.00686664	0.811362	2.14561	2.46002	2.23913	0.937043	0.780852	1.20052	1.1511	1.22274	1.20191	1.4821
Trpm6	-0.0158522	0.618284	0.634136	0.969933	0.0469139	0.0914377	6.39729	5.74795	5.59338	4.70325	4.87597	5.63733	7.52643	8.82443	10.7075	6.66817
Trpv3	1.19441	1.03717	-0.157241	0.00448716	0.00682396	0.705254	1.8656	1.0872	1.53622	2.75667	2.61346	3.5512	2.76666	2.88136	3.50963	2.50756
Tsen15	0.94963	0.836458	-0.113172	0.0103853	0.0140902	0.784019	1.2854	1.41179	1.25639	2.51646	1.81024	2.27011	2.70548	2.20361	2.14119	1.95563
Tsn	0.619462	0.655364	0.0359024	0.0109907	0.00623459	0.906568	14.831	14.0619	14.0632	17.8455	18.3746	21.0923	23.0953	21.5779	22.8204	18.6402
Tspan14	-0.910393	-0.807401	0.102991	0.00301825	0.00414866	0.744118	41.4431	31.3583	36.7875	15.6977	18.7333	15.8714	23.0886	20.4482	18.6295	24.6731
Tspan3	-0.339818	-0.701549	-0.361731	0.103494	0.00376706	0.133041	5.1192	4.72982	5.08224	3.30397	3.58205	3.33039	3.23408	2.96783	2.94993	3.81106
Ttc25	1.30648	1.42872	0.122249	0.0516613	0.0286522	0.885052	1.06024	1.42344	0.867077	3.54391	1.97274	1.46745	2.32943	2.4423	4.07107	2.13085
Ttc39b	0.479803	0.623012	0.143209	0.0879403	0.026433	0.666083	8.08584	8.31305	7.90222	8.76605	9.65756	11.0409	11.4461	12.511	13.3198	10.1158
Ttc6	-0.267138	-0.994358	-0.72722	0.588024	0.0381686	0.202533	1.12315	1.26202	0.881921	0.895447	0.680124	0.757794	0.611111	0.424765	0.562208	0.799837
Ttll13p	1.15131	1.36188	0.210571	0.0659798	0.0230725	0.760441	0.121291	0.0442839	0.174343	0.210852	0.270474	0.239317	0.273408	0.309691	0.390303	0.225996
Ttll6	-1.25041	-1.27562	-0.025207	0.0176671	0.0112289	0.97507	1.60613	2.17947	1.6525	0.921388	0.507394	0.572185	0.730441	0.838821	0.666145	1.07494
Tubb	-0.660405	-1.88739	-1.22699	0.409516	0.0361433	0.295312	0.0571816	0.030446	0.0857975	0.0115971	0.046489	0.0383915	0.0237439	0.0116137	0.0143115	0.035508
Tubbp5	-1.34536	-0.701144	0.644218	0.00149778	0.0241308	0.0895306	19.4218	12.011	15.8127	4.36026	5.80938	5.85741	9.7897	9.57674	9.40989	10.2277
Tubgcp5	-0.717203	-0.786432	-0.0692294	0.0423708	0.0219419	0.88856	2.0514	2.10942	2.13027	0.955614	1.04238	1.34656	1.29103	1.10671	1.23543	1.47431
Tuft1	0.409371	0.782629	0.373257	0.0712649	0.00292522	0.143281	14.7194	11.8074	14.0024	15.7675	16.324	14.2828	23.3507	23.5673	22.3622	17.3538
Tulp4	-0.479527	-0.699535	-0.220009	0.0950399	0.0184179	0.51216	44.4587	43.1379	34.802	25.9044	21.1025	29.1651	25.4282	23.9477	25.8825	30.4254
Tunar	1.74797	4.20914	2.46117	0.0152085	2.35739e-05	0.00143848	0.873997	0.3191	1.19016	2.43096	2.59864	2.87411	15.5535	15.1138	19.2496	6.68932
Twnk	0.900429	0.697662	-0.202767	0.00509594	0.0135719	0.512905	2.31433	2.20819	2.58845	4.09295	3.81731	3.55871	3.54158	3.79044	4.17048	3.34249
Tyms	-0.952027	-3.72669	-2.77467	0.134347	0.000352451	0.00793196	5.00416	3.8713	7.78321	1.40104	1.98714	4.19756	0.560876	0.48597	0.18674	2.83089
Tymsos	-2.71814	-2.47162	0.246516	0.0235872	0.0192749	0.912425	0.394251	0.121607	0.69834	0.0165432	0.0884216	0.0469416	0.067741	0.14358	0.0136102	0.176782
Tyw5	0.527973	0.939112	0.411139	0.0588357	0.00313862	0.1787	5.04109	4.18819	4.35565	5.94446	5.24803	5.7123	8.2693	8.17817	9.43729	6.26383
U2af1l4	0.607114	0.842001	0.234888	0.146956	0.0400112	0.627849	4.26535	2.88944	3.45622	3.12675	5.98292	4.73182	5.54812	7.59841	5.71068	4.81219
Uaca	-1.08026	-1.29058	-0.210315	0.0871997	0.0366382	0.806095	2.19431	3.34572	3.4795	1.79025	0.58385	1.43498	1.31497	1.38765	0.986054	1.83525
Uba6-As1	0.380708	0.984671	0.603962	0.221822	0.00541613	0.0980572	6.24669	7.15055	7.57695	6.25307	9.9545	7.63608	11.6522	14.0543	15.7799	9.58936
Ubac1	-0.408467	-0.760739	-0.352272	0.192333	0.019851	0.328798	2.76439	2.67778	2.72474	1.77018	1.77972	1.78198	1.98499	1.65301	1.166	2.03365
Ube2d4	-0.272039	-0.612262	-0.340224	0.283412	0.020488	0.2433	4.51581	4.26706	4.44936	2.82321	3.49219	3.19482	2.87635	2.54452	3.21025	3.48595
Ube2e3	-0.450511	-0.717996	-0.267485	0.121757	0.0181666	0.426953	35.4273	25.7392	40.3004	16.3931	22.5998	25.5313	18.9061	22.7831	19.4518	25.2369
Ube2j2	0.334941	0.631335	0.296394	0.297244	0.0472101	0.421826	5.52652	3.37336	5.72623	3.91323	6.7742	5.29543	7.76707	7.431	7.22826	5.89281
Ubr5-As1	-0.785273	1.163	1.94828	0.260151	0.0301263	0.0170126	0.150138	0.13704	0.159016	0.0260998	0.0906753	0.0987447	0.311714	0.313645	0.386503	0.185953
Uchl3	0.543888	0.592103	0.0482152	0.0747377	0.0449089	0.909647	3.10413	3.46882	4.39912	4.22083	4.98605	4.74437	5.79245	4.81903	5.96362	4.61094
Ulbp1	2.22869	2.02553	-0.203164	0.00345724	0.00419297	0.784036	0.221445	0.452763	0.231022	1.75426	0.836809	1.00421	1.30756	1.07763	1.26144	0.905237
Ulbp2	1.24689	1.11153	-0.135358	0.00138442	0.00178068	0.694409	0.276405	0.183668	0.26682	0.434372	0.556788	0.507193	0.499756	0.550477	0.515482	0.421218
Ulk4	0.0707885	1.38162	1.31083	0.888807	0.00286291	0.0142097	1.76152	1.55349	1.85255	0.935915	1.87185	1.88467	4.18264	4.09166	5.21599	2.59448
Unc13b	-0.164902	-0.81995	-0.655048	0.524791	0.00423072	0.0361621	14.7252	14.7243	13.8159	11.4019	11.8039	10.2055	7.88395	7.53326	9.05353	11.2386
Unc5b-As1	2.2824	4.01336	1.73095	0.0299692	0.000378522	0.0315709	0.0289902	0.0123485	0.00511742	0.054876	0.0838017	0.0222445	0.248781	0.227668	0.180586	0.096046
Unk	-0.252254	-0.671718	-0.419464	0.453967	0.0405731	0.261239	7.64192	4.85593	7.17627	3.18802	5.34053	5.83802	4.38618	3.68557	4.15625	5.14097
Usp46-As1	-1.56	-1.33984	0.220159	0.0189286	0.0209145	0.811579	0.4125	0.206713	0.282695	0.118109	0.0841701	0.0651649	0.141059	0.118277	0.0890708	0.16864
Usp51	-0.604595	-0.921169	-0.316574	0.195466	0.0464552	0.585821	2.1503	2.62194	1.55597	1.31831	1.18504	1.05798	1.28139	0.813451	1.19961	1.46489
Vangl2	-0.914181	-0.871691	0.04249	0.0038064	0.00363384	0.908354	32.8382	23.0839	28.3936	11.4142	15.3898	11.7916	14.6358	16.7978	14.2131	18.7287
Vav1	0.951572	1.04069	0.0891144	0.0763712	0.0427453	0.89914	0.981993	0.88758	1.14153	0.874363	2.08744	2.12264	1.51169	2.51009	2.22995	1.59414
Vav2	-0.304843	-0.703395	-0.398552	0.248354	0.0130135	0.188437	46.5207	36.6636	34.3341	28.4586	28.9567	24.4944	26.9216	22.2146	22.6332	30.1331
Vav3	-1.50332	-1.47378	0.0295405	0.00524131	0.00381995	0.968086	4.64953	5.57583	4.08163	1.82793	1.15147	1.44077	1.33661	1.83054	1.96932	2.65152
Vldlr-As1	1.50162	2.37659	0.874967	0.0172428	0.000881865	0.127555	0.601858	0.466949	0.76266	1.07242	2.16696	1.31121	2.28492	4.27835	3.22787	1.79702
Vnn2	1.376	2.44268	1.06668	0.0926545	0.00274097	0.129324	0.152358	0.0973466	0.262223	0.417152	0.569794	0.263038	1.1704	0.835496	1.1821	0.54999
Vps13a	-0.26887	-0.81999	-0.55112	0.471472	0.0272398	0.183453	28.7595	32.1644	25.9674	21.9171	14.4109	26.3527	16.0302	15.1987	18.0968	22.0997
Vstm2a	-1.0209	-0.879055	0.141848	0.0104064	0.014768	0.754715	3.45048	3.97218	2.78617	1.30983	1.68152	1.35467	1.72935	1.78163	2.02428	2.23224
Vti1b	-0.87868	-1.00742	-0.12874	0.0067775	0.0023051	0.709767	15.2757	17.5872	18.0011	6.96621	8.23768	8.9445	7.78406	8.8437	8.67091	11.1457
Wasl	0.967022	0.96747	0.000447291	0.0272006	0.0218079	0.999635	66.1486	74.2578	43.2764	122.81	86.1833	101.569	139.812	99.0229	122.109	95.0211
Wdfy2	0.799835	0.792239	-0.00759648	0.0148931	0.0118551	0.987458	2.28321	1.55708	2.15197	2.60563	3.22394	3.20657	2.92773	3.25809	4.11559	2.81442
Wdhd1	-0.237408	-1.36494	-1.12753	0.700493	0.0214526	0.0955809	4.00634	4.35554	5.5422	3.34549	2.30329	4.63468	2.01582	2.51581	0.849235	3.28538
Wdr5b	0.115346	1.23989	1.12454	0.7289	0.00104666	0.00799957	2.0863	2.08883	1.99896	1.59655	2.22427	1.96804	4.20652	5.00616	5.29699	2.9414
Wdr73	0.477332	0.808971	0.331639	0.144472	0.01756	0.370614	2.35512	1.48087	2.31951	1.9864	3.09598	2.33059	3.19251	3.47738	4.03565	2.69711
Wdr76	-0.333614	-1.71387	-1.38025	0.366783	0.000711171	0.00930049	25.9125	36.0612	31.3213	21.4626	17.2159	26.0696	9.93383	11.2045	7.4081	20.7322
Wdsub1	0.889239	0.798326	-0.0909129	0.0091752	0.011679	0.813724	6.5442	4.20561	7.33415	8.35701	10.5915	10.1158	9.95324	10.7413	10.5892	8.71466
Whrn	0.731747	0.666369	-0.0653773	0.0250301	0.0300187	0.874236	94.248	65.4577	96.8001	83.5935	140.996	146.778	141.736	133.535	128.502	114.627
Wnt16	1.33154	1.97673	0.645192	0.0469116	0.00420087	0.296425	0.479084	0.174916	0.434926	0.666269	0.741902	1.12907	1.91355	0.963763	1.62158	0.902785
Wnt5b	-0.469659	2.17003	2.63969	0.715296	0.0101521	0.0216782	0.129425	0	0.129463	0.0524981	0.0841789	0.0331031	0.322453	0.478999	0.547077	0.197466
Wnt7b	-1.29592	-1.38773	-0.091811	0.0750489	0.0425456	0.941903	0.690623	0.328783	0.810345	0.230699	0.149728	0.327304	0.382363	0.143017	0.189796	0.361407
Wscd1	-0.0830301	0.612407	0.695437	0.819977	0.0486712	0.0684478	62.2666	35.2897	58.0845	35.2698	48.8863	42.5052	86.978	64.6082	83.5937	57.498
Xpo5	0.372507	0.84643	0.473923	0.136903	0.00383077	0.107138	906.5	713.522	1037.22	785.236	1125.31	1078.44	1483.73	1650.72	1605.47	1154.02
Xxylt1	-1.02195	-0.969046	0.0528987	0.0112627	0.01035	0.920845	4.37569	3.40676	4.47331	1.21656	2.0261	1.98449	2.56298	1.83628	1.82767	2.63443
Yipf4	0.214415	0.872422	0.658007	0.540441	0.0136338	0.0935697	30.032	15.3093	18.8189	16.795	24.1398	23.2224	40.0665	34.0819	41.5329	27.111
Ykt6	0.928579	0.909161	-0.0194181	0.00751764	0.00625063	0.967525	43.6269	37.6502	53.2014	58.219	93.4805	71.0261	72.2568	85.4964	93.0238	67.5535
Ypel2	0.762	0.621107	-0.140893	0.0114089	0.0225822	0.658852	2.75526	2.30983	2.45508	3.46858	4.33135	3.22175	3.54621	3.56122	4.39213	3.33794
Zbed3	1.14747	0.872372	-0.275102	0.0191151	0.0470828	0.582668	0.632658	0.913251	0.521165	1.29737	1.09729	1.49679	1.28433	1.23735	1.13772	1.06866
Zbed5-As1	-0.953789	-0.96549	-0.0117014	0.0630019	0.0450292	0.990165	0.145186	0.185528	0.148279	0.0536328	0.097802	0.0507279	0.0775112	0.0716126	0.0934387	0.102635
Zbed6	0.186732	-0.666152	-0.852884	0.577837	0.0371687	0.0338327	18.5701	17.6324	12.7349	13.9843	15.1364	19.4742	8.91635	9.82077	12.0423	14.2569
Zbtb20-As4	-2.19731	-1.77251	0.4248	0.00276349	0.00382473	0.610741	3.00175	4.08598	3.42115	0.873483	0.509309	0.675959	0.7587	1.21932	1.04526	1.73232
Zbtb45	-0.633348	-1.08899	-0.455639	0.113202	0.0115361	0.333802	2.35809	1.38258	1.73358	0.663924	1.11871	1.26657	0.975326	0.72873	0.842461	1.23
Zbtb8a	1.07111	0.604069	-0.467045	0.00268109	0.0333132	0.144023	4.45537	5.16964	4.43178	8.99315	8.16886	8.41474	7.21349	6.63769	7.49133	6.77512
Zbtb8b	-0.424193	-1.51354	-1.08935	0.332415	0.00434302	0.0651138	1.39189	1.14065	1.43413	0.791644	0.629766	1.21892	0.402061	0.540808	0.43924	0.887678
Zc3h12c	0.218536	0.660221	0.441686	0.489285	0.0318081	0.201084	265.986	224.622	206.566	213.901	210.567	279.466	354.142	298.354	442.976	277.398
Zc3h4	-0.948514	-0.644995	0.303519	0.00177851	0.00969313	0.245432	77.4411	73.739	69.1549	29.7347	32.0913	37.5349	50.1858	47.7961	42.6217	51.1444
Zdbf2	1.11915	0.599335	-0.519816	0.00319167	0.046041	0.136697	22.4027	22.7632	18.595	40.9654	33.3539	45.8009	30.189	28.6125	37.6922	31.1528
Zdhhc20	-0.462745	-1.11596	-0.653214	0.125533	0.00239416	0.0732369	27.0883	25.7421	21.9963	17.5815	12.2383	17.0369	12.2255	10.7606	11.4946	17.3515
Zdhhc24	-0.30947	0.6814	0.99087	0.335775	0.0313666	0.0179397	3.41878	2.31419	2.91921	1.41899	2.31552	2.31823	4.04972	4.9305	4.77576	3.16232
Zfand1	1.66985	1.43315	-0.236704	0.000423606	0.000642515	0.507847	7.93026	9.00058	6.0349	22.7857	19.9089	20.5778	20.8158	20.7522	20.4909	16.4774
Zfas1	1.06917	2.10269	1.03352	0.0598214	0.0021975	0.107986	7.43168	11.407	18.6806	21.7427	30.5723	16.2469	37.8665	59.6749	63.8663	29.721
Zfat	-0.727354	-1.15524	-0.427891	0.0959567	0.0130135	0.418661	3.32175	4.61929	4.58743	1.94182	2.62647	1.94909	2.00136	1.37577	2.2822	2.74502
Zfp1	-0.39682	-0.774374	-0.377554	0.313494	0.0474047	0.40828	10.0973	9.31087	6.62103	6.72219	4.48434	5.843	6.06267	4.16973	4.92832	6.47105
Zfp62	-0.467882	-0.630776	-0.162894	0.131204	0.041516	0.667454	489.267	540.362	452.997	354.084	300.526	271.745	284.158	360.771	312.541	374.05
Zgrf1	-0.655993	-1.68467	-1.02868	0.356757	0.0238857	0.216862	5.85229	7.46155	6.87696	3.95461	2.19961	5.09364	2.47946	3.10166	0.661273	4.18678
Zmym1	-0.927119	-0.957085	-0.0299655	0.0464218	0.0333174	0.967321	1.55549	1.50193	1.26333	0.738724	0.398623	0.839346	0.926159	0.691721	0.601924	0.94636
Zmynd15	0.220395	1.54597	1.32558	0.839236	0.0467607	0.149219	1.1461	0.516905	0.749746	0.082039	1.35931	0.698359	2.79943	1.64312	2.63225	1.29192
Znf140	0.533789	0.665296	0.131508	0.0711213	0.0241653	0.711822	2.40142	2.56114	1.97067	3.05607	2.81379	2.80614	3.72983	3.55934	3.67041	2.95209
Znf165	1.82714	0.763286	-1.06385	0.000146249	0.0123733	0.008273	6.93236	7.29533	9.96068	25.4315	23.4559	25.6967	13.3346	14.1626	13.5996	15.541
Znf184	1.12327	0.833943	-0.289331	0.0105337	0.0312108	0.515207	8.5293	10.5783	7.10479	20.3969	15.5582	13.2469	14.4986	16.7249	15.6032	13.5823
Znf202	0.591643	0.923374	0.331731	0.0593947	0.00643243	0.331818	73.7284	51.0473	87.6008	77.3208	99.5685	101.83	126.244	133.517	141.986	99.2049
Znf204p	0.566462	1.17419	0.607727	0.0363535	0.000705499	0.0531229	3.09239	3.23046	2.72938	3.89359	4.08632	3.63439	6.24412	6.85099	7.29374	4.56171
Znf207	0.0995627	-0.740571	-0.840134	0.791734	0.0291107	0.0432928	152.529	194.861	156.824	188.335	140.386	138.327	105.424	98.2771	99.6234	141.621
Znf213	0.542803	0.7989	0.256097	0.0977432	0.0174906	0.491773	0.548771	0.459349	0.386355	0.556488	0.596255	0.597342	0.973305	0.760323	0.668635	0.616314
Znf222	1.4058	1.52393	0.118137	0.00216138	0.000944554	0.788573	1.20657	1.04664	1.18464	2.27202	3.25932	2.35169	2.49408	3.73487	3.61496	2.35164
Znf229	0.914678	0.998689	0.0840104	0.016652	0.00790135	0.85373	1.57887	1.22587	1.07425	2.31041	2.01482	1.93224	2.46475	2.41113	2.77114	1.97594
Znf233	-1.01789	-0.880893	0.137	0.0267549	0.035756	0.813724	3.65165	4.30736	2.88209	1.87998	1.48441	1.25279	1.74958	1.96824	2.12667	2.36697
Znf236	-0.986102	-1.17675	-0.190644	0.0105059	0.00295388	0.651246	10.8973	12.0488	8.73811	4.56128	4.69996	4.58108	4.62123	4.92882	4.37155	6.60534
Znf26	0.473122	0.63228	0.159157	0.120957	0.0372015	0.662693	8.09639	7.84741	7.13517	9.92665	9.3197	8.3692	11.8745	13.3785	10.3077	9.58393
Znf322	-0.842159	-0.738514	0.103645	0.00926058	0.0130718	0.77494	10.892	7.49111	6.8501	3.82536	4.46027	3.83927	4.93126	5.26856	4.7848	5.81586
Znf329	0.309764	0.743047	0.433283	0.38872	0.0349542	0.27089	1.96242	2.00156	2.02125	2.36611	2.3361	1.68882	2.72121	3.82482	3.43359	2.48398
Znf331	1.40797	1.29489	-0.113078	0.00468284	0.00526654	0.828469	2.65479	2.521	1.85732	5.95724	5.41768	4.48523	5.50172	4.59056	6.87608	4.42907
Znf337-As1	-1.01524	-1.09121	-0.0759709	0.0486627	0.027776	0.921445	4.61138	6.0828	3.89937	2.48896	1.74151	2.05453	1.60597	2.62847	2.53166	3.07163
Znf33b	-1.05059	-0.900496	0.150091	0.0290185	0.0424808	0.801538	4.14926	7.50624	3.83883	2.27706	2.0743	2.20991	2.84452	2.6174	2.9159	3.38149
Znf341	-1.35803	-1.18448	0.173548	0.0141669	0.01569	0.807895	26.224	28.6541	25.5608	10.6371	8.40452	8.31124	16.0971	10.1892	8.37069	15.8276
Znf358	-0.336412	-0.617812	-0.281399	0.290185	0.0492844	0.451501	6.88719	6.46813	6.3453	4.90734	4.49026	4.06851	5.07187	4.31438	3.38932	5.1047
Znf367	-0.133058	-2.47245	-2.33939	0.864948	0.00355476	0.015532	18.8318	21.8084	18.2913	18.8946	7.97906	19.9032	5.4888	3.64089	1.35959	12.9109
Znf385a	-0.482668	-1.0178	-0.535133	0.106721	0.00363384	0.1271	14.2399	11.1083	11.0207	6.59151	7.11881	8.86968	7.04915	5.98847	4.78925	8.53064
Znf395	-0.824518	-0.676292	0.148225	0.0227225	0.0407244	0.725346	15.0546	10.1435	14.9557	4.80031	7.74949	7.09771	9.23978	9.31348	6.33488	9.40995
Znf410	0.64704	0.85888	0.21184	0.0538239	0.0130785	0.58065	6.20072	5.02671	7.78987	6.55035	11.2102	8.14954	10.6086	13.1362	10.5603	8.80361
Znf419	0.595259	0.986153	0.390894	0.0840713	0.00768692	0.297224	2.80755	2.46406	2.94089	3.26626	4.51495	2.92956	4.85536	5.07558	6.30093	3.90613
Znf433-As1	0.150568	1.07676	0.926191	0.82368	0.0462074	0.146198	14.9751	17.7693	27.0008	15.6195	25.5092	16.8254	26.9456	58.5121	43.548	27.4117
Znf446	0.119802	1.08077	0.960969	0.857233	0.0436959	0.128384	0.917067	0.596794	0.737466	0.278989	0.889175	0.938232	1.21292	1.97296	1.53867	1.00914
Znf467	-0.905853	-0.917693	-0.0118406	0.0159765	0.0112223	0.983277	10.3723	6.99135	6.39826	3.62605	4.10916	3.12979	4.19203	4.45802	3.78193	5.22877
Znf468	0.185053	0.692485	0.507432	0.510847	0.0145448	0.107138	327.408	285.207	316.976	346.789	289.729	272.276	489.043	474.284	531.828	370.393
Znf483	0.449223	0.855296	0.406073	0.221196	0.0234316	0.326405	2.51657	2.19087	1.63003	1.85449	2.53344	3.15036	3.40969	3.2948	4.67746	2.80641
Znf488	-1.64428	-2.31839	-0.67411	0.0328331	0.00610267	0.517453	4.06617	2.27691	5.87926	0.555958	1.04003	1.94563	1.40386	0.593869	0.457388	2.02434
Znf512	-0.414443	-0.78893	-0.374487	0.111958	0.00661958	0.206754	6.25328	6.42903	5.48202	4.17334	3.81361	3.8139	3.44754	3.33831	3.71822	4.49658
Znf519	0.130535	-1.16805	-1.29858	0.847549	0.049845	0.0746189	3.90512	4.4528	5.76925	3.58231	3.47772	6.6152	2.74416	2.60312	0.902195	3.78354
Znf521	-1.19867	-1.04617	0.152493	0.00398957	0.00583303	0.721891	2.60125	3.54289	2.57026	0.955517	1.12861	1.24593	1.18882	1.42548	1.62397	1.80919
Znf532	-0.54335	-0.940198	-0.396847	0.093737	0.00805769	0.27376	106.36	129.813	88.447	72.2287	59.3411	61.8614	60.2723	54.9472	54.8774	76.4609
Znf550	0.834042	0.7285	-0.105542	0.0211631	0.0299726	0.806728	4.51653	4.90667	4.23503	8.20206	6.49501	6.27937	6.54967	8.48308	7.5222	6.3544
Znf554	0.212714	0.831182	0.618468	0.513395	0.0110275	0.0853485	1.16427	1.05879	0.900253	1.03433	1.09638	0.978308	1.79143	1.80469	1.90212	1.3034
Znf555	0.838942	0.640519	-0.198423	0.013331	0.0345531	0.573988	3.58421	3.39049	2.74852	5.19703	5.10894	4.67445	4.55187	4.94446	5.55712	4.41745
Znf558	0.186244	0.934104	0.74786	0.506949	0.00286291	0.027435	7.27194	6.28176	6.3156	6.4067	6.99996	6.09317	12.489	12.1937	13.046	8.56641
Znf571	0.295122	0.822315	0.527194	0.522862	0.0490854	0.269921	1.04045	0.72633	0.612208	0.820618	0.789499	0.887052	1.04808	1.36965	1.7071	1.00011
Znf584	0.592096	0.817582	0.225487	0.107853	0.0269563	0.596815	3.39984	2.17227	3.21508	2.80738	5.04118	3.6103	4.65538	5.37616	5.4094	3.96522
Znf593	1.00225	1.13145	0.129204	0.0739415	0.0374232	0.855763	1.17419	0.909369	1.50743	1.68864	2.99695	1.5767	1.86162	3.77234	2.33322	1.98005
Znf608	-0.451067	-1.05897	-0.607898	0.236003	0.0109725	0.16887	23.6131	35.563	23.5099	20.6738	14.2662	17.715	13.4625	12.7178	13.8801	19.489
Znf618	-0.394855	-1.05427	-0.659416	0.111667	0.00104799	0.0347414	55.5522	60.3256	50.4579	36.8649	35.9156	37.1736	25.6118	28.5692	26.0216	39.6103
Znf621	0.833403	0.983297	0.149895	0.0149812	0.00501491	0.687642	40.995	51.8172	37.5498	68.2476	72.984	60.9136	77.5167	86.715	94.2474	65.6651
Znf622	0.799601	0.826777	0.0271759	0.0324779	0.0229415	0.961069	2.99106	3.60798	2.53277	5.48455	4.45044	3.78129	5.56502	4.9961	5.67189	4.34234
Znf624	-0.742068	-0.846651	-0.104583	0.0619351	0.028786	0.847809	2.00571	2.15834	1.77492	1.14006	0.849657	1.10869	1.08489	0.94337	1.25498	1.36896
Znf653	-0.225064	-0.75643	-0.531365	0.558394	0.0405524	0.217657	6.72017	4.48517	4.32947	3.02102	4.25947	4.08903	3.09261	3.19921	2.74251	3.99319
Znf664	0.472144	0.653661	0.181517	0.15533	0.0477964	0.653875	215.863	273.246	203.855	323.379	249.362	260.315	367.129	331.525	397.402	291.342
Znf674	1.4392	1.14395	-0.29525	0.0127229	0.0274455	0.613402	4.08736	4.41953	3.62142	13.4867	7.02952	7.55418	9.43263	6.96049	10.1512	7.41589
Znf697	1.50909	1.76021	0.251122	0.000198571	5.86404e-05	0.367254	243.687	219.453	190.731	487.133	550.726	576.507	697.256	678.213	828.196	496.878
Znf703	-0.942817	-1.41547	-0.472653	0.0100738	0.000857789	0.19558	38.1651	31.6467	23.7435	11.4975	14.2117	16.6836	12.6716	12.5866	9.65483	18.9846
Znf710	-0.866748	-0.924238	-0.0574897	0.00456079	0.00232269	0.866871	11.8655	7.91176	9.37838	3.7295	4.93071	5.18017	5.34695	4.94213	4.92313	6.46758
Znf738	-1.09139	-1.55219	-0.460799	0.0721838	0.0144814	0.577884	0.638818	0.512575	0.692328	0.162704	0.289877	0.290683	0.172728	0.337941	0.104111	0.355752
Znf749	0.652816	0.698433	0.0456173	0.0283887	0.0162925	0.907877	1.75412	1.94265	2.00879	2.21458	2.81894	2.78443	2.88922	2.91543	3.44633	2.5305
Znf75d	1.18529	1.53143	0.34614	0.00343258	0.000600613	0.342585	3.30548	4.31654	3.62084	7.04188	8.01649	7.20248	9.76961	9.24073	13.5179	7.33688
Znf765	-0.0530582	0.647145	0.700203	0.867184	0.0181684	0.0357372	18.1917	15.0021	15.5988	12.2912	12.4855	16.0687	24.9014	25.133	25.8888	18.3957
Znf770	1.01712	1.02391	0.00678458	0.0164365	0.0123992	0.991567	18.366	20.4335	12.3685	32.7981	23.7355	33.3276	36.4554	29.6554	38.2538	27.266
Znf773	0.239756	0.713365	0.473609	0.508462	0.0363253	0.220335	7.42663	7.41207	8.21028	8.37762	7.75671	7.48711	9.94923	13.5643	14.2187	9.37807
Znf783	-0.333378	1.02424	1.35762	0.479485	0.0231136	0.0202201	3.17107	1.71313	2.72373	0.909798	2.20501	2.10679	5.68449	4.45076	5.23945	3.1338
Znf790-As1	1.38014	1.45809	0.0779521	0.0804933	0.0467766	0.937546	0.548973	0.501081	0.539905	2.0041	1.02016	0.722112	1.36772	1.52911	1.49175	1.08055
Znf805	0.902261	0.656438	-0.245822	0.013669	0.0423325	0.514823	2.85806	3.25715	2.23392	4.78212	4.2853	4.42821	3.98254	4.28103	4.8628	3.88568
Znf827	-0.732213	-0.766324	-0.0341108	0.0217379	0.0135063	0.938716	12.5878	12.429	9.36724	6.46842	5.83326	5.59738	7.01618	6.37659	6.79351	8.05216
Znf860	-0.246664	-1.81263	-1.56596	0.635842	0.0025741	0.017699	393.274	626.936	343.647	443.422	271.557	281.107	127.325	148.887	115.652	305.756
Znrf1	-0.711258	-0.96167	-0.250412	0.0210572	0.00365101	0.447398	9.5213	6.96176	8.14159	3.34553	4.94757	4.7562	4.71349	4.43283	3.39404	5.57937
Zp3	0.888363	1.67486	0.786499	0.0872505	0.00292522	0.133005	0.178055	0.100113	0.218757	0.19067	0.370584	0.254119	0.567819	0.561254	0.534765	0.330682
Zpr1	0.813708	0.750644	-0.0630639	0.00409645	0.00459193	0.839268	14.2037	14.215	14.5988	22.349	20.3215	22.8141	25.6066	22.9874	23.6558	20.0835
Zscan31	-0.495405	-1.16922	-0.673812	0.222273	0.00938418	0.155721	4.04838	5.21373	3.03981	3.02173	2.58962	1.94316	1.83731	1.77734	1.88386	2.81722
Zscan32	0.365408	0.949711	0.584303	0.299062	0.0116524	0.145978	6.11672	4.18038	5.85797	4.40672	7.84783	5.7792	9.04756	12.6828	9.2311	7.23892
Zswim5	-1.20386	-0.947604	0.256257	0.000833686	0.00203622	0.37664	24.7065	26.2022	23.0028	9.36255	9.19455	9.3068	12.376	14.0942	11.8343	15.5644
Zw10	0.827674	0.667765	-0.159909	0.00347227	0.00803614	0.554928	10.4783	10.7652	12.1948	16.055	18.2605	17.2488	16.6378	18.6798	17.7042	15.336
Zwint	-0.842559	-2.46823	-1.62568	0.222223	0.00390695	0.0671986	11.4757	15.415	22.3946	7.1472	5.67137	11.3621	3.82713	4.09257	0.927233	9.14588
Zxdc	0.244407	0.769644	0.525237	0.336063	0.00622169	0.0784738	8.33176	5.88837	7.47377	6.20738	7.45392	8.6306	12.836	11.8523	12.018	8.9658

## Sheet: Unique_genes_QGP1_6h
genes	logFC_TgvDMSO_6h_QGP1	logFC_TgvDMSO_24h_QGP1	logFC_Tg_24hv6h_QGP1	FDR_TgvDMSO_6h_QGP1	FDR_TgvDMSO_24h_QGP1	FDR_Tg_24hv6h_QGP1	QGP1_DMSO_24h_1	QGP1_DMSO_24h_2	QGP1_DMSO_24h_3	QGP1_Tg_6h_1	QGP1_Tg_6h_2	QGP1_Tg_6h_3	QGP1_Tg_24h_1	QGP1_Tg_24h_2	QGP1_Tg_24h_3	avg_expression
Aak1	0.835393	1.16153	0.326132	0.00893063	0.00112428	0.294345	26.2137	27.1368	21.1952	37.1006	35.5602	43.1082	53.9212	50.4506	62.445	39.6813
Aasdh	-0.664164	-0.350764	0.3134	0.0477648	0.237523	0.401351	6.57906	5.01343	6.08377	2.69311	3.14059	3.86718	3.67591	5.0997	4.99524	4.572
Aatk	-1.76978	-1.48623	0.283556	0.0275901	0.0391775	0.784456	8.5852	2.32607	4.33062	0.396726	1.74937	1.56349	2.2337	1.61124	1.46874	2.69613
Abca3	-1.07372	-0.284388	0.789333	0.00268684	0.278763	0.0285137	7.56582	4.87412	6.90123	2.34074	2.51967	3.06997	5.9657	4.29748	5.44826	4.77589
Abcc2	-1.26631	-0.808231	0.458082	0.000882676	0.00673009	0.140762	33.8403	38.6853	36.1164	9.86219	14.4775	15.2782	20.323	19.9543	21.8323	23.3744
Abcf3	0.98298	0.702772	-0.280208	0.00142924	0.00617136	0.272765	6.80682	5.58585	6.49655	10.1237	11.7808	10.3869	9.57052	10.1017	10.8955	9.08315
Abhd10	0.641926	0.433674	-0.208251	0.0139799	0.0572369	0.436332	9.76349	10.7068	10.2977	13.8918	13.5557	14.2376	13.7619	13.4909	14.2947	12.6667
Abhd12	-0.848296	-0.556963	0.291334	0.0375128	0.127795	0.525171	349.936	210.849	417.435	98.4929	179.018	194.886	223.594	232.194	201.013	234.158
Abhd18	0.890728	0.815786	-0.0749413	0.00498347	0.0057797	0.828602	14.1363	13.4448	12.3435	20.6162	21.9681	21.4247	24.3758	21.1717	24.3612	19.3158
Acvr2a	-0.696488	-0.66726	0.0292275	0.016544	0.0152622	0.942019	39.7747	36.5755	29.598	18.9054	17.8614	19.8847	23.315	21.1058	22.104	25.4583
Adat1	-0.603838	-0.216135	0.387703	0.012269	0.277793	0.119264	24.5543	23.9385	23.7207	12.092	13.7445	15.5517	20.421	20.4927	21.1207	19.5151
Adcy5	-1.43581	-1.1586	0.277215	0.00653031	0.0116169	0.62445	1.97945	1.60199	1.38602	0.321165	0.629416	0.607539	0.684949	0.598578	0.924781	0.970432
Adgrb1	-2.2944	-1.52518	0.769221	0.0094707	0.0311722	0.41681	4.71618	0.903074	2.06982	0.36856	0.487786	0.464796	1.03007	0.820191	0.750817	1.29014
Adgrb2	-1.19281	-0.769117	0.423694	0.0404273	0.137098	0.519862	13.8196	4.28056	10.4209	2.0646	4.14049	4.52308	5.7324	4.61811	6.0538	6.18372
Adgrg2	-1.59864	-2.03135	-0.43271	0.035669	0.00986955	0.672755	1.32369	2.04553	1.00257	0.318408	0.260283	0.708615	0.485734	0.350123	0.184909	0.742208
Adgrg3	3.20525	3.63052	0.425274	0.0129119	0.00290738	0.63758	0.0506621	0.0215798	0.00894299	0.0205498	0.263607	0.272114	0.266466	0.342986	0.304315	0.172358
Adgrl4	1.85988	2.02205	0.162167	0.00261043	0.00115358	0.786048	9.36144	4.27831	4.63045	21.9923	14.8201	19.4917	29.2081	18.5908	25.0896	16.3848
Agl	-0.672901	-0.508071	0.164829	0.0378724	0.0858872	0.660977	24.2325	29.9746	22.4833	15.2788	11.8997	14.6417	17.5992	17.4432	19.1137	19.1852
Ago4	-0.971423	-0.485875	0.485548	0.00166187	0.036529	0.0788374	9.72936	8.90736	8.98521	4.30982	4.02447	3.82513	6.30457	6.4732	6.87662	6.60397
Agr2	1.57231	2.54592	0.973605	0.0057395	0.000322336	0.0803534	17.3237	22.4153	26.4691	40.3277	90.1395	42.6855	104.605	141.56	140.815	69.5934
Ahi1	0.967199	0.480587	-0.486612	0.0213993	0.182925	0.260873	15.9507	19.2117	14.8486	34.8106	20.2805	29.2584	22.0536	21.7688	26.061	22.6938
Ahr	1.56239	1.30623	-0.256155	0.00212133	0.0039423	0.575373	20.1565	22.2381	17.61	63.8449	36.5798	52.0237	56.4673	41.7102	50.4931	40.1248
Ahsa2p	-0.745508	-0.265942	0.479566	0.0121863	0.275555	0.118235	19.0396	19.8653	21.2881	9.84077	10.3919	10.9795	13.7417	18.0193	18.1964	15.707
Akr1c3	-0.90311	0.260348	1.16346	0.0426867	0.529688	0.0321422	297.761	201.408	386.852	82.6016	186.894	143.085	289.937	362.54	395.164	260.694
Aldh6a1	0.622192	0.584537	-0.0376558	0.0419201	0.0442241	0.930271	316.782	337.55	231.462	360.476	405.552	419.987	476.206	402.73	447.606	377.594
Alg11	0.684067	0.700409	0.0163426	0.0245728	0.017034	0.970463	1.86795	1.83932	2.20965	2.58794	3.05045	2.61529	3.01526	2.98252	3.61057	2.64211
Alkbh8	0.934039	0.834516	-0.0995231	0.0173622	0.0222451	0.832927	4.64397	4.71625	4.2714	9.25	5.79451	7.35646	7.71338	7.42645	9.09039	6.69587
Ampd2	0.761002	0.198205	-0.562797	0.0359746	0.558516	0.155721	3.82451	2.24581	3.08295	3.0439	5.76406	4.64897	3.97226	3.20441	3.209	3.66621
Ankrd10	1.59923	1.35461	-0.244621	6.84733e-05	0.000130763	0.321413	199.498	147.138	177.792	407.516	483.082	484.959	462.007	449.559	420.136	359.076
Ankrd34c	1.32995	0.770208	-0.559741	0.0105059	0.0809058	0.248005	0.37926	0.422774	0.294856	0.795372	0.82924	0.696566	0.549515	0.786675	0.46855	0.580312
Anos1	-1.49849	-1.14528	0.353215	0.00994334	0.0219419	0.569703	13.3214	13.4899	9.50369	4.52669	2.8445	3.8765	5.76114	3.55302	7.04563	7.10249
Antxr1	-1.02993	-2.68104	-1.65111	0.0308748	0.000201314	0.0105068	10.4706	17.4925	13.2969	6.75454	4.69619	6.19065	2.61448	2.40228	1.47378	7.26575
Anxa3	2.26761	3.62239	1.35478	0.000274121	1.27411e-05	0.00821962	1.91648	1.3152	0.996108	6.04622	6.1401	4.98347	19.1727	15.0795	16.486	8.01509
Ap1ar	1.26371	0.813119	-0.450591	0.0026853	0.0183639	0.226755	36.4362	35.1058	29.2121	81.8314	57.3809	68.8781	67.6011	49.0599	60.0565	53.9514
Apela	-2.00347	-3.09206	-1.0886	0.000496511	4.28744e-05	0.0579191	2.0231	1.56346	1.7499	0.269632	0.444876	0.42135	0.240018	0.226971	0.14467	0.787107
Apmap	-1.16848	0.040458	1.20894	0.00206094	0.903913	0.00562407	10.4875	6.58671	10.7651	2.74264	4.33578	3.62624	9.57626	9.54203	9.16851	7.42565
Aqp3	-1.76256	-2.88738	-1.12482	0.00177851	9.80641e-05	0.0412992	7.31086	5.31657	9.77115	1.22924	2.43876	2.05601	0.744123	1.22868	1.02273	3.45757
Arfip2	0.863706	0.161561	-0.702146	0.00269516	0.4621	0.0187298	13.5221	13.8567	13.2613	20.2203	24.0251	19.978	15.1709	14.7353	15.4898	16.6955
Arg2	2.25792	3.01428	0.756356	4.90472e-05	8.46448e-06	0.0351074	41.8811	31.8121	42.9715	136.085	206.978	140.701	290.552	352.1	293.33	170.712
Arhgap19	-1.19381	-1.19361	0.000196657	0.0441034	0.0358412	0.999648	1.67863	1.06367	2.78622	0.434703	0.563941	1.12969	0.71143	0.836836	0.854148	1.1177
Arhgap23	2.01024	1.13213	-0.878109	0.000839194	0.0141881	0.0632442	0.269719	0.234998	0.165558	0.686266	0.725628	0.860756	0.488715	0.383463	0.546182	0.484587
Arhgap28	-1.41045	-0.809621	0.600827	0.0163809	0.0961519	0.321611	4.16986	3.9783	3.61708	1.32021	0.797676	1.78076	2.24074	1.40257	3.06008	2.48525
Arhgef9	0.613346	-0.132772	-0.746117	0.0486655	0.661313	0.0458916	18.974	19.2641	16.0097	25.7577	27.0483	18.8655	16.5129	17.3811	15.5313	19.4827
Arid2	-0.729011	-0.841662	-0.112652	0.0378724	0.0166366	0.796976	11.1771	15.2354	10.8353	7.16812	5.53933	6.87355	7.48919	7.12093	6.32612	8.64057
Armc4	-2.33268	-0.328087	2.00459	0.0351669	0.67171	0.126922	0.203334	0.118106	0.254514	0	0.0480908	0.042551	0.107459	0.165191	0.222069	0.129035
Armcx4	1.02666	0.961067	-0.0655911	0.0076384	0.00778285	0.882479	2.70527	2.81525	3.3628	3.74536	6.01608	6.09682	5.16596	5.75109	6.38967	4.67203
Arntl2	-0.701755	-0.49085	0.210905	0.0364274	0.104773	0.579404	131.035	83.0374	120.623	52.8742	47.5235	77.5945	84.4675	79.0685	72.0769	83.1444
Asah1	-0.626801	0.109853	0.736654	0.0123797	0.614362	0.0140684	4.95893	3.86774	4.71323	2.48561	2.51968	2.55818	4.83786	4.42648	5.24085	3.95651
Asb4	1.02945	1.17305	0.143602	0.0464657	0.0199306	0.817695	0.417162	0.274867	0.424571	0.912154	0.521451	0.577666	0.741602	0.767833	1.03755	0.63054
Ascl1	0.646541	-0.377821	-1.02436	0.0283609	0.146958	0.00905739	162.495	167.954	159.78	240.894	240.413	181.637	127.017	129.546	120.628	170.04
Asrgl1	-0.83294	-0.794092	0.0388478	0.0104393	0.00980669	0.926644	7.5189	7.84699	11.0038	3.84043	4.28567	4.75875	5.26224	5.41278	4.49846	6.04756
Ass1	1.3386	2.55897	1.22036	0.0140676	0.000349824	0.0407646	41.4731	36.4237	29.8399	53.5883	130.582	52.9628	200.934	229.125	201.07	108.444
Atad3a	0.722752	0.377276	-0.345477	0.0498369	0.258789	0.395203	12.5243	7.15264	13.5343	11.2655	16.1636	20.215	14.995	14.8955	12.7848	13.7256
Atcay	0.607709	0.343327	-0.264381	0.0139132	0.101895	0.287015	20.4803	16.5133	18.2987	23.0522	25.496	24.2795	26.1917	21.6359	21.9322	21.9866
Atf7ip	-1.06228	-0.848249	0.214031	0.0291784	0.0571026	0.704413	327.216	416.05	260.687	181.437	90.9776	143.193	202.412	190.906	168.312	220.132
Atg101	1.15406	1.00408	-0.149976	0.00262783	0.0039791	0.678883	8.01244	5.96183	9.24892	12.5147	18.7872	13.5412	14.4706	15.3094	16.5709	12.713
Atl1	-1.14926	-1.03527	0.113993	0.00161379	0.00188248	0.746001	5.5375	4.55649	6.28335	2.15697	1.92593	2.309	2.6246	2.90239	2.4142	3.41227
Atp10d	0.767024	0.454968	-0.312057	0.00850488	0.0624031	0.268163	21.3182	17.1471	17.8224	26.8897	29.7158	26.0809	25.8104	21.8555	29.0124	23.9614
Atp6v0c	-0.974863	-0.525446	0.449418	0.0038064	0.0500987	0.154017	157.29	118.011	129.668	55.8162	59.4269	62.7446	117.893	80.2071	81.4652	95.8358
Atp6v1b1	-0.696318	-1.89169	-1.19537	0.0447369	0.000279069	0.0157399	3.82614	3.38735	3.24456	1.61284	1.96806	1.98601	0.934562	0.792335	1.07653	2.09204
Atp8a1	-1.00969	-0.315035	0.694657	0.0235872	0.415037	0.143473	11.6172	6.23667	7.35037	3.78837	2.57794	4.37471	6.94565	5.35275	7.677	6.2134
Atp8b2	0.859763	0.178846	-0.680917	0.0123797	0.545964	0.0642271	16.0688	10.8924	14.3617	14.6215	27.6358	23.0519	15.2998	15.9145	15.0922	16.9932
Azi2	0.867207	0.6754	-0.191808	0.0185912	0.042333	0.632285	16.311	18.0834	15.0761	32.2537	21.6104	23.7796	27.3676	24.5638	27.14	22.9095
B3galt2	-1.10454	-1.37246	-0.267919	0.0189021	0.00515508	0.597688	93.8395	106.666	66.66	46.774	28.1455	32.039	35.13	30.3973	38.171	53.0914
B4galnt2	-1.35869	-2.67669	-1.31801	0.00568383	0.000134907	0.0273244	120.805	107.687	162.515	32.0091	49.1076	51.5802	27.9131	15.4338	17.556	64.9564
Bag5	0.734426	0.429914	-0.304512	0.0318469	0.157309	0.409598	4.87912	5.9654	5.16504	9.22515	7.35782	6.40019	7.07365	7.38588	7.15754	6.73442
Baiap2-As1	-1.18292	0.0963003	1.27922	0.00896342	0.810184	0.0148292	49.0464	32.1773	46.5378	11.5675	23.4811	13.036	46.1907	43.132	46.1656	34.5927
Banp	1.03346	0.374227	-0.659237	0.0043116	0.180223	0.0636032	1.04586	1.30581	1.02132	1.80977	2.13119	2.0541	1.4144	1.51615	1.42647	1.52501
Barx1	-1.56444	-1.79097	-0.226532	0.00118135	0.000369591	0.590438	40.8861	28.533	25.2565	8.50675	8.6149	10.5604	11.3437	8.89253	6.88341	16.6086
Barx2	2.37328	4.41974	2.04647	0.00874205	7.04663e-05	0.0068804	0.416064	0.332296	0.220334	1.13917	1.48836	1.43662	7.904	3.92941	7.70584	2.73023
Bbs5	0.694131	0.845724	0.151593	0.0469176	0.0157549	0.710539	12.2984	9.2539	9.28986	11.775	16.3227	14.9454	19.1827	14.4544	21.312	14.3149
Bcas2	0.93634	0.403659	-0.532681	0.0189465	0.234525	0.194924	19.7244	23.2568	19.6235	44.7868	28.0553	30.0992	28.2253	27.4859	27.2627	27.6133
Bcl10	0.854521	0.972567	0.118045	0.00344144	0.00121118	0.679986	14.1226	11.6747	11.8172	18.0523	18.5446	22.3424	25.4092	21.9195	26.0662	18.8832
Bcl11a	0.805761	-0.209855	-1.01562	0.0263019	0.530621	0.0208933	3.28873	3.85995	3.18032	5.15472	4.49889	6.02754	3.36948	2.57015	2.95245	3.87803
Bcl2	-0.761214	-0.765167	-0.00395302	0.00706009	0.00501491	0.992281	11.7088	13.1266	11.6248	5.74716	6.31637	6.69292	7.21528	6.81852	7.43707	8.52084
Bcl2l15	1.5799	0.793614	-0.786284	0.0112966	0.143669	0.173431	0.107784	0.0774753	0.0784837	0.26232	0.175259	0.255865	0.128674	0.164184	0.155114	0.156129
Bcl3	-1.97552	-1.79587	0.179656	0.00134097	0.00122924	0.774567	7.29096	5.56281	6.30779	1.29995	1.38962	1.53693	2.39536	2.0395	0.989264	3.20136
Bend3	-0.839251	-1.83965	-1.0004	0.0342027	0.000542783	0.0395884	5.58796	4.64861	5.64432	1.60641	2.48312	3.6949	1.71922	1.30402	1.38917	3.11975
Best1	2.54094	5.58217	3.04123	0.000563065	6.19726e-06	0.00062843	0.545247	0.338699	0.184476	1.77854	1.75838	1.5689	13.968	17.8416	16.6184	6.06692
Bex5	1.2876	1.22029	-0.0673085	0.0134204	0.0130851	0.918722	3.72937	6.18021	5.61751	13.366	12.1699	7.23641	11.4335	11.0713	13.8798	9.40935
Bloc1s3	1.39342	0.283415	-1.11	0.0100738	0.545139	0.0524128	4.77869	3.69027	5.09768	5.35488	12.1193	13.9283	5.51032	6.61937	4.33663	6.82616
Bmp6	3.19341	4.44961	1.2562	0.000177653	2.02439e-05	0.027435	0.458196	0.542141	1.13235	6.50495	5.18763	6.23074	20.9568	14.6691	13.7274	7.71214
Bmpr1a	-0.620671	-0.71337	-0.0926988	0.0486627	0.0222194	0.820742	1.93675	1.66301	1.63355	0.948691	0.814496	1.19405	1.23117	0.955033	0.989439	1.26291
Bnip1	0.757932	0.370507	-0.387425	0.0282923	0.221159	0.282472	0.0839292	0.0906436	0.118714	0.119922	0.17116	0.142095	0.117817	0.13461	0.127933	0.12298
Bod1	0.794303	0.458876	-0.335427	0.0130841	0.0910226	0.294344	341.962	357.982	388.97	629.186	528.339	469.219	516.282	511.724	466.994	467.851
Bre-As1	4.88066	4.36938	-0.511274	0.000307796	0.000573191	0.454339	0.036215	0	0.0958913	1.05766	2.28478	1.20878	1.29325	1.70644	0.761371	0.938265
Brms1	0.604985	0.330989	-0.273996	0.029278	0.175202	0.354017	8.27226	7.12916	8.58031	10.6125	11.4419	9.44727	10.651	10.3151	9.07335	9.50254
Btbd11	-0.842348	-1.04621	-0.203863	0.00568383	0.00122325	0.496106	86.9731	81.3755	76.2927	41.418	37.5928	38.9941	42.2692	35.3607	40.5127	53.421
Bud31	1.12579	0.808315	-0.317472	0.0106077	0.036529	0.473603	8.62861	13.3809	11.2969	24.9023	22.0911	16.0082	19.7097	20.5261	18.5006	17.2272
Bzw1	0.885345	0.87837	-0.00697571	0.00335697	0.002598	0.986461	81.2474	67.8824	91.2575	109.56	148.911	126.685	134.148	153.286	151.297	118.253
C11orf71	-1.15953	-1.15012	0.00941493	0.0110967	0.00799186	0.989737	1.6933	1.88723	1.19674	0.627456	0.650033	0.564163	0.708407	0.610251	0.822111	0.973299
C11orf95	-0.830495	-0.617643	0.212852	0.04364	0.0945289	0.663996	1.20506	0.726836	1.02872	0.346073	0.645834	0.427191	0.680526	0.556074	0.680421	0.699637
C12orf10	1.28028	1.41006	0.129781	0.00208378	0.000857789	0.746001	196.41	135.314	205.538	271.74	496.544	367.104	477.285	444.702	496.281	343.435
C12orf60	-0.964657	-0.34485	0.619808	0.0421964	0.39051	0.238002	56.7721	64.2083	46.9976	21.44	28.012	23.283	35.2253	55.6647	38.544	41.1274
C12orf65	0.987262	0.461961	-0.525301	0.0177841	0.191483	0.216068	2.25883	3.1091	2.65964	5.73867	4.27852	3.70614	3.64703	3.92397	3.51234	3.64825
C14orf132	-0.866261	-0.238266	0.627996	0.0125233	0.411628	0.0840676	97.1241	66.4413	86.7647	29.6579	53.1197	36.2189	66.6696	76.6415	66.7587	64.3774
C14orf93	-1.12931	-0.690614	0.438698	0.00951323	0.0531839	0.316585	4.15255	3.21823	3.88906	1.05273	1.88808	1.46038	2.85785	2.10848	1.96313	2.51005
C15orf39	0.695657	0.144968	-0.550689	0.0282923	0.623547	0.111703	4.2271	2.92882	4.07005	4.79313	5.27549	5.68664	4.88961	4.02507	3.4212	4.36857
C15orf65	1.48397	1.69687	0.212899	0.0268378	0.0109546	0.776883	0.373818	1.02887	0.582463	2.18697	1.37931	1.15837	2.17909	2.21929	1.95036	1.45095
C17orf100	1.20564	1.07529	-0.130349	0.00177851	0.00231025	0.713876	8.30048	6.69512	5.65824	11.4617	15.4111	14.2626	15.62	13.4389	14.0265	11.6527
C17orf107	1.8153	2.49783	0.682531	0.0110432	0.00145601	0.297722	1.37759	0.543855	1.15656	1.2266	4.29056	4.04768	5.59934	5.25917	6.58174	3.34257
C17orf51	1.52915	2.18922	0.660069	0.000876236	8.08622e-05	0.0774475	3.31338	3.93161	3.85188	8.50552	10.6726	8.66226	13.0115	19.4323	18.0861	9.94079
C17orf58	-0.77789	-0.458359	0.319531	0.0402753	0.170927	0.451501	10.8861	5.94814	12.6166	4.41568	5.19228	5.24224	7.27407	7.05485	6.93988	7.28554
C1orf109	0.755658	0.84298	0.087322	0.00874205	0.00363384	0.784521	6.96423	6.7011	8.31642	8.52524	12.2984	11.5603	13.0995	13.5134	12.7219	10.4112
C1orf115	-1.14922	-0.515858	0.633365	0.00234903	0.0634809	0.0741945	213.357	174.291	239.646	82.3937	87.7601	74.0064	143.206	161.065	132.157	145.32
C1orf21	-0.649917	-0.434194	0.215723	0.0137406	0.0571026	0.42632	8.31083	6.55336	7.19817	3.94265	3.84675	4.369	5.70782	5.30331	5.21091	5.60475
C1orf216	-0.801406	-0.430553	0.370853	0.0156939	0.123792	0.272109	9.00198	6.00496	9.08969	2.95141	4.74007	4.28127	5.6844	6.26176	5.76681	5.97582
C1orf52	0.834942	0.58475	-0.250192	0.00704185	0.0285514	0.400151	4.34238	4.4359	4.08362	6.82728	6.61504	6.39852	6.94652	6.01493	6.27083	5.77056
C1orf56	-1.61284	-0.815167	0.797676	0.00945561	0.0897106	0.204757	9.31539	10.2596	8.12193	0.93942	3.04612	3.79109	5.47089	5.72819	4.37955	5.67247
C1ql1	-1.06119	-1.26818	-0.206999	0.0352561	0.0126378	0.744393	3.51477	1.9313	2.16377	0.908869	0.960129	1.28441	1.51784	0.74955	0.844494	1.54168
C2cd4a	3.84268	2.82494	-1.01774	3.1274e-06	8.46448e-06	0.00779147	10.0043	8.90952	10.3984	122.47	116.1	124.813	77.7775	54.5482	74.6215	66.6269
C2cd4b	3.97194	3.12663	-0.845309	7.20273e-05	0.000208251	0.120885	0.530812	0.135661	0.493487	3.70334	7.66438	5.22697	3.55599	3.21989	3.79072	3.14681
C2orf72	-2.39911	-1.31264	1.08647	0.00838333	0.043563	0.278102	0.278741	0.109598	0.317933	0.0104367	0.0334697	0.0789713	0.0997175	0.0975483	0.0944492	0.124541
C3orf20	2.47476	2.8665	0.391745	0.0256166	0.00640136	0.661827	0.0167321	0	0.0354431	0.111985	0.114268	0.105919	0.0972692	0.18351	0.226138	0.0990294
C4orf3	-0.97702	-1.14232	-0.165298	0.0037483	0.00115523	0.617501	9.07134	8.5794	11.3556	4.10516	4.8548	3.78345	3.87154	4.38617	4.82665	6.09268
C5orf30	-1.01545	-0.574454	0.440995	0.0152475	0.0993168	0.303886	8.37151	6.51044	7.37759	2.62394	2.54369	4.47701	5.96916	4.41383	4.4656	5.19475
C9orf3	0.829858	0.65124	-0.178618	0.0279396	0.0585013	0.671191	4.01298	2.52686	4.11682	4.26994	7.09887	5.06506	5.63496	5.98487	5.06554	4.86399
C9orf72	0.749164	0.726564	-0.0226	0.0219751	0.0196778	0.962234	5.54625	4.67332	5.10894	8.53705	6.06468	7.54501	9.6277	7.3654	8.25195	6.96892
Ca13	1.39878	1.42695	0.0281631	0.00621397	0.00392423	0.966233	2.61933	1.8523	2.0066	2.75416	5.93788	6.11731	5.99787	5.12365	6.13562	4.28275
Ca5b	1.35727	1.18868	-0.168595	0.00142201	0.00199402	0.643382	1.39891	1.11382	1.02574	2.61892	2.32363	2.86101	2.71672	2.59643	2.65014	2.14504
Ca8	-1.29765	-1.59726	-0.29961	0.000443451	9.26697e-05	0.278198	1055.68	1003.87	951.52	343.368	324.206	396.169	310.929	367.05	314.366	563.017
Caap1	0.889886	0.272364	-0.617522	0.0210028	0.418607	0.129359	40.8838	40.4585	28.8577	71.033	51.1337	53.2694	47.6835	40.113	44.9834	46.4907
Cabyr	-1.08512	-0.975433	0.109687	0.0288999	0.0352647	0.864075	4.83987	7.04737	7.5791	3.24808	2.00626	2.74939	3.45011	4.12602	2.34987	4.15512
Cacna1a	-1.12769	-2.98577	-1.85808	0.0120788	5.86404e-05	0.00367003	19.8152	23.3631	16.6592	6.95091	8.61	8.40998	1.57548	2.91305	3.08884	10.154
Cacna1d	-0.983692	-1.43411	-0.450421	0.00404455	0.000360558	0.163322	39.4305	47.0968	35.6857	16.7505	16.917	20.3699	14.1086	16.2392	15.0187	24.6241
Cacna1g	-2.30626	-2.54393	-0.237671	0.0304035	0.014335	0.908381	0.233448	0.119326	0.426511	0	0.0835096	0.0403035	0.0581617	0.0284483	0.0584277	0.116459
Cacng2	-1.6179	-1.22263	0.395267	0.0111895	0.0280168	0.553246	6.77026	9.73754	5.9738	3.25547	1.49502	1.60071	2.91152	3.6642	3.10371	4.27914
Calcb	1.87226	2.10859	0.236326	0.00161379	0.000574973	0.65069	26.7033	11.7666	27.7167	48.2712	91.7745	69.905	87.1148	107.183	87.2059	61.9601
Calcoco2	0.776036	0.535106	-0.24093	0.0433761	0.125384	0.580852	23.1345	31.9754	22.36	46.9346	34.6148	33.3014	36.4296	38.924	37.6681	33.927
Calcrl	2.01164	1.93589	-0.0757479	0.00769718	0.00619563	0.920005	0.208095	0.3191	0.2204	0.962255	0.757936	0.862234	0.864085	1.08197	0.791649	0.674192
Calhm1	-2.14939	-3.1662	-1.0168	0.0339561	0.00662096	0.557508	0.621848	0.219793	0.511481	0.0805012	0.0946592	0.0913691	0.131854	0	0.0132457	0.196083
Cand2	-1.70968	-1.86515	-0.155472	0.0289678	0.0138125	0.902061	1.13422	0.735507	0.788909	0.185401	0.275263	0.214327	0.309294	0.343825	0.0338955	0.446738
Card10	-1.24435	-0.616059	0.628292	0.0305072	0.196313	0.317479	5.67219	2.14883	3.40254	0.855158	1.51813	1.67545	3.04314	2.07978	2.08549	2.49786
Card8-As1	1.09433	0.905792	-0.188541	0.0295524	0.0494634	0.740026	0.468777	0.399355	0.54063	1.16624	0.799502	0.683424	0.769963	0.871697	1.03247	0.748006
Casc10	-1.97963	-0.894915	1.08472	0.016544	0.125051	0.252697	0.125864	0.153845	0.104327	0.0266367	0.0355925	0.012597	0.0727144	0.0444579	0.0821778	0.0731347
Casc15	0.804198	1.65953	0.855335	0.014627	0.000204214	0.0220018	3.04615	2.93699	3.58152	3.82722	5.84355	4.88562	8.49337	10.6851	10.9763	6.03064
Cat	0.85311	1.20527	0.352158	0.00398957	0.000399142	0.193642	4.16569	4.01883	4.66525	5.96433	7.78723	6.41391	9.51552	9.4953	10.541	6.9519
Cav2	-1.42067	0.465092	1.88576	0.0230554	0.300296	0.0131796	5.01956	2.74899	2.97951	1.27533	0.753403	1.58718	5.35964	3.9435	5.30132	3.21872
Cbwd3	0.95346	0.780922	-0.172538	0.0202443	0.0367777	0.693519	0.297872	0.308627	0.375172	0.470235	0.581212	0.620818	0.635151	0.555931	0.507758	0.483642
Cbwd5	1.15581	0.826101	-0.329713	0.00409133	0.0162925	0.372199	4.47857	6.31635	6.54399	11.9751	11.2034	10.3955	9.32943	11.1587	10.3468	9.08309
Cbwd6	0.8802	0.661703	-0.218497	0.0477717	0.102541	0.660134	0.613147	0.563154	0.791462	1.04924	0.984522	1.21294	0.891104	1.01182	1.28522	0.933622
Cbx4	1.11857	0.719667	-0.3989	0.00830158	0.0449838	0.329672	35.3561	36.1151	23.8861	66.351	48.3125	64.4822	62.2334	48.2863	46.842	47.985
Ccat1	-1.3338	-1.92406	-0.590262	0.0211714	0.00274222	0.359696	2.35578	4.3858	2.4682	1.35921	0.891589	0.94666	0.885447	0.67645	0.874247	1.64926
Ccdc129	-0.843089	-2.36963	-1.52654	0.0335549	0.000162964	0.00928466	1.44884	1.93675	2.26996	0.828721	0.924965	1.00669	0.288331	0.390543	0.421106	1.05732
Ccdc153	-0.918629	-0.668447	0.250183	0.0492104	0.101799	0.664914	0.281487	0.275771	0.387571	0.114178	0.164772	0.156591	0.257144	0.160077	0.183172	0.220085
Ccdc162p	-0.865775	-1.06808	-0.202308	0.0172428	0.00452856	0.617342	3.84971	4.03339	3.18407	1.41042	1.9654	1.89384	1.62433	1.58899	2.05135	2.40017
Ccdc163	1.58527	1.56398	-0.0212943	0.00200171	0.00143053	0.971834	0.974235	0.897793	1.6321	2.30265	3.21698	3.82754	3.22852	3.5997	3.67625	2.59508
Ccdc178	-1.51464	-2.27562	-0.760987	0.0194646	0.00224768	0.351918	0.346899	0.467579	0.377478	0.121435	0.111267	0.131266	0.0591966	0.138981	0.0380591	0.199129
Ccdc18-As1	-1.13881	-0.133244	1.00556	0.00729747	0.702612	0.0291602	8.55116	7.82119	7.08727	2.2807	3.54273	3.37057	5.78822	6.80428	8.67805	5.99157
Ccdc32	0.599037	0.208107	-0.39093	0.0253471	0.377603	0.169804	2.4987	2.30264	2.4556	3.16486	3.25423	3.09022	2.62879	2.64969	3.07277	2.79083
Ccdc39	-1.82954	0.186958	2.01649	0.0335357	0.766756	0.0430257	0.733258	1.30139	1.03549	0.346999	0.105981	0.37509	0.879596	1.19141	1.3866	0.817313
Ccdc9b	-1.29206	-0.296706	0.995351	0.00335697	0.363281	0.0283194	27.7095	22.537	24.4689	5.31304	11.0236	10.2088	17.1305	21.9528	21.339	17.9648
Ccnb1ip1	1.02717	1.34365	0.316481	0.00269401	0.000416136	0.296405	173.459	144.825	225.982	275.825	358.008	329.475	429.286	510.076	434.934	320.208
Ccnc	1.06153	0.788868	-0.272664	0.000768125	0.00274097	0.270851	464.793	413.388	451.404	798.094	768.378	833.023	782.855	690.1	814.514	668.505
Ccnyl1	0.911597	0.345571	-0.566025	0.0177738	0.291308	0.155721	17.7101	23.7359	19.5468	36.2085	26.4698	37.0612	30.604	23.9555	23.252	26.5048
Ccpg1	1.12678	1.89647	0.769688	0.0105337	0.000472624	0.0871821	15.7424	14.6841	9.35228	27.3637	21.7772	25.7896	57.4709	37.9263	52.3364	29.1603
Cct6p1	1.01321	0.982953	-0.030254	0.00524461	0.00436844	0.946897	3.01424	2.13741	2.66655	4.47363	4.65754	4.51207	4.84732	4.60033	5.9306	4.0933
Cd244	-1.32665	-5.17664	-3.84998	0.0279677	8.95806e-05	0.0104014	0.598305	0.488464	0.668889	0.262911	0.216189	0.1339	0.0138021	0	0.0332765	0.268415
Cd55	1.12694	2.46015	1.33321	0.0477866	0.000905217	0.04761	5.86908	8.86922	5.01873	18.4949	9.85971	8.59946	39.1154	32.0988	38.187	18.4569
Cd58	-0.885547	0.167555	1.0531	0.0181885	0.592653	0.0180294	2.29723	2.21517	2.26142	1.14905	0.907478	1.15169	2.79731	2.33573	2.44091	1.95067
Cd59	-1.94214	-0.906649	1.03549	0.000538352	0.0181666	0.0296308	22.526	13.683	29.0403	3.44236	5.9013	5.33004	11.6768	10.9887	11.6848	12.697
Cdc25b	-1.18492	-0.894379	0.290541	0.022574	0.0550759	0.610405	17.5194	11.3569	22.0197	4.16103	5.97027	9.37116	9.78762	11.1416	6.12643	10.8282
Cdc37l1	0.767716	0.763479	-0.0042374	0.0230554	0.018154	0.992902	3.15511	2.98524	2.36761	4.41119	3.81602	4.24952	4.96172	4.4393	4.91944	3.9228
Cdc42ep1	2.24725	3.01663	0.769376	0.00241896	0.000226331	0.144776	0.171436	0.0857237	0.0986812	0.290248	0.504186	0.652002	1.09565	0.987043	0.731288	0.512918
Cdh18	-1.05662	-1.2088	-0.15218	0.00677803	0.00242394	0.710657	9.54214	13.2692	9.64606	4.78631	4.78644	4.03361	4.31176	4.5471	5.27652	6.68879
Cdkn1b	0.698822	0.64124	-0.0575822	0.00761866	0.00876586	0.848574	5.96384	5.43007	5.46503	7.06757	7.58708	9.13018	9.16304	8.48387	8.5493	7.42666
Cdkn2b-As1	-0.870036	-0.571462	0.298573	0.0343327	0.10681	0.529656	5.40748	5.32647	5.24997	2.19341	2.63779	2.72292	3.64875	2.74568	4.34213	3.80829
Cdr2l	1.2375	1.35391	0.116416	0.0244374	0.0126378	0.863256	3.3838	1.40597	2.81435	3.29665	6.69703	5.57912	8.88733	5.08486	5.29963	4.71653
Cdrt1	2.2059	2.75394	0.54804	0.0209515	0.00383077	0.475888	0.0691246	0.14722	0.24404	0.224309	1.03406	0.689519	0.899363	1.1793	1.40711	0.654894
Cebpb-As1	1.50983	1.35742	-0.152415	0.0264903	0.0318079	0.835844	0.263608	0.179656	0.158211	0.577399	0.537215	0.303403	0.481622	0.585363	0.404653	0.387903
Cebpd	-1.68637	-0.620552	1.06582	0.0250301	0.257147	0.207694	0.408057	0.317952	0.231905	0.0968886	0.0970984	0.0458204	0.206635	0.250653	0.12953	0.198282
Celf3	0.590644	0.0758682	-0.514776	0.0319056	0.781293	0.0932862	7.91303	5.25657	5.44601	7.10783	8.87983	8.21551	7.06801	6.54797	5.8172	6.91688
Cep112	1.1435	1.21413	0.0706275	0.00877794	0.00479143	0.891872	4.09674	5.69968	4.49371	11.2661	8.68615	7.30071	10.6219	10.5807	12.0831	8.31431
Cep192	-0.718821	-0.551095	0.167725	0.0189465	0.045361	0.617965	18.4908	18.3397	24.6194	10.2291	9.44284	12.7575	14.0791	15.2303	12.495	15.076
Cep68	-1.52056	-0.403231	1.11733	0.000854569	0.165716	0.0115246	7.88108	4.48303	5.62615	1.62055	1.94564	1.81874	5.19971	4.06928	4.16884	4.09034
Cer1	-1.61344	-4.2571	-2.64367	0.0159114	0.00024142	0.0297173	0.761182	1.30871	1.03339	0.421028	0.252039	0.223005	0.0804543	0.0562173	0.0138552	0.461098
Cers4	-0.727479	-0.407701	0.319778	0.0464218	0.20581	0.434799	66.058	35.7982	46.5207	24.6203	27.2183	25.0781	42.7961	32.7335	34.9705	37.3104
Ces2	0.619424	0.855943	0.236519	0.0136042	0.0018671	0.35154	52.9202	44.1953	48.7956	61.2395	71.8273	60.7624	90.2294	79.2464	93.1831	66.9333
Cfh	-1.00991	-1.67941	-0.669494	0.0085009	0.000395018	0.100181	2.96683	2.88179	3.51915	1.40587	1.41868	1.20207	0.851995	1.17135	0.888275	1.81178
Cga	3.75988	4.57771	0.817837	7.20273e-05	2.26805e-05	0.142796	87.1159	102.08	166.018	1123.62	2040.51	1032.44	2262.94	2942.17	3240.83	1444.19
Cgb1	1.79662	2.0793	0.28268	0.0492104	0.0197736	0.773099	0.184226	0.0941662	0.403247	0.642648	1.15827	0.43821	0.530382	1.13747	1.59842	0.687449
Cgn	-1.2539	-1.13026	0.123637	0.00200171	0.00236946	0.758014	6.65821	8.21842	6.72336	2.85769	2.59051	2.41879	3.04176	3.7344	3.11244	4.37284
Cgrrf1	0.906805	1.07349	0.16669	0.0128271	0.00383077	0.659391	1.64324	1.42338	1.39584	2.40223	2.43881	2.37366	3.81925	2.85812	2.63877	2.33259
Chd6	-0.639931	-1.0429	-0.402968	0.0481509	0.00411377	0.25467	210.888	228.32	155.023	118.391	111.374	101.149	103.644	99.26	86.5067	134.951
Chd7	-0.933179	-1.3	-0.366823	0.0111153	0.00142467	0.315249	60.4669	76.0544	53.907	32.2405	24.6871	29.7711	25.6935	25.7819	26.2942	39.4329
Chka	0.903973	0.47482	-0.429153	0.00657454	0.0790557	0.177115	3.01651	2.53163	2.69404	3.96146	4.35773	5.06461	4.27443	3.10576	4.01657	3.66919
Chml	0.844691	-0.0836709	-0.928362	0.0433761	0.849744	0.0580478	20.9169	24.4298	16.2589	37.408	23.6225	34.7264	23.5948	16.1308	18.6598	23.972
Chmp1b2p	1.66245	1.21658	-0.445863	0.0130711	0.0394351	0.509885	31.1414	53.746	27.046	151.938	77.9681	73.7094	80.1422	81.0182	100.572	75.2534
Chordc1	1.06183	0.530584	-0.53125	0.0180653	0.164051	0.245442	37.7891	50.3117	36.794	97.6057	56.7634	70.3721	62.1246	54.1879	64.9591	58.9897
Chrd	-1.98071	-1.534	0.446716	0.00529415	0.0119799	0.536945	3.54955	1.2525	2.61752	0.272622	0.792315	0.507653	0.755847	0.801971	0.967236	1.27969
Chst9	-1.45975	-1.39806	0.0616844	0.0275435	0.0213435	0.955372	0.270903	0.109623	0.325179	0.0549426	0.0704787	0.10913	0.0974905	0.0880337	0.0904027	0.135131
Cidecp	1.45841	2.05584	0.597429	0.00761866	0.000742178	0.212506	8.12835	8.35027	8.3558	10.0851	24.775	24.2141	32.4283	34.0535	36.2198	20.7345
Cisd2	0.996811	0.190076	-0.806735	0.00212133	0.425601	0.0152162	6.07176	5.24371	6.02132	11.0241	9.00407	9.72406	6.98352	6.02495	6.67678	7.41936
Ckap4	0.654601	0.915359	0.260758	0.0152584	0.00203622	0.343249	20.775	20.7455	17.1788	24.2046	30.1649	26.084	39.1186	36.9843	34.5745	27.7589
Clba1	0.828237	1.83873	1.01049	0.0273555	0.000225461	0.0171972	0.154132	0.117541	0.142183	0.169409	0.24092	0.226043	0.534722	0.434225	0.510205	0.281042
Cldn12	0.597062	0.87287	0.275807	0.0329446	0.00427586	0.361313	26.865	19.6947	20.9774	28.6438	26.5816	32.8784	42.8714	34.4999	45.3332	30.9273
Clk1	0.775488	0.689601	-0.0858872	0.0195664	0.025992	0.832438	5.18385	6.42257	4.37507	8.22874	7.45859	8.11797	8.4012	9.0399	8.42398	7.29465
Cltcl1	-0.9645	-0.433428	0.531072	0.0335149	0.260088	0.280088	1.04254	0.845736	0.896376	0.213815	0.49903	0.512327	0.778248	0.689945	0.574627	0.672516
Cmahp	-1.27185	-0.853086	0.418761	0.0045461	0.0191938	0.335525	2.1027	1.65916	1.78284	0.601229	0.545547	0.872832	1.08782	0.924134	1.03528	1.17906
Cnnm1	-1.01685	-0.514787	0.502063	0.00349622	0.0556908	0.128442	2.07989	2.14949	2.05542	0.912808	0.898152	0.882989	1.51492	1.53275	1.33695	1.48482
Cog6	0.823127	0.530532	-0.292595	0.00663474	0.0385853	0.311001	38.1354	31.381	31.2037	52.9972	51.8444	48.7366	53.3412	40.7041	50.6723	44.3351
Col22a1	2.82256	3.37217	0.549616	0.04364	0.00932977	0.610115	0.0676817	0.021622	0.0268815	0.4118	0.0990461	0.272647	0.604234	0.137463	0.457365	0.233193
Col25a1	3.68769	3.80576	0.118066	4.90294e-06	4.51389e-06	0.716441	0.408364	0.321129	0.349337	4.00091	3.91593	4.08549	4.66094	4.93385	5.38809	3.11823
Col4a3bp	-0.661216	-0.332023	0.329193	0.0197396	0.170029	0.261922	61.8439	60.5043	51.8793	31.9719	28.7714	34.8646	43.4104	44.0342	50.7139	45.3327
Colca1	-3.38528	-4.76223	-1.37694	0.000852822	0.000151272	0.323833	3.6662	1.99846	2.55246	0.343177	0.183424	0.177049	0.191623	0	0.102666	1.02389
Colca2	-3.25721	-3.05514	0.202076	0.000709105	0.000428963	0.865059	0.993044	1.06113	0.84776	0.0937559	0.0501114	0.137943	0.0639851	0.18778	0.0857036	0.391245
Colec10	-1.00525	-2.22292	-1.21767	0.00355453	3.56528e-05	0.00478553	25.4689	30.7984	23.7389	11.3188	12.5628	10.8533	5.33514	6.12172	5.73268	14.659
Coro6	-1.3541	-0.824395	0.529703	0.0471456	0.14431	0.527219	1.87031	0.626884	2.01338	0.298482	0.638141	0.59992	1.04398	0.697453	0.890162	0.964301
Cpb2-As1	-1.29279	0.206586	1.49937	0.0420314	0.677301	0.0438898	0.197102	0.173161	0.156568	0.052467	0.0600921	0.0708931	0.132997	0.235188	0.228156	0.14518
Cpeb2	1.38864	1.60456	0.215914	0.00316095	0.00101948	0.622361	5.37085	5.72331	3.46425	11.2847	9.6094	11.9569	15.0942	12.3049	16.5214	10.1478
Cpeb4	1.68845	1.19093	-0.497526	0.000967978	0.00446047	0.223807	102.289	98.3854	72.096	277.054	206.424	275.973	210.545	161.337	249.894	183.777
Cpm	-0.876844	-0.110044	0.7668	0.0324521	0.782649	0.0933914	28.7581	27.0888	22.9191	16.3284	10.2639	10.2235	25.2954	20.8044	26.6777	20.9288
Cps1	1.89008	1.17228	-0.717805	0.0168735	0.0986183	0.314496	0.268401	0.685959	0.507628	1.58639	1.49631	1.58873	1.49661	1.21485	0.460633	1.03395
Cpxm2	3.52285	5.64564	2.12278	0.0217037	0.000140106	0.0168918	0.00495563	0	0.00131217	0.0241215	0.0290085	0.0114075	0.107003	0.0704549	0.168681	0.0463272
Creld1	1.29724	1.34071	0.0434675	0.00280477	0.00170574	0.930832	141.982	64.7977	106.586	181.001	260.462	221.779	263.035	254.355	265.279	195.475
Croccp3	-1.21319	-0.596124	0.617067	0.0305072	0.200302	0.312842	24.594	27.7449	22.487	4.2086	12.8718	9.95161	12.7654	20.7609	15.3885	16.7525
Crtc1	-1.01637	-1.72313	-0.706765	0.00754017	0.000315883	0.0752491	405.712	316.733	299.149	117.625	144.772	176.577	129.618	89.6956	87.8923	196.419
Crybb2p1	0.880549	0.469208	-0.411341	0.0105337	0.102187	0.219895	2.10267	2.10785	2.27501	3.57334	3.44255	3.33807	2.84512	3.06303	3.04867	2.86626
Crybg1	-1.23351	-1.2191	0.0144172	0.00595719	0.00425882	0.982151	31.8108	23.4994	31.0266	11.4637	7.68001	12.848	14.5219	12.0043	10.271	17.2362
Csnk1a1	0.632691	0.625248	-0.00744323	0.0200068	0.0165575	0.986002	147.613	134.848	122.984	195.045	173.487	173.81	214.285	198.211	211.346	174.625
Cttnbp2	-1.44477	-1.20566	0.239109	0.0023577	0.00414505	0.5896	313.768	367.94	287.086	129.807	89.1648	89.2048	147.071	131.685	141.834	188.618
Cxorf40a	1.04583	1.01281	-0.0330258	0.0129682	0.0114458	0.953765	4.84275	2.83634	4.92609	5.18095	9.88234	7.59435	8.31167	8.16366	8.86817	6.73404
Cxorf40b	1.10479	1.11389	0.00909698	0.0100396	0.00712521	0.988388	3.02977	1.99871	3.28423	3.89981	6.9646	4.67052	4.9687	6.60227	6.34011	4.63986
Cxxc4	-1.8405	-1.9218	-0.0812951	0.00096209	0.000510645	0.882479	9.66839	12.5219	7.42587	2.86863	2.0756	2.24634	2.94222	2.49738	2.43223	4.96429
Cyb5d1	0.892623	1.05773	0.165105	0.00911791	0.00275754	0.641744	6.00873	7.73301	5.8364	11.2319	10.5396	9.81442	13.0463	13.6663	14.1912	10.2298
Cyb5d2	-0.610859	-0.961381	-0.350522	0.0230554	0.00177536	0.219704	3.57409	3.04065	3.15798	1.5605	2.15018	1.83515	1.64	1.60036	1.75245	2.25682
Cyp2r1	1.18148	2.29134	1.10986	0.00263631	4.70708e-05	0.00905739	1.79949	1.40214	1.55394	2.37287	3.42147	3.58662	7.23262	6.44366	9.44069	4.13928
Cyp51a1	1.0452	0.673781	-0.371423	0.00257495	0.0174642	0.227079	89.465	83.3003	78.4266	163.945	135.003	147.98	139.198	117.436	143.175	121.992
Cz1p-Asns	1.67485	2.00324	0.32839	0.0270179	0.00690813	0.632607	0.33578	0.321811	0.40009	0.408602	1.22846	1.30434	1.15028	1.46625	1.76483	0.93116
Daam1	0.980101	0.364479	-0.615622	0.0296667	0.360236	0.198852	188.342	235.372	163.372	450.921	268.584	275.574	271.794	228.472	259.484	260.213
Dact1	-2.80893	-1.41373	1.3952	0.00347533	0.0253509	0.2205	0.456456	0.762762	0.687983	0.0427269	0.068511	0.121238	0.204117	0.313778	0.175758	0.314814
Dact2	-2.45287	-3.3698	-0.916937	0.0178366	0.00383077	0.615314	1.70668	0.705586	2.04684	0	0.293832	0.40442	0.291808	0.04078	0.100506	0.621161
Dagla	-1.28739	-1.01073	0.276657	0.0355364	0.0653048	0.710762	2.68461	1.00019	1.62311	0.284846	0.713657	0.867188	1.00844	0.754732	0.827525	1.08492
Dapk2	-1.09223	0.0476274	1.13986	0.0313042	0.921607	0.0523082	0.3067	0.258501	0.255722	0.111171	0.0933732	0.135192	0.281803	0.238563	0.320111	0.222348
Dcbld2	-0.82596	-0.298568	0.527392	0.00415839	0.173991	0.0653145	52.7441	45.035	46.2309	22.5694	20.6102	27.2251	40.0821	37.5845	38.87	36.7724
Dclk2	-0.647046	-0.842861	-0.195815	0.0346897	0.00801835	0.581559	7.66027	6.24816	8.06146	3.92697	3.85862	4.42711	4.14184	4.07823	3.9813	5.15377
Dcun1d2	1.40563	1.44141	0.0357818	0.000839194	0.000456511	0.932597	7.7817	8.3787	9.84444	18.4126	22.4476	19.1569	22.4392	24.1755	24.1648	17.4224
Dcun1d5	0.978494	0.612667	-0.365827	0.0110275	0.061928	0.337285	106.019	114.885	100.926	230.592	148.334	165.791	170.078	162.038	160.16	150.98
Ddx19b	0.679018	0.245494	-0.433524	0.0438765	0.426339	0.23681	52.7135	68.1372	58.8608	98.0364	78.78	71.978	66.8222	75.4886	71.4283	71.3606
Ddx49	1.07512	0.949721	-0.125404	0.00204715	0.00282957	0.700555	10.2923	7.45036	8.94758	12.4038	19.5408	16.8904	18.6925	16.4009	16.0812	14.0778
Dennd3	-1.01448	-0.299537	0.714939	0.0171831	0.394168	0.115961	1.11212	0.673168	1.03258	0.258196	0.463975	0.484212	0.723068	0.695451	0.856999	0.699974
Dhcr24	-0.753293	-0.488775	0.264517	0.0254356	0.101248	0.464814	999.531	695.49	1142.07	351.679	608.794	500.927	703.313	687.454	609.141	699.822
Dhfr2	-0.765507	-0.466049	0.299458	0.0159765	0.0859874	0.361032	2.25435	2.03021	2.00682	1.22888	0.920545	1.04198	1.48673	1.4461	1.6033	1.55766
Dhx33	0.710895	0.319373	-0.391522	0.0183609	0.21224	0.207033	25.1582	32.7119	27.691	39.1715	37.7857	45.3639	37.3946	33.2188	36.6	35.0106
Dip2b	-0.652461	-0.77145	-0.118989	0.00917973	0.00282643	0.652099	37.3082	37.2229	36.5174	20.075	19.4665	21.7651	22.302	21.0449	21.6254	26.3697
Dkc1	0.691742	0.284569	-0.407174	0.0416106	0.353819	0.267333	10.5543	13.8086	15.4893	21.268	16.6921	17.7042	14.8132	16.9194	16.9008	16.0167
Dlgap1	0.721665	-0.116001	-0.837665	0.0477648	0.75181	0.053152	7.65345	7.24254	8.25938	12.2331	8.44888	12.5228	8.03947	6.28495	6.9994	8.63156
Dll3	-1.43954	-1.0465	0.393034	0.0370859	0.0905837	0.621322	12.8331	3.41099	12.0765	1.51478	4.16502	3.24951	4.04988	4.61861	4.75361	5.63023
Dnah3	-0.995523	-0.94287	0.0526528	0.0187131	0.016818	0.929919	1.38085	1.26206	1.25427	0.433991	0.737523	0.484161	0.630339	0.601769	0.787331	0.841366
Dnaja4	4.6967	5.58829	0.89159	0.00699991	0.000767786	0.312842	0.0241686	0	0.00639945	0.220577	0.330107	0.166903	0.441571	0.942471	0.181469	0.257074
Dnal1	0.71732	1.22287	0.505552	0.0198846	0.000905217	0.119728	1.8447	1.38521	1.63554	1.8745	2.59257	2.4734	3.60409	3.17034	4.50081	2.56457
Dnmbp	-0.905422	-1.19473	-0.289303	0.013011	0.00227185	0.446252	196.918	209.43	164.177	97.4424	79.4399	87.1439	76.8513	94.4174	77.3587	120.353
Dnmt3a	-0.735242	-0.509391	0.225852	0.0270179	0.0842311	0.539367	16.0862	19.9931	15.6075	9.71753	7.90918	9.38956	11.3553	12.104	12.941	12.7893
Dnmt3b	-1.82981	-1.1907	0.639118	0.000232458	0.00156828	0.0827962	5.50871	4.21188	5.60985	0.976286	1.11342	1.67037	2.10069	2.42448	2.13844	2.86157
Doc2a	-1.02265	-0.940886	0.0817622	0.0434635	0.0411486	0.916574	0.483958	0.36201	0.412562	0.143638	0.176578	0.217373	0.264676	0.182202	0.200891	0.271543
Dock7	-0.623589	-0.448505	0.175084	0.0236012	0.0687251	0.563443	26.7855	27.7427	26.3949	15.5537	12.8446	17.1661	20.7643	19.2122	19.311	20.6417
Dopey2	-0.701085	-0.404869	0.296216	0.00689674	0.0593852	0.23515	152.106	161.112	147.835	74.2669	84.9563	88.0567	115.034	115.029	118.247	117.405
Dph3	0.938239	0.81238	-0.125859	0.00954481	0.0142771	0.751924	1.31655	1.16685	1.10145	2.38988	1.73457	1.76553	2.15462	1.90953	2.20074	1.74886
Dph6-As1	-1.19424	-1.47067	-0.27643	0.00348971	0.0008178	0.494103	5.7369	5.47205	6.92246	1.62061	2.66522	2.59402	2.04186	2.33035	2.15376	3.50414
Dpm1	0.953795	0.840833	-0.112962	0.0218166	0.0299183	0.822414	37.5395	55.2442	39.4541	89.2574	71.4668	60.8707	73.7203	81.6581	82.5211	65.748
Dpy19l1p2	-1.71569	-1.30073	0.414957	0.0423708	0.0644754	0.743744	5.14106	7.76405	5.94008	1.70619	1.5199	1.61378	3.1051	3.03756	0.93579	3.41817
Dpy19l2p2	-2.34873	-0.917081	1.43165	0.0179119	0.172586	0.206334	0.21564	0.127181	0.292809	0.0269135	0.0395586	0.0445476	0.0596944	0.211124	0.0719608	0.121048
Draic	-2.08243	-2.06591	0.0165131	0.00121525	0.000821376	0.983244	16.9717	25.5263	26.0248	5.93641	3.84092	4.34413	3.94477	6.5498	5.93779	11.0085
Dram1	1.40084	1.62079	0.219946	0.0308408	0.0103019	0.745747	0.129928	0.0726385	0.180615	0.424912	0.253518	0.289739	0.519279	0.356248	0.390224	0.290789
Dtna	-1.10287	-0.379526	0.723349	0.00269516	0.161016	0.0449699	19.8257	22.0202	18.4091	9.11655	6.82662	8.36505	15.0236	15.72	15.6355	14.5491
Dtwd2	0.603975	0.445125	-0.15885	0.0438765	0.104119	0.646586	16.5321	14.1939	14.4242	17.8822	16.4275	25.3374	19.6646	19.2368	22.24	18.4376
Dtx1	-1.48882	-1.33965	0.149163	0.0049102	0.00559992	0.804459	6.6119	3.84959	4.59953	1.095	2.04842	1.39593	2.0307	2.35205	1.46879	2.82799
Dubr	-1.0299	-0.303934	0.725961	0.00558111	0.271108	0.0574482	2.88996	2.72959	3.06086	1.14676	1.27693	1.26542	2.55656	2.05435	2.40577	2.15402
Dym	0.598523	0.908243	0.30972	0.0276376	0.0027326	0.276884	15.3734	14.6535	13.1591	20.0135	17.8597	18.629	28.9551	23.8086	28.1292	20.0646
Dzip1l	-1.58936	-1.5052	0.0841548	0.00802834	0.00583432	0.924494	0.226128	0.249912	0.255682	0.059496	0.0635998	0.0914444	0.0862833	0.0993017	0.0673028	0.133239
E2f8	-1.31669	-4.22423	-2.90754	0.036435	0.000163959	0.00717907	2.56538	2.84686	3.7324	1.07618	0.619114	1.55403	0.162589	0.257774	0.0540687	1.42982
Eaf2	2.02776	1.52616	-0.501599	0.00101265	0.00358009	0.274658	0.543924	0.406545	0.565218	1.31128	2.51644	1.55918	1.26991	1.77589	1.34593	1.25493
Ebna1bp2	0.977677	0.707649	-0.270027	0.0343647	0.0910362	0.604503	6.7676	10.2862	8.22591	19.5336	12.4928	10.8357	14.5938	13.4036	13.6024	12.1935
Edf1	0.920367	0.904825	-0.0155413	0.0285066	0.024867	0.980578	9.02628	13.7131	13.7885	22.5216	22.7102	14.7398	20.4381	23.5472	24.7459	18.359
Eef1e1	0.921965	1.42012	0.498156	0.0297217	0.00265897	0.253138	8.91597	4.9157	5.97815	7.21849	10.8263	14.5654	18.0036	18.9847	15.3686	11.6419
Ehd3	0.732034	1.23281	0.500776	0.0147383	0.000659904	0.107258	2.71727	2.18183	2.3404	3.09754	3.68023	3.63674	5.93552	4.48696	6.48814	3.84051
Ehhadh	-1.37804	-0.875917	0.502123	0.00677803	0.0314933	0.326757	3.86913	5.09558	3.93067	1.34521	1.64343	1.22691	2.03285	2.69427	2.21342	2.67239
Eif1ad	0.842176	0.540494	-0.301682	0.0163809	0.075795	0.401448	25.8086	35.0342	29.0375	51.7616	46.1476	41.8568	40.6657	46.5937	43.8893	40.0883
Eif1ax	0.664994	0.184423	-0.48057	0.0378724	0.536224	0.170605	15.6729	13.3267	12.0443	20.17	15.0813	20.8482	17.9729	13.1834	15.3129	15.9569
Eif1b	0.997572	1.31717	0.319595	0.00537674	0.00085059	0.340183	17.1096	11.9527	20.0428	23.0886	34.9866	26.9718	38.9782	40.6182	41.9556	28.4116
Eif2ak4	-0.706377	-0.28446	0.421918	0.0101383	0.20152	0.128968	10.3208	11.1781	9.66941	5.24024	5.94083	5.43239	8.87723	8.53074	8.19029	8.15333
Eif2b4	0.689399	0.887379	0.19798	0.0134877	0.00266347	0.488476	6.19581	5.46098	6.63791	7.57819	9.73348	8.28311	10.436	11.0609	12.2147	8.62234
Eif2s1	0.596474	0.465631	-0.130844	0.0187916	0.0426527	0.638321	6.78339	7.35983	8.32921	9.10248	10.4102	10.0498	9.95593	10.0917	10.9553	9.22643
Eif3j-As1	-0.772896	-0.373714	0.399182	0.0375711	0.249871	0.323149	18.317	21.5587	16.0817	8.65183	11.7175	7.83646	15.0116	13.4613	14.5977	14.1371
Elavl2	-1.00412	-1.16251	-0.158388	0.0120696	0.00403732	0.727429	8.30795	9.69196	8.033	4.40171	3.15712	3.73353	4.18623	3.7539	3.66802	5.43705
Elf4	-0.735873	-0.437846	0.298027	0.00958521	0.0644225	0.287191	146.42	135.167	131.281	62.9754	74.2153	78.1601	99.5843	108.083	95.7853	103.519
Ell2	2.28146	2.01535	-0.266111	0.000177653	0.000231135	0.525159	50.5478	47.6714	39.8281	236.275	157.374	182.191	201.465	149.715	206.114	141.242
Ell3	-1.11178	-0.0722884	1.0395	0.0259894	0.877736	0.0653666	2.82116	2.89295	2.6191	0.932419	1.29122	1.04226	1.9958	3.48034	2.33618	2.15683
Emc2	0.859811	0.0765971	-0.783214	0.0498027	0.87144	0.114112	2.50448	3.31301	2.47755	5.88972	3.30084	3.74903	2.89723	3.08182	2.79773	3.3346
Emp2	-0.782237	-1.11882	-0.336582	0.0110967	0.00121118	0.271519	62.329	42.853	61.9209	25.0418	25.788	33.11	27.4919	27.1783	21.5188	36.3591
Enoph1	0.675054	0.63029	-0.0447643	0.0278507	0.0301549	0.913324	22.0703	13.7519	22.2424	20.6907	28.3326	31.3082	32.4227	27.3264	29.1488	25.2549
Enox1	1.55238	0.684654	-0.867723	0.00170171	0.0616039	0.0522367	5.91654	6.57705	6.82682	20.3113	13.7657	14.8375	10.3863	9.6133	11.0277	11.0291
Enpp3	-1.08133	-2.24721	-1.16589	0.0193988	0.000374991	0.0407832	4.73641	6.33683	4.63773	1.68267	2.41898	2.35985	0.805172	1.48493	1.00245	2.82945
Epb41l4a-As1	1.05614	1.72432	0.668186	0.0323118	0.00222133	0.190693	6.36173	4.04226	6.45873	5.64568	15.042	9.87071	15.7622	19.6168	20.2327	11.4481
Epb41l5	-0.797283	0.0916949	0.888978	0.01232	0.74843	0.0169726	25.0587	26.135	25.0206	13.1482	10.3845	14.5735	27.1198	24.8253	29.1916	21.7175
Epha3	0.672362	0.0519201	-0.620442	0.0375064	0.881907	0.0890195	1.66449	1.63615	1.92446	2.48832	1.94965	2.78697	1.55745	1.81422	2.03206	1.98375
Ephb6	-2.17533	0.604306	2.77964	0.032179	0.310901	0.016697	1.00785	0.47449	0.64609	0.258196	0.103502	0.0610528	0.748892	1.24973	1.22141	0.641246
Eps15	1.20312	0.718908	-0.484211	0.00524131	0.0426411	0.229183	17.9261	22.3091	15.8844	45.4168	31.6478	34.6266	30.7362	29.3571	32.7596	28.9626
Erap2	-0.734618	-0.73855	-0.00393156	0.0335149	0.0264553	0.994118	4.87546	6.37852	4.54519	2.32193	2.69443	3.31512	2.91018	3.45397	3.13049	3.73614
Erbb2	-1.52285	-0.371147	1.1517	0.00558111	0.345376	0.0460604	1.1707	0.811552	1.17509	0.17691	0.437945	0.308236	0.883271	0.895139	0.651119	0.723329
Ergic1	-1.10828	-0.223878	0.884399	0.000364676	0.236909	0.00422649	24.9869	23.0448	24.6343	8.84474	10.4083	10.0152	20.6796	21.0514	20.2801	18.2162
Esrp2	-0.770615	-0.691216	0.0793992	0.0087954	0.0111341	0.813893	15.2257	12.2787	13.8868	5.70235	7.92232	7.42739	9.59154	8.57535	7.31342	9.7693
Esrrg	-1.04486	-1.24813	-0.203265	0.0240141	0.00801443	0.705983	7.58559	7.90808	4.89393	3.52606	2.28175	2.73952	3.27443	2.38769	2.91125	4.16759
Etv7	-1.93063	-0.478711	1.45192	0.0315654	0.453213	0.166639	0.291736	0.16776	0.339886	0.0177503	0.0664113	0.100733	0.133254	0.284411	0.175239	0.175242
Eva1a	-2.77626	-1.76958	1.00668	0.000327213	0.00191984	0.0935697	5.60665	4.22848	7.44602	0.347818	0.915223	0.898366	1.56119	2.08989	1.37572	2.71882
Evx1	1.78901	1.91689	0.127876	0.0492104	0.0262591	0.898632	0.0111035	0.00567553	0.0164642	0.00810697	0.051997	0.0460072	0.0479502	0.0487113	0.0444642	0.0311645
Exd3	-0.840043	-0.345947	0.494097	0.0305723	0.291091	0.240244	1.06965	0.921599	0.978415	0.345129	0.600836	0.466336	0.699885	0.849242	0.770689	0.744642
Exosc1	0.800681	0.885999	0.0853177	0.03384	0.0175299	0.858749	3.61187	3.87526	5.07052	5.99846	8.01527	4.96764	6.46132	8.6922	8.05056	6.08257
Exph5	-2.01552	-1.62614	0.389383	0.00333489	0.00667167	0.555951	33.4063	56.7508	58.9695	9.16646	7.79638	15.8321	20.5625	17.5609	10.4266	25.6079
Eya4	-1.66675	-2.22114	-0.55439	0.0209463	0.00422728	0.577158	2.63507	2.46532	1.52004	0.687118	0.397861	0.758218	0.586167	0.496961	0.235539	1.08692
F2rl2	2.29858	3.21747	0.918899	0.0018805	0.000202491	0.125078	2.36297	3.67837	1.52437	13.4884	8.32714	9.49421	24.2444	18.7083	25.7639	11.9547
Fam102b	0.676477	-0.335365	-1.01184	0.0151132	0.15555	0.00646768	40.5292	33.3234	46.6136	45.7734	54.0852	67.5402	30.295	32.7843	31.7656	42.5233
Fam105a	-0.92523	-0.851613	0.073617	0.0185781	0.0191279	0.885046	2.20574	1.58485	1.86644	0.859678	0.770918	0.957668	1.26466	1.05222	0.785843	1.26089
Fam110b	-1.43766	-0.879956	0.557705	0.00486119	0.0289122	0.263594	40.6378	31.305	36.6305	7.01433	15.3712	11.2785	16.5153	20.8389	21.3516	22.327
Fam111a	-1.18718	-2.17669	-0.989511	0.0313373	0.00129901	0.110186	20.1965	23.4586	31.1205	8.31651	6.07958	14.3917	5.94296	7.04614	3.51305	13.3406
Fam124a	-3.25829	-1.85098	1.40732	0.01232	0.0398576	0.435927	9.18194	4.3022	6.15911	0	0.398132	1.40908	3.5585	0.497299	1.22564	2.97021
Fam163a	3.90418	3.28413	-0.620048	2.51637e-05	5.12098e-05	0.132213	0.344418	0.128368	0.23559	2.9338	3.20149	3.22085	2.82455	1.97032	2.19814	1.89528
Fam167b	-1.83438	0.256973	2.09136	0.018127	0.625055	0.0198436	0.126378	0.0571956	0.0725024	0.0160193	0.0188367	0.027273	0.122445	0.106948	0.0685315	0.0684589
Fam171a2	-1.31514	-1.08369	0.23145	0.0489339	0.0723405	0.791817	6.1866	3.23845	4.72354	0.725621	2.01998	2.11615	3.59027	1.57442	1.4178	2.84365
Fam201b	-2.9941	-1.49256	1.50154	0.0224315	0.0948049	0.402148	0.29227	0.062247	0.412738	0	0.0422431	0.0373769	0.0943922	0.0395738	0.178811	0.12885
Fam208b	1.10759	0.787689	-0.319898	0.00204107	0.00890777	0.301393	42.3718	48.4378	40.5768	81.4399	73.8061	91.159	73.3725	68.5748	85.2215	67.2178
Fam214a	-0.842782	-0.428262	0.414519	0.0311394	0.210571	0.321018	14.0279	13.6156	7.8134	5.65146	5.78252	5.73356	10.1846	7.58117	8.58896	8.77545
Fam222a	1.64822	0.207133	-1.44108	0.00324382	0.664143	0.0148292	1.80805	1.51829	1.1353	3.9603	4.03187	3.83498	2.2523	1.15411	1.60321	2.36649
Fam234a	-0.928932	-0.392359	0.536572	0.0171293	0.228893	0.182566	31.6855	18.0156	26.8798	7.54507	13.2329	14.11	17.8559	21.4705	18.2444	18.7822
Fam49a	1.58919	2.88438	1.29519	0.0153718	0.000226331	0.027823	0.0524638	0.0670416	0.0864363	0.141871	0.197154	0.221408	0.411493	0.672481	0.496049	0.260711
Farsa	0.596645	0.38934	-0.207306	0.0233418	0.093606	0.460514	75.2231	70.3726	75.9026	72.5984	113.64	106.482	101.246	95.9635	92.0206	89.2721
Fbll1	0.813639	0.876158	0.0625188	0.0226221	0.0123733	0.889896	3.02596	1.75172	2.54886	3.10146	4.56361	3.44771	4.4947	3.9762	4.86935	3.53107
Fbln7	-1.80798	-0.915216	0.892761	0.0222058	0.126712	0.321283	1.17349	0.37489	0.92353	0.118999	0.265015	0.206348	0.446669	0.278061	0.620038	0.489671
Fbxl16	-1.37042	-0.646232	0.724183	0.0149589	0.158015	0.209181	12.9695	4.67252	8.19478	1.84372	3.48191	3.2087	6.14038	5.66215	4.3887	5.61804
Fbxo25	0.734627	0.569004	-0.165623	0.0327483	0.0701308	0.673195	19.6587	19.0742	16.5829	31.9993	24.023	23.0285	28.2475	23.9692	29.6007	24.0204
Fbxw4p1	-1.34849	-2.00726	-0.658775	0.043722	0.00691152	0.508117	0.103221	0.140146	0.129823	0.0314016	0.0377635	0.0594015	0.0267881	0.0262054	0.0387512	0.0659445
Fbxw7	-1.10712	-1.97592	-0.868802	0.00606286	0.000191914	0.0406805	62.9827	79.9031	57.9616	30.4042	22.6885	27.9362	15.0506	18.5173	17.7537	37.022
Fbxw8	-0.637524	-0.535565	0.101959	0.0483955	0.0733277	0.8048	5.48823	6.27044	4.49201	3.23232	2.82664	3.01057	3.95162	3.92606	3.34266	4.06006
Fem1b	1.01674	0.707199	-0.309544	0.01813	0.0624435	0.494103	14.1308	15.7333	10.3213	29.2048	19.4359	21.4229	23.8977	18.7627	23.1855	19.5661
Fer1l6	2.67449	4.0044	1.32991	0.00485643	0.000100942	0.0330202	0.0380477	0.0972395	0.0402975	0.277795	0.321703	0.284645	0.774141	0.757301	1.06653	0.406411
Fgf14-As2	-3.68076	-1.30618	2.37458	0.0026853	0.054655	0.0960938	0.149836	0.150441	0.158696	0.0130237	0.0104415	0.00615913	0.00888819	0.0826011	0.0964314	0.0751686
Filip1l	2.66561	4.59483	1.92922	0.034344	0.000447872	0.0363461	0.163138	0.104234	0.0575951	1.19111	0.336002	0.219061	2.93544	1.94385	2.31373	1.02935
Fitm2	-1.17829	-0.0608676	1.11742	0.00709894	0.878748	0.0207057	3.11664	2.5441	3.50518	0.786417	1.56607	1.12773	2.6056	2.87918	3.27668	2.37862
Flj37201	-1.27655	-0.794886	0.481668	0.0462814	0.13544	0.53805	2.25149	4.1558	3.1795	0.837154	0.935574	1.72759	1.40235	1.82913	2.25402	2.06362
Flj42627	2.01635	1.7989	-0.217452	0.018601	0.0244617	0.791266	0.229042	0.0975615	0.181939	0.37162	0.74485	0.702984	0.697449	0.372151	0.802549	0.466683
Flrt2	2.78578	4.01362	1.22783	0.00300265	0.000121951	0.0476647	0.1488	0.108655	0.0787994	0.931221	0.497726	0.538256	2.06546	1.6406	1.42583	0.826149
Fmn2	-1.52002	-1.3315	0.188516	0.00655561	0.00795095	0.764572	6.90531	8.97425	7.18916	2.61026	1.4716	3.07764	3.48961	2.74529	2.91232	4.37505
Fmnl3	-1.17925	-0.805235	0.374016	0.0091752	0.0348294	0.416511	8.07985	6.7817	7.68924	1.92289	2.5985	4.22086	4.77878	4.3115	3.73106	4.9016
Fmo5	-0.848451	-0.985075	-0.136624	0.0310878	0.0118486	0.791077	44.237	28.7784	42.8065	15.6599	19.8788	20.3661	20.3727	17.3158	20.9356	25.5945
Foxa2	-0.997884	-0.97872	0.0191632	0.00259468	0.00204728	0.963641	37.4514	27.6733	28.5942	12.5191	13.3478	14.6966	18.3755	15.8906	12.9654	20.1682
Foxc1	-1.44613	-0.697236	0.74889	0.0171101	0.149205	0.236967	14.5681	11.7949	10.8066	5.88663	2.20605	3.96785	8.12718	6.05314	8.57256	7.99811
Foxj2	0.717809	0.655897	-0.061912	0.00587912	0.00689952	0.832748	34.951	33.0589	32.0638	42.8276	46.3366	53.9754	55.015	49.2881	52.9583	44.4972
Foxo1	1.45538	1.17048	-0.284898	0.00185258	0.00419413	0.474604	2.73918	2.99324	1.89117	6.15247	6.02738	5.77503	6.53744	5.26176	5.18979	4.72972
Foxo3b	1.10509	0.952199	-0.152887	0.00213712	0.00346196	0.642321	1.54216	1.3491	1.21477	2.3071	2.44106	2.90103	2.72211	2.32162	2.84431	2.18258
Foxp4	-0.664923	-0.699864	-0.0349408	0.0471851	0.0314644	0.944471	83.0866	77.7995	64.3201	39.3467	41.5282	42.2796	57.6144	46.0531	34.5218	54.0611
Frmd6	-0.869404	-0.708164	0.161241	0.00464734	0.00958568	0.596162	17.0773	14.1814	17.054	7.39974	7.99254	7.46553	9.0901	9.3658	10.958	11.176
Frmpd1	-3.67286	-1.47208	2.20078	0.00709894	0.0646511	0.204185	1.65877	1.05984	1.05411	0	0.161831	0	0.482147	0.539039	0.249095	0.578315
Frmpd3	-0.936429	-0.765187	0.171242	0.0363647	0.0596977	0.761188	103.262	68.1871	96.2858	22.2455	44.6676	54.5917	58.265	46.5614	51.9364	60.6669
Frmpd4	0.691853	0.44951	-0.242344	0.0161666	0.072441	0.415179	333.937	379.931	331.213	494.422	494.311	477.677	462.21	432.322	533.912	437.771
Fryl	-0.663835	-0.997851	-0.334016	0.0127343	0.00108853	0.213127	85.5634	87.2858	80.2506	42.3437	44.6905	52.1343	38.2181	43.1926	45.2058	57.6539
Fscn1	-1.20673	-0.992581	0.214152	0.0403387	0.0673714	0.765789	51.4639	21.8176	46.6394	6.78711	18.0431	20.3237	22.7957	21.0928	15.2883	24.9168
Fsd1l	-0.676106	-0.282616	0.39349	0.0314538	0.308047	0.242716	44.237	37.4633	35.4378	20.8962	17.3417	25.3188	36.8713	27.836	31.1618	30.7293
Fst	3.0022	2.15855	-0.843643	1.93357e-05	7.86936e-05	0.0327382	15.6756	14.6894	13.5215	88.509	120.976	96.7642	78.4415	48.6949	68.5489	60.6468
Ftsj1	1.28382	0.880388	-0.403432	0.0004658	0.0025628	0.146169	4.61429	3.62714	5.22632	7.74057	10.6366	10.1275	8.20807	8.46115	7.97844	7.40223
Fut3	1.09348	1.11271	0.0192293	0.0236099	0.015336	0.976789	0.501706	0.248172	0.454238	0.610513	0.873673	0.782345	0.967711	0.894068	0.793911	0.680704
Fzd1	-1.60778	-1.8711	-0.263318	0.00050346	0.000142103	0.459985	122.989	71.7044	86.4189	22.8102	25.9551	30.7608	30.2019	21.3754	24.3371	48.5059
Fzd8	-2.58558	-2.43614	0.149434	0.00217094	0.00143018	0.901576	48.7018	21.6467	54.1981	6.01229	5.50885	7.31139	6.44784	10.3215	6.35955	18.5009
Gabarapl1	1.247	1.41465	0.167651	0.000940158	0.000312771	0.598434	65.2141	59.0064	79.8919	126.428	162.88	130.724	155.324	183.295	202.526	129.477
Gabrb3	-0.610444	-0.355178	0.255266	0.0363698	0.173176	0.424744	84.5806	78.8496	69.6894	48.504	37.9269	45.3129	65.7869	54.2043	61.9673	60.758
Galk2	0.914333	0.728574	-0.185759	0.00342413	0.00847401	0.529008	11.0462	12.0711	12.274	17.4371	21.8158	18.8304	16.8798	20.9092	20.794	16.8953
Galnt10	-0.743555	-0.767684	-0.0241283	0.013331	0.00851732	0.954021	4.8353	3.32526	4.53239	2.15595	2.00157	2.37904	2.80095	2.29772	2.29104	2.95769
Galnt12	-1.26157	-0.786549	0.475017	0.00203838	0.0140511	0.191193	8.73547	7.82151	9.7398	2.5671	3.05337	3.96697	4.83638	4.90015	5.47325	5.67711
Galnt7	-1.27281	-0.352592	0.920216	0.00154946	0.202866	0.0189424	916.321	756.663	753.139	310.789	228.158	327.638	731.311	557.008	603.07	576.011
Gaplinc	2.58169	2.86864	0.286954	0.000177653	7.24737e-05	0.525551	47.6057	42.6355	55.5921	191.12	371.556	200.437	296.008	396.008	374.756	219.524
Gas2	2.11247	2.27752	0.165052	0.0215271	0.0096989	0.854426	0.229803	0.146828	0.324522	1.07196	1.1459	0.617154	1.74941	0.622312	1.38037	0.809806
Gas2l1	-1.97148	-1.67067	0.300808	0.0139664	0.0171085	0.773363	1.97981	0.940326	1.94843	0.170561	0.524187	0.322646	0.611111	0.697453	0.192942	0.820829
Gas6-As1	-1.52208	0.545379	2.06746	0.0313373	0.256903	0.0150708	0.240385	0.168948	0.181402	0.0438777	0.0703563	0.0553348	0.394275	0.180644	0.276753	0.179108
Gasal1	-4.0171	-2.58258	1.43452	0.00653031	0.0129697	0.524743	0.508309	0.805441	0.570669	0	0.052897	0.0234018	0.0168855	0.264291	0	0.249099
Gbx2	-1.88867	-1.89209	-0.00342415	0.0141767	0.00824138	0.998351	0.533483	0.532073	0.351421	0.12667	0.0761663	0.134785	0.183701	0.0845671	0.091185	0.234895
Gdf6	-1.79457	-0.791166	1.0034	0.00850488	0.0959169	0.169211	0.384467	0.29905	0.309828	0.0406825	0.0924132	0.105817	0.208232	0.224073	0.125511	0.198897
Gfod1	1.21821	0.936244	-0.281962	0.00398957	0.0113814	0.462839	0.360738	0.228249	0.337557	0.6819	0.560368	0.636903	0.578807	0.623122	0.571519	0.508796
Gjc1	-1.03066	-1.28028	-0.249623	0.0154001	0.00387048	0.593866	4.87916	3.85745	6.06158	1.85916	1.66685	2.82205	2.36367	1.72168	1.98593	3.02417
Gk	0.744195	1.16434	0.420147	0.014627	0.000975289	0.172465	2.4675	2.65852	2.77995	3.4442	3.66604	4.43635	5.84623	5.22773	6.62777	4.12825
Glidr	0.743083	0.71951	-0.0235728	0.0294823	0.0269925	0.962665	3.79484	3.13607	3.58603	3.62238	6.19263	5.46619	5.32172	5.79671	6.11953	4.78179
Glra2	1.15255	0.504434	-0.648115	0.00929815	0.162282	0.138511	114.324	156.525	155.679	271.805	237.442	318.452	178.716	263.023	163.984	206.661
Glt8d1	0.97889	0.791048	-0.187842	0.00439038	0.00980922	0.569703	3.95971	2.79888	3.69749	4.81847	7.45253	5.58127	5.82228	5.85104	6.29096	5.1414
Gmcl1	0.676755	0.225282	-0.451473	0.0328093	0.431858	0.18557	8.98176	8.01297	7.073	11.2333	9.17736	12.8838	10.498	7.61666	9.93546	9.49026
Gna14	-1.08809	-1.19957	-0.111481	0.00498347	0.00207776	0.793699	19.3007	16.6148	13.8627	5.37941	7.27264	7.68195	8.18235	7.55837	5.78517	10.182
Gnai1	-0.677302	-0.833365	-0.156063	0.0272006	0.00816123	0.653337	51.6777	44.7414	38.0542	26.3132	21.1164	25.0827	27.5393	25.7686	21.9599	31.3615
Gnptg	-1.54942	-0.728687	0.820736	0.000667647	0.0196907	0.0395706	22.2117	15.099	19.9803	4.25797	6.4317	6.18693	12.7186	10.9588	10.6107	12.0506
Golga2p11	1.20085	0.906918	-0.293935	0.00443004	0.0135116	0.459419	6.1492	8.08121	5.00859	10.719	13.7362	14.4065	10.2394	12.441	13.5435	10.4805
Gp2	2.24679	1.98651	-0.260283	0.00198862	0.00272247	0.647235	0.331019	0.297664	0.168804	0.850373	1.14027	1.08653	1.30324	0.976089	0.662782	0.757419
Gpld1	-0.831421	-1.07328	-0.241855	0.0215542	0.00450602	0.559672	12.0325	8.73824	12.0477	5.76082	5.13182	5.14608	5.13286	5.02121	5.39769	7.15655
Gpr153	-0.973797	-0.266638	0.707159	0.0245636	0.474995	0.130025	5.4793	3.17415	4.29445	1.3513	1.9862	2.37123	4.23492	2.67086	3.75937	3.25797
Gpr161	-1.03979	0.640903	1.68069	0.00584318	0.0362704	0.00188852	7.3447	5.30486	7.55843	2.68634	3.06127	2.7326	12.9371	10.0727	8.31204	6.66778
Gpr27	-1.10685	-0.790802	0.316051	0.0450535	0.099154	0.638046	5.33152	4.02853	5.05756	2.76436	1.71875	1.38736	3.46514	1.80788	3.06327	3.18048
Gpr39	-1.09006	-0.730644	0.35942	0.03347	0.102183	0.540577	1.39767	2.24153	2.15093	0.833273	1.01277	0.48584	1.22305	1.105	1.17386	1.29155
Gpr89a	0.750274	0.926889	0.176614	0.0392102	0.0122745	0.669358	7.90335	5.8009	8.12857	7.0342	11.6402	13.4568	12.5304	13.4252	15.3994	10.591
Gprc5a	1.82374	2.59941	0.775673	0.0208809	0.00156828	0.224607	0.373539	0.0280784	0.20945	0.668456	0.685981	0.60696	1.3321	1.03536	1.51783	0.717528
Gprin3	0.98701	0.124209	-0.862801	0.0139799	0.733878	0.0503183	66.5529	65.9302	46.8406	115.572	78.627	112.915	72.3749	56.3186	66.9605	75.788
Gramd2a	-2.70854	-1.684	1.02453	0.00284302	0.0101597	0.305684	0.333894	0.162911	0.260406	0.0221622	0.0434332	0.0279491	0.0907494	0.0394557	0.109397	0.121151
Gramd4	0.934728	0.190205	-0.744523	0.0306368	0.639218	0.117628	11.2579	5.94157	10.1154	9.05064	18.9883	17.3747	9.06361	11.9772	9.67182	11.4935
Grhl2	-0.926209	-0.89082	0.0353891	0.033797	0.0314067	0.957068	8.45223	7.91457	10.4752	3.73621	3.46598	5.13828	5.96425	5.44746	3.00312	5.95526
Grik3	-1.33301	-1.27848	0.054527	0.00162669	0.00131064	0.905608	16.6731	12.0745	12.6402	4.55817	3.99332	5.67274	6.88818	5.03374	5.00472	8.05985
Grpel1	0.729876	0.317731	-0.412145	0.0168735	0.218775	0.187994	8.98818	9.18428	12.6635	13.6161	16.2906	14.5484	11.7991	12.4637	14.1068	12.6289
Grpel2	1.42923	1.31895	-0.110278	0.000344293	0.000363002	0.732544	40.7137	32.5507	33.9777	70.9431	80.4463	99.4241	95.3719	74.5079	96.0302	69.3295
Gse1	-1.03764	-1.22682	-0.189175	0.00338237	0.000994886	0.575373	2042.68	2049.09	1514.56	799.145	746.241	826.678	892.281	787.163	720.13	1153.11
Gskip	0.655877	0.6321	-0.0237779	0.0210383	0.0191938	0.952937	1.20714	0.8688	1.00225	1.37101	1.41143	1.39896	1.76993	1.56911	1.39464	1.33259
Gspt1	0.972126	0.265719	-0.706407	0.00784845	0.367364	0.0625498	11.2625	13.3302	10.6318	22.9086	16.9891	19.9171	15.2984	13.9907	13.2336	15.2847
Gtf2b	1.06122	0.633253	-0.427966	0.00214071	0.02164	0.16164	6.17978	6.44087	6.61975	12.1691	12.8079	9.73561	9.43491	10.8306	9.53509	9.30595
Gtf2i	-0.664225	-1.08891	-0.424689	0.0100334	0.000496341	0.107618	30.9221	31.485	27.1343	15.4637	17.1833	16.504	14.2797	13.9372	13.8764	20.0873
Gucy1b1	0.754674	-0.148992	-0.903666	0.0087598	0.538608	0.00972987	64.0124	69.3906	63.8346	101.322	89.8403	97.2452	63.2029	58.1298	56.7476	73.7473
H1fx-As1	-1.87451	-2.13904	-0.264529	0.0363535	0.0155006	0.86404	0.45507	0.251991	0.449848	0	0.0986599	0.17459	0.113377	0.0739405	0.0759303	0.188156
H2bfm	-1.33958	0.144011	1.48359	0.0294581	0.770612	0.0376903	0.435188	0.49432	0.371298	0.176523	0.165111	0.0834808	0.512	0.402654	0.484086	0.347185
Hacd2	1.09309	1.26395	0.170857	0.00162669	0.000482714	0.576237	19.7407	21.8834	19.878	36.5362	36.2645	41.3503	50.7048	41.8283	55.1929	35.931
Hccs	0.674782	0.614617	-0.0601656	0.0316535	0.0381901	0.882479	10.6042	12.5562	11.2184	17.8466	14.9488	14.6685	18.522	16.3408	17.7991	14.945
Hdac9	1.10897	0.72284	-0.38613	0.00200171	0.0131883	0.210886	10.3713	11.334	9.04882	19.5861	18.6517	19.2917	18.1911	14.607	17.9575	15.4488
Heatr1	0.726262	0.684625	-0.0416374	0.00756689	0.00754345	0.899629	436.178	387.889	440.988	498.494	603.856	720.767	665.909	624.69	733.496	568.03
Heatr5a	0.59478	0.531571	-0.0632088	0.0232257	0.0302087	0.847019	310.033	299.371	345.591	336.688	464.082	457.3	421.943	450.897	503.288	398.799
Hecw1	-1.30521	-0.656191	0.649019	0.00843729	0.0938851	0.184854	6.21894	8.76729	5.99176	2.24589	2.84443	2.26278	3.5153	4.15594	5.66359	4.62955
Henmt1	-0.810289	-0.897556	-0.0872668	0.0298318	0.0145926	0.858235	4.40344	4.02486	5.48971	1.61869	2.93363	2.32292	2.37447	2.79484	2.28073	3.13814
Herc3	-0.831171	-1.23619	-0.40502	0.00614194	0.000492838	0.172962	27.1794	25.8272	23.6862	11.9421	11.8879	13.6047	10.6648	11.648	10.117	16.2841
Hip1r	-1.01033	-0.528114	0.482216	0.0329314	0.200206	0.346944	7.15332	3.67795	5.6599	1.46029	2.87812	2.73002	4.43797	4.21956	2.61864	3.87064
Hist1h2bn	1.33187	1.22169	-0.110175	0.0246536	0.0283788	0.875631	0.572501	0.400865	0.382087	0.515339	1.35171	1.02901	0.814121	0.911095	1.38968	0.81849
Hnmt	-1.45091	-1.49279	-0.0418743	0.0128426	0.00797774	0.960493	155.409	234.178	195.997	57.9366	66.8991	62.036	64.9047	103.997	38.6712	108.892
Homer1	0.957777	0.446147	-0.511629	0.0373095	0.277518	0.297444	3.55248	4.32387	3.14842	7.69016	4.0196	6.76676	5.89439	4.36488	4.77626	4.94853
Hoxa-As3	-1.68045	-0.50936	1.17109	0.0284907	0.372476	0.172187	0.210678	0.407464	0.16886	0.0762177	0.0629578	0.0655358	0.18442	0.171156	0.165312	0.168067
Hoxb2	-0.763772	-1.55878	-0.795011	0.0073944	0.000106386	0.015112	17.5784	17.0989	16.2733	8.60105	8.15611	9.26927	6.26269	6.1318	4.87304	10.4716
Hoxb3	-0.743297	-1.30937	-0.566073	0.0145286	0.000530186	0.0811057	27.7785	33.1638	26.525	15.081	14.1458	16.3242	10.8478	11.7574	12.7963	18.7133
Hoxb7	0.729121	-0.261783	-0.990904	0.0319325	0.391773	0.0189424	8.78732	11.0456	9.82279	16.4825	13.6314	12.3916	9.10288	8.53835	7.16505	10.7742
Hoxc8	-0.933354	-1.03417	-0.100814	0.0397689	0.0195153	0.872919	3.18233	3.75967	2.76636	1.13252	1.6988	1.48583	1.79514	1.7317	1.11206	2.07382
Hoxd13	-1.71808	-0.0417091	1.67637	0.0440065	0.957011	0.0869775	0.175881	0.161822	0.163928	0.0599272	0.0457576	0.024292	0.111009	0.257198	0.105648	0.122829
Hoxd3	-0.828127	-0.904829	-0.0767019	0.0129469	0.00601554	0.851999	158.836	151.683	132.503	64.9475	69.4273	82.5615	87.9396	73.8858	73.5231	99.4785
Hrh2	-2.16768	-1.80788	0.359802	0.0164095	0.0178274	0.795504	0.541855	0.286518	0.306738	0.0909476	0.0364578	0.107527	0.0620685	0.136616	0.112234	0.186774
Hs3st5	-2.32003	-1.38761	0.932423	0.00280217	0.0126969	0.246573	0.577281	0.4874	0.431268	0.112898	0.0469333	0.118648	0.222586	0.159121	0.175443	0.259064
Hsd11b2	-2.03144	-2.24162	-0.210182	0.00162669	0.000606476	0.749348	8.27952	4.28561	5.12985	1.12958	1.24645	1.34411	1.76561	1.11903	0.77942	2.78658
Hsd17b7p2	1.17562	0.943859	-0.231758	0.00714386	0.0154416	0.587518	1.05188	1.33463	1.05087	1.76115	2.82879	2.12942	2.14363	1.8667	2.56918	1.85958
Hspa14	0.635566	0.501783	-0.133783	0.0120696	0.0274212	0.617005	24.825	26.3229	24.4016	33.2428	32.9137	35.8177	36.2111	35.7107	35.0314	31.6085
Htr6	-2.6185	-1.19943	1.41907	0.010031	0.0734775	0.244129	0.210245	0.134332	0.31546	0.0284269	0.0303877	0.0403308	0.174603	0.0759133	0.0467737	0.117386
Hunk	-2.40387	-1.81143	0.592443	0.00614194	0.0110801	0.550598	1.14367	0.893109	1.59263	0.309266	0.0826496	0.268139	0.51007	0.318311	0.201427	0.59103
Icam3	0.958687	1.45287	0.49418	0.033298	0.00297294	0.269487	0.307257	0.392633	0.328281	0.688752	0.581995	0.440502	0.97591	0.827682	0.982171	0.613909
Icmt	-0.617609	-0.370367	0.247242	0.0239444	0.122561	0.393783	69.4354	53.4682	70.5231	28.4805	35.7116	45.4342	50.3059	47.782	50.354	50.1661
Id1	-1.53605	-0.887136	0.648917	0.0337067	0.159255	0.407114	8.78702	2.22329	5.60749	0.797869	2.05838	2.05598	3.18993	3.56513	1.99507	3.36446
Id2-As1	-0.937664	-1.37868	-0.441016	0.014338	0.00141959	0.274658	3.93589	2.93956	3.07718	1.26209	1.54806	1.68347	1.59016	1.15587	1.03833	2.02562
Ier3ip1	0.709161	0.423593	-0.285567	0.00683798	0.0523482	0.253648	17.2143	13.6309	17.6268	19.9565	22.9631	25.7985	22.8425	19.8642	21.891	20.1986
Ifit1	-2.17455	-3.31781	-1.14326	0.0134877	0.00188248	0.390661	0.257356	0.29704	0.637472	0.0808181	0.11339	0.0286652	0.0275777	0.0539557	0.0415557	0.17087
Igsf10	-1.27805	-2.28616	-1.00811	0.0487097	0.00356252	0.245432	0.893165	1.79656	1.00729	0.583689	0.376521	0.361704	0.192305	0.309058	0.231822	0.639124
Igsf3	-1.09615	-0.337351	0.758797	0.0057395	0.268736	0.0606168	5.06627	2.78994	4.95353	1.30598	1.96407	1.90131	3.37728	3.54744	3.08637	3.11024
Ikbip	0.794881	0.58684	-0.208042	0.0478114	0.110011	0.652358	6.97808	10.3301	7.49168	11.4147	10.6148	15.5364	13.7436	13.0729	10.3453	11.0586
Ikzf2	-1.18011	-1.19228	-0.0121689	0.0107406	0.00736322	0.986002	217.133	172.462	154.922	51.8955	55.8133	102.659	87.2464	86.1936	63.0005	110.147
Il17rd	-1.293	-0.872279	0.420724	0.000588953	0.00349462	0.154165	22.6274	15.4694	17.007	5.54289	6.46435	7.45308	9.35141	9.4147	11.0429	11.597
Il1rap	-0.960707	0.344755	1.30546	0.0279396	0.319691	0.015112	58.8686	63.9422	79.1062	25.0725	33.0238	32.1839	83.7222	71.7381	103.136	61.1993
Il20ra	-1.19409	-1.2027	-0.00860783	0.00706512	0.00450457	0.990165	4.39522	3.66453	4.57881	1.52562	1.20908	2.12301	2.08236	1.87316	1.50038	2.55024
Il27ra	-1.10701	-0.607682	0.49933	0.0425466	0.200904	0.413545	4.89426	1.81772	3.94521	0.850815	1.62299	1.78983	2.82316	1.89993	2.18438	2.42537
Il31ra	1.86093	2.91926	1.05833	0.0307501	0.00116736	0.124375	0.0441139	0.00805309	0.0467225	0.0613499	0.122965	0.166827	0.240747	0.353266	0.246054	0.143344
Il4r	-1.17823	-0.689889	0.488342	0.0177311	0.0861136	0.362482	1.17951	0.694648	0.961387	0.411874	0.366903	0.30693	0.741053	0.499954	0.50314	0.629489
Il6r	0.800011	1.95259	1.15258	0.0276501	0.000154175	0.0104014	0.476628	0.299775	0.392413	0.598121	0.656331	0.497152	1.54929	1.36433	1.58806	0.824679
Ilf2	0.719847	0.142551	-0.577297	0.0149812	0.584732	0.0706669	44.1066	46.0009	55.1414	66.0079	77.7338	63.8087	56.1085	58.5613	45.4185	56.9875
Inafm2	-0.900687	0.101242	1.00193	0.0205349	0.778501	0.027823	2.88399	1.7563	2.87555	0.804249	1.38728	1.28798	2.4325	2.8311	2.73686	2.11064
Ing1	1.13415	0.612015	-0.522138	0.00298	0.0431489	0.132317	4.91431	4.23673	3.85021	7.53657	7.20261	9.9952	7.57539	5.92028	6.23405	6.38504
Ing3	0.606046	-0.0860784	-0.692125	0.0268276	0.743688	0.0320548	2.27173	2.24613	2.37204	3.21676	2.75509	3.10064	2.0848	2.16994	2.21915	2.49292
Inhba	5.52742	4.56619	-0.961227	1.01294e-05	1.93067e-05	0.0783569	10.3258	14.6258	7.74115	553.855	361.125	363.413	265.009	207.446	293.808	230.816
Inpp1	0.979704	-0.00135334	-0.981057	0.0203603	0.997938	0.0417871	6.80112	10.0093	6.76474	15.788	13.2996	11.3029	6.79154	8.28093	8.66383	9.74467
Inpp5e	-1.17342	-0.34596	0.827459	0.0193988	0.403573	0.123645	6.50417	3.77277	5.94834	1.13454	2.4689	2.60607	4.83005	4.59874	3.22241	3.89844
Insr	-0.993217	-0.626202	0.367015	0.00106065	0.00883093	0.146745	240.301	187.687	189.67	82.9695	96.8138	88.5047	137.046	127.934	132.651	142.62
Ipo5p1	-1.07631	-0.319739	0.756576	0.0197819	0.41504	0.124575	26.9698	15.4845	26.2697	5.99034	13.2175	8.81359	15.619	20.7141	18.1124	16.799
Ipp	-1.05988	-0.975112	0.0847708	0.000911068	0.000963161	0.774567	526.318	435.721	485.823	199.099	199.855	201.074	237.142	234.145	261.013	308.91
Iqcb1	1.10802	0.863951	-0.244067	0.00269516	0.00741329	0.462335	2.69138	2.8954	2.65562	5.52842	4.51834	5.32165	4.75679	5.20461	4.9858	4.28422
Iqcc	-1.14027	-1.21384	-0.0735684	0.0397755	0.0219709	0.930908	0.765788	0.946663	0.758176	0.445676	0.211139	0.344893	0.394023	0.392214	0.258328	0.501878
Iqcd	-1.39086	-0.149588	1.24128	0.0270179	0.773509	0.0784738	0.413322	0.667979	0.540766	0.162723	0.221387	0.125926	0.545167	0.533308	0.352936	0.395946
Irf5	-0.97917	0.4611	1.44027	0.0286465	0.200657	0.0111642	3.83853	1.92261	2.31877	0.938896	1.36748	1.17665	3.8606	3.32217	3.78491	2.5034
Irs1	-0.744364	-0.428073	0.316291	0.00922931	0.0712445	0.260202	31.4231	26.7939	25.406	13.6589	13.2669	16.362	21.5062	18.9322	21.4191	20.9742
Isca1	0.694627	0.232709	-0.461918	0.0111661	0.304831	0.101219	31.0776	30.9053	29.1186	42.9472	40.3059	44.5166	38.637	31.4971	36.7497	36.195
Iscu	0.807295	1.13214	0.324845	0.0282923	0.00424397	0.404018	12.1049	17.828	14.14	25.5726	21.5604	19.7346	33.0305	31.7167	32.2475	23.1039
Isl2	1.36336	1.13909	-0.224272	0.0492624	0.0749478	0.772779	0.12911	0.0824925	0.158111	0.225846	0.246673	0.41794	0.268056	0.413004	0.161569	0.233645
Itga4	2.98289	3.40676	0.423869	0.00202127	0.000637062	0.571242	0.651662	0.156892	0.335096	3.53973	2.00251	2.21751	4.68246	2.26344	5.13407	2.33149
Itga9	1.64884	1.87095	0.222107	0.000555389	0.000170798	0.540577	3.54399	3.82213	3.00817	9.32866	9.84133	8.79445	11.5014	11.435	14.6448	8.43555
Itpr1	0.946485	1.49106	0.544577	0.0127439	0.00074608	0.140681	1.74338	2.03685	1.85526	2.56597	3.26132	3.61182	4.50896	5.22021	6.03389	3.42641
Ivns1abp	1.04147	0.313448	-0.728018	0.000722765	0.122752	0.0124788	28.5283	25.3478	29.7015	44.7662	47.9052	56.6465	33.6435	36.2348	33.4955	37.3633
Jmy	1.70956	1.91752	0.207963	0.00303596	0.00119624	0.709145	7.43714	8.74268	4.46055	23.229	15.5529	19.5567	29.497	20.7277	28.0399	17.4715
Kank4	-1.59352	-1.02255	0.570975	0.00718209	0.0306208	0.344457	9.79918	6.79299	8.30969	2.7278	2.24945	2.21147	3.88282	5.72355	2.43652	4.90372
Kat14	-0.744586	-0.249823	0.494762	0.0183058	0.348565	0.136431	76.5112	73.0576	84.2501	30.5768	46.4579	44.5182	67.7609	56.1948	72.2163	61.2827
Katnal1	-0.903009	-1.28846	-0.385453	0.00879138	0.000944554	0.259034	8.44665	7.94146	7.92636	3.6747	3.08134	4.55866	3.78904	2.96885	3.16558	5.06141
Katnb1	1.10639	1.34175	0.235365	0.00604673	0.00152667	0.552159	326.485	197.995	297.684	329.393	614.849	597.628	741.799	655.981	665.247	491.896
Kcna2	-2.56023	-1.28792	1.27231	0.00160954	0.0136199	0.126694	0.67156	0.490378	0.482648	0.0389145	0.0935969	0.0920168	0.23902	0.19485	0.224105	0.280788
Kcna4	-1.33923	-1.36871	-0.0294785	0.00316575	0.00182823	0.962406	16.3028	16.5175	18.8086	4.67622	6.43781	6.56739	5.51234	6.81149	7.69427	9.92538
Kcnb2	-1.13191	-1.41663	-0.284725	0.00976199	0.00223962	0.526571	670.955	1038.59	635.015	314.443	297.57	326.413	260.551	280.573	345.253	463.263
Kcnc1	-1.02166	-0.86281	0.158846	0.0327299	0.0494634	0.791077	166.976	97.8951	157.55	31.2251	65.3065	84.7492	82.4605	79.7604	67.7593	92.6314
Kcne4	2.65383	3.06012	0.406293	6.5181e-05	2.30609e-05	0.300245	942.45	571.317	742.339	2987.23	5543.95	3781.2	5584.97	5892.55	7096.53	3682.5
Kcng3	-1.5978	-1.35373	0.244073	0.00512545	0.00719463	0.690989	121.049	90.9904	85.3813	22.8997	23.4869	39.8065	52.7982	28.5106	33.6059	55.392
Kcnh2	-1.78321	-0.880462	0.902749	0.00166202	0.0353959	0.0745958	78.9034	39.9273	53.5573	8.12876	17.4723	17.7744	34.3294	29.2353	28.6558	34.2204
Kcnj6	1.46016	1.22117	-0.238993	0.0114843	0.0201965	0.686768	53.3602	26.5172	52.0676	85.3745	146.535	84.1622	97.6555	75.863	137.013	84.2832
Kcnk1	1.47114	1.44722	-0.0239212	0.0151947	0.0115355	0.975464	0.0656234	0.0339964	0.0291165	0.0971215	0.10036	0.100026	0.126672	0.126799	0.0799021	0.0844019
Kcnk6	1.46174	0.947893	-0.51385	0.00642133	0.0368558	0.298309	76.0877	52.482	73.7188	93.6414	224.382	168.68	147.201	96.9361	145.422	119.839
Kcnn3	-2.37669	-1.57838	0.798314	0.00120458	0.00444319	0.228027	1.24322	1.06474	0.668874	0.1368	0.16344	0.190279	0.367952	0.381437	0.21847	0.492802
Kcns3	-0.617616	-0.67984	-0.0622243	0.0251802	0.0127052	0.858736	7.49456	6.6088	9.06247	3.6386	4.43629	5.05889	4.55612	5.3432	4.48381	5.63142
Kctd1	-1.14284	-0.712307	0.430533	0.00750981	0.0444367	0.297822	22.5391	23.8598	17.1569	9.83678	7.1339	7.95399	14.2953	11.0741	13.3927	14.1381
Kctd12	2.31639	1.19371	-1.12268	0.000211457	0.00561423	0.0204024	3.07013	2.46102	2.47503	11.4236	9.61203	13.3832	7.04002	3.94752	7.21204	6.73607
Kctd20	0.618097	0.414495	-0.203602	0.0217886	0.0812878	0.478626	64.0822	45.7193	72.5241	70.9657	85.6341	85.2407	80.1911	76.6058	83.9339	73.8774
Kctd5	0.751642	0.305545	-0.446097	0.0124629	0.219535	0.143473	2.96647	2.07828	2.80353	3.39778	4.18803	3.83452	3.34909	3.63689	2.63337	3.20977
Kdelr3	1.69513	0.954089	-0.741038	0.01232	0.100576	0.241791	4.64171	2.55868	3.66305	13.4011	11.3064	5.55195	7.10496	8.72498	5.10252	6.89504
Kdm3b	-0.625492	-0.65271	-0.0272175	0.0110702	0.00674852	0.932847	1715.65	1689.77	1749.1	913.804	992.628	994.738	1027.58	1189.06	1054.93	1258.59
Kdm4d	-1.13679	-1.01871	0.118083	0.0345021	0.035673	0.879751	1.1175	1.31817	1.16841	0.488156	0.354097	0.626614	0.666298	0.53541	0.545038	0.757744
Kiaa0040	1.11559	0.980545	-0.135047	0.0072534	0.0103019	0.762262	3.86679	5.35492	4.19546	9.82663	8.41641	6.89316	9.45458	8.88363	8.21943	7.23456
Kiaa0319l	-0.818545	-0.0546146	0.763931	0.00259468	0.809194	0.0104014	21.712	19.6627	19.6939	9.32946	10.6712	10.0288	18.1947	19.6086	20.7692	16.6301
Kiaa0513	2.04886	1.77034	-0.278517	0.000375321	0.000562436	0.514354	8.71974	4.92323	7.2328	16.3926	30.8105	27.9065	23.232	19.4087	27.6673	18.477
Kiaa0754	-0.972744	-2.1181	-1.14536	0.00303249	3.16074e-05	0.00490099	9.89123	9.15413	11.0262	4.15781	3.85746	5.30678	2.41031	2.35788	2.12818	5.58777
Kiaa1024	1.75128	1.92219	0.170911	0.00129325	0.00047683	0.709145	2.16545	2.5695	2.14606	6.66299	6.01596	7.29904	8.0155	6.7856	11.0252	5.85393
Kiaa1211l	-2.35689	-2.30904	0.0478512	0.00994334	0.00659533	0.97542	0.355055	0.226856	0.156246	0.0243412	0.0536667	0.0374121	0.0643716	0.0650027	0.0100128	0.110329
Kiaa1522	-0.585186	-0.357293	0.227893	0.0416891	0.165585	0.477271	16.6522	11.0867	12.8429	6.77201	8.99638	7.56979	12.2201	10.2403	8.92277	10.5892
Kiaa1549l	-1.41702	-2.89759	-1.48056	0.0378724	0.00126965	0.100108	0.993032	0.96441	0.582671	0.44469	0.173094	0.214873	0.161639	0.0774478	0.0954383	0.411922
Kiaa2013	-1.23489	-0.187939	1.04695	0.0131838	0.661715	0.0540962	6.83884	4.04392	6.64696	1.12499	2.93708	2.36001	5.59089	5.10337	4.54458	4.35451
Kif13a	-0.979739	0.255727	1.23547	0.00587912	0.344386	0.00559981	3.19408	2.79911	3.18049	1.30852	1.33143	1.3935	3.67131	2.95081	4.29015	2.67993
Kif13b	-0.612051	-0.557036	0.0550145	0.00945561	0.0113781	0.842783	909.512	813.405	814.156	423.365	517.908	500.898	571.367	581.014	565.529	633.017
Kif16b	1.30743	0.631514	-0.675919	0.00916852	0.124413	0.166589	85.4461	123.747	71.1062	242.118	178.897	174.68	132.46	150.073	149.495	145.336
Kif21a	0.861524	0.374725	-0.486799	0.0477866	0.343305	0.303865	60.869	85.2694	56.2947	138.858	86.1963	92.6345	94.3552	81.6627	88.7659	87.2118
Kifc3	1.71086	1.53661	-0.174248	0.00112321	0.00134227	0.698203	6.26924	3.50492	3.91481	9.5361	17.0577	11.9961	14.1225	12.9452	12.108	10.1616
Kit	-1.37413	1.65508	3.02922	0.00709894	0.00121118	0.00062843	7.11154	3.48398	5.40168	2.11126	1.77327	1.40442	19.7287	13.584	16.5295	7.90316
Kitlg	-1.28027	-0.779118	0.501149	0.0226221	0.0947182	0.412535	2.37377	2.23975	2.60915	0.789322	0.493693	1.39783	1.6619	1.2109	1.32639	1.56697
Klf12	-0.603167	-0.0975816	0.505585	0.0489665	0.745183	0.139484	13.7611	13.799	10.2433	7.31476	7.00945	7.23978	12.4623	10.7436	12.0357	10.5121
Klhdc2	0.736522	0.944137	0.207615	0.00954481	0.00187565	0.463923	186.872	132.942	157.009	186.332	270.115	231.776	312.701	306.806	290.397	230.55
Klhdc7b	3.99488	8.48336	4.48848	0.0255412	9.31123e-06	0.000570889	0.426979	0	0	2.07832	2.49938	1.96575	65.9547	49.2572	59.8444	20.2252
Klhl12	-0.597254	-0.157183	0.440071	0.0261498	0.514938	0.129154	7.6054	6.29136	8.67093	3.67454	4.62942	4.64121	6.23041	7.39005	6.49674	6.18112
Klhl13	-2.02954	-2.38393	-0.354396	0.00274482	0.000847746	0.608098	9.1563	6.66485	11.1217	0.874441	1.71875	3.22827	1.86733	1.78904	1.46202	4.20919
Klhl24	0.820684	0.59375	-0.226934	0.0232766	0.0665224	0.565298	14.6726	12.686	8.37755	19.3811	17.213	17.8659	18.7918	16.2376	18.729	15.9949
Klhl28	0.824624	0.697788	-0.126836	0.0338399	0.0532924	0.788743	3.31417	3.24775	2.16423	4.8989	3.68516	4.74276	5.00936	3.91481	5.16344	4.01562
Klhl5	0.844285	0.246851	-0.597434	0.0222185	0.447113	0.128579	1099.04	1352.87	1067.37	2150.13	1417.65	1899.65	1426.54	1435.78	1331.88	1464.55
Klk2	-1.91187	-1.45482	0.457051	0.023006	0.0396436	0.678647	14.463	8.43729	20.1468	0.3826	5.72586	2.89501	4.96111	5.36405	5.98055	7.59513
Klk3	-3.70801	-4.05971	-0.351692	0.000455845	0.000192669	0.726843	3.94307	2.35838	4.79988	0.0926847	0.384879	0.21579	0.0973139	0.30939	0.252218	1.38373
Klk4	-0.972196	-2.31738	-1.34518	0.00464734	3.16233e-05	0.00359724	5.45708	5.35784	5.10648	1.86006	2.94537	2.24435	1.03808	1.03291	1.11553	2.90641
Klkp1	-2.72878	-1.22368	1.5051	0.0064517	0.0579685	0.193522	11.053	4.1006	9.62966	0.433876	1.39141	1.23113	2.66495	5.50362	2.49866	4.27855
Klrg2	-2.2908	0.992012	3.28281	0.0188794	0.0598094	0.00404711	0.0845263	0.0450054	0.0895246	0.017143	0.00916271	0.0162144	0.163793	0.188842	0.0987249	0.0792151
Kmo	0.967395	-0.42721	-1.39461	0.0396773	0.338349	0.0199206	0.559387	0.714821	0.647324	1.26897	1.05106	0.922034	0.361322	0.645208	0.407913	0.730893
Krba2	-0.778934	-0.466789	0.312145	0.0340752	0.150056	0.439724	4.18089	4.66388	3.25881	2.04982	2.28991	1.76413	2.71594	2.63837	3.39558	2.99526
Lama5	-1.36364	-0.168713	1.19493	0.0290185	0.772397	0.0862284	5.6017	1.77224	4.46979	0.685612	1.8534	1.37178	3.68026	3.46816	3.22162	2.90273
Lamp3	1.73	4.9417	3.2117	0.00500341	1.27255e-05	0.000643363	45.9558	54.4874	35.8778	183.91	83.5068	116.148	1431.39	1295.18	1387.82	514.918
Lap3	0.628457	0.0448449	-0.583612	0.0191065	0.869975	0.0523376	13.7598	12.9101	15.6456	15.2354	19.7935	22.0434	14.464	15.5761	13.465	15.877
Larp6	0.845665	2.47736	1.63169	0.0164095	3.05748e-05	0.00178209	1.98902	1.72233	1.68392	2.92994	3.1831	2.19892	10.476	9.8123	9.52396	4.8355
Ldb1	-0.921835	-0.38815	0.533685	0.00300825	0.099154	0.0730996	10.5174	7.79783	9.04356	3.44529	5.10707	3.95069	7.00541	7.27952	6.45499	6.73353
Ldlrad1	-3.72812	-3.22548	0.502641	0.00542636	0.00423072	0.85447	0.432635	0.747971	0.431264	0.0309684	0.0496566	0	0	0.12405	0.0254777	0.204669
Lekr1	-1.53232	-0.647372	0.884951	0.0488773	0.282375	0.342415	0.166345	0.120146	0.222142	0.0264028	0.0658558	0.0582696	0.0600632	0.123389	0.159292	0.111323
Lgals8-As1	-3.121	-0.391799	2.7292	0.00434416	0.51801	0.0277615	1.07786	0.718623	0.893426	0	0.152401	0.0539383	0.778379	0.723375	0.516079	0.546009
Lhfpl6	-1.26772	-1.29851	-0.0307953	0.0153718	0.00997047	0.968086	5.0553	7.05042	6.12427	3.10891	1.77658	1.68923	2.528	2.7159	2.17677	3.5806
Lhx2	-1.65623	-1.49567	0.160557	0.0139664	0.0130929	0.863486	0.494925	0.771584	0.639513	0.132497	0.173827	0.216463	0.304156	0.120624	0.247741	0.344592
Lifr-As1	-1.0886	-0.760208	0.328393	0.024559	0.0628297	0.561782	0.883666	0.816502	0.892724	0.380495	0.318318	0.375533	0.417736	0.452828	0.666898	0.5783
Limch1	1.01751	0.232451	-0.785063	0.0151005	0.523535	0.0784737	385.686	449.123	311.761	837.423	601.684	562.19	490.744	441.435	421.9	500.216
Lims1	-1.16401	-1.92153	-0.75752	0.0212253	0.00129398	0.155721	50.6088	61.8033	37.1546	24.0543	12.3085	21.4429	14.9837	13.0813	11.6951	27.4592
Lin7c	0.773412	0.270884	-0.502529	0.0229262	0.359824	0.162814	33.5393	31.411	22.9074	44.9396	37.1433	47.9425	37.2268	30.4686	38.1542	35.9703
Linc00261	-1.48395	-1.97978	-0.495828	0.000424646	5.86404e-05	0.123382	41.6385	48.0736	36.9709	12.3681	13.0859	14.1031	11.4402	11.6676	9.12459	22.0525
Linc00346	1.22864	3.414	2.18536	0.0416076	8.95098e-05	0.00339333	0.331292	0.157524	0.122401	0.356264	0.471036	0.336967	1.80434	2.37848	1.98999	0.883143
Linc00365	4.82916	5.59534	0.766182	0.000286978	5.47039e-05	0.207494	0.0241349	0.185047	0.0511242	2.55512	1.75812	1.25003	3.00651	4.27441	3.60015	1.85607
Linc00473	3.02328	2.42136	-0.601913	7.20273e-05	0.000193722	0.166096	0.636666	0.892305	0.462231	3.58631	5.41657	4.64487	3.18093	3.52886	3.58784	2.88184
Linc00511	-2.42631	-1.6727	0.753617	0.01232	0.0252908	0.555951	2.9007	1.5207	1.41795	0.271523	0.290251	0.342421	0.988291	0.483396	0.223382	0.937625
Linc00599	-1.1767	-0.825414	0.351288	0.01479	0.0477964	0.492578	20.3086	12.3104	15.6265	3.48516	7.30999	7.64164	7.31569	10.8935	8.68864	10.3978
Linc00622	3.10292	3.20384	0.100915	0.000665301	0.000345739	0.886578	0.158565	0.133153	0.043185	0.529245	0.7838	0.959443	0.951888	0.802362	1.02957	0.599023
Linc00648	-2.57228	-2.12515	0.44713	0.0172005	0.0183639	0.781812	0.525264	0.88097	0.695405	0.219718	0.0106761	0.132247	0.14995	0.2267	0.0821648	0.324788
Linc00662	1.01981	1.8958	0.875993	0.00731839	0.000148321	0.0265657	9.69547	6.19474	8.19971	11.6221	16.1885	14.4902	29.3832	26.334	33.5377	17.2939
Linc00673	0.701246	0.828703	0.127457	0.038798	0.0148195	0.755941	122.297	74.722	88.3663	125.39	159.085	113.674	184.474	165.977	150.99	131.664
Linc00886	-1.03129	-0.387437	0.643851	0.0317054	0.345668	0.213127	2.74668	4.12412	2.43031	1.44836	1.24308	1.26453	1.90087	2.42668	2.77269	2.26193
Linc00887	-1.75825	-2.87068	-1.11243	0.00347227	0.000225461	0.0937836	1.28023	1.69266	1.63451	0.223657	0.36687	0.612744	0.184218	0.257444	0.184003	0.715148
Linc00888	1.66204	1.01627	-0.645771	0.00100651	0.01021	0.114816	6.99729	4.27146	4.88564	16.5958	14.3199	12.8242	11.141	9.41408	11.7794	10.2476
Linc00910	-1.18361	-0.922505	0.261106	0.0145703	0.0272728	0.642617	0.528999	0.512113	0.611215	0.204822	0.250228	0.166052	0.239629	0.299532	0.337015	0.349956
Linc00930	2.31227	2.42549	0.113227	0.0111741	0.00553147	0.896076	0.162754	0.0519945	0.107737	0.371347	0.568978	0.468311	0.489967	0.396669	0.936891	0.394961
Linc00938	-0.864243	-0.477165	0.387079	0.019601	0.126304	0.316022	26.5604	20.6003	21.7376	12.5307	11.2241	8.74598	15.5112	15.5776	18.0586	16.7274
Linc00951	-3.23999	-2.68939	0.550599	0.000189511	0.000225461	0.446496	2.17437	2.15956	2.14903	0.144085	0.168026	0.29734	0.196666	0.349797	0.463381	0.90025
Linc01091	1.51228	-0.00864672	-1.52093	0.00049735	0.980757	0.00205035	1.87148	1.5154	1.44736	3.74298	4.51938	3.60423	1.69271	1.58062	1.48403	2.38424
Linc01121	-1.79392	-1.50091	0.293013	0.0150164	0.0198196	0.754215	1.72158	4.55703	3.38628	1.01006	0.839793	0.566136	0.995703	1.3237	1.0772	1.71972
Linc01224	-1.89523	-1.42329	0.471944	0.0218616	0.0398576	0.647077	34.105	25.1668	49.3494	4.09169	7.49815	14.9274	17.1535	18.3414	4.80892	19.4936
Linc01279	3.55837	6.05199	2.49362	0.00967209	2.75626e-05	0.0036473	0.0372687	0.0476243	0	0.181405	0.339356	0.107237	1.50111	1.42304	1.52973	0.574085
Linc01521	-1.94697	-0.987654	0.959311	0.00112321	0.0180737	0.0741172	17.0802	19.2201	16.0202	2.58514	5.52689	3.22755	7.9039	9.31978	9.01761	9.98904
Linc01578	0.912875	0.772292	-0.140583	0.00292722	0.00534662	0.630819	18.2402	19.3355	20.7771	31.6726	29.1773	34.5239	36.2716	31.9945	31.3337	28.1474
Linc01588	-1.07897	-0.583568	0.495403	0.0344076	0.162617	0.394664	0.960703	1.28611	1.22344	0.334016	0.520705	0.552867	0.854827	0.836232	0.59539	0.796032
Linc01730	-1.38667	-0.362465	1.02421	0.0364906	0.480061	0.177115	0.667128	0.852499	1.22721	0.256361	0.296881	0.404126	0.612351	0.827233	0.773333	0.657459
Linc01801	-1.7287	-1.27128	0.457411	0.0200384	0.0368512	0.632285	15.1607	10.2921	13.5483	5.76521	2.77329	2.18118	7.08219	4.61875	4.26874	7.29893
Linc01814	-0.970784	-1.38559	-0.414804	0.0104064	0.00115754	0.270594	63.6684	77.2646	67.3373	28.1064	30.9889	33.752	19.3825	31.1921	29.2369	42.3254
Linc01833	-1.28827	-0.351156	0.937111	0.0295131	0.470109	0.149816	7.01054	4.30009	4.60356	2.84365	1.55029	1.29102	3.57087	5.08791	3.60279	3.7623
Linc01881	1.29599	0.740637	-0.555355	0.0237127	0.13817	0.343961	6.76432	8.64388	5.3925	21.3307	10.2656	11.8875	12.6547	10.2522	11.5778	10.9743
Linc01886	-1.52275	-1.90165	-0.378906	0.00677803	0.00139788	0.560609	1.21373	1.15947	1.11077	0.44452	0.268247	0.366192	0.254439	0.411649	0.247737	0.608528
Linc01913	1.56334	2.30069	0.737356	0.00271774	0.000204347	0.0997637	0.613531	0.961043	0.807023	1.91464	2.27197	1.89066	3.32011	4.91202	3.42775	2.23542
Linc01915	-1.67901	-3.07711	-1.3981	0.00701306	0.00029378	0.0760778	35.5201	59.7234	39.9305	13.6495	8.91672	15.0619	5.95145	4.05008	5.92667	20.97
Linc01977	-2.00076	-1.44364	0.557119	0.0142626	0.0280637	0.589019	0.153423	0.106939	0.182192	0.00565748	0.0362863	0.0535105	0.0501934	0.0717638	0.0418898	0.0779839
Linc02036	-1.11085	-1.55687	-0.446014	0.0268085	0.00409261	0.474507	1.06099	0.6779	1.01448	0.376568	0.297115	0.474896	0.28147	0.383092	0.265546	0.536895
Linc02175	-1.65337	-0.754332	0.899038	0.0177738	0.136268	0.251805	1.67079	2.56205	2.07927	0.508285	0.543344	0.673056	1.24879	1.01802	1.42177	1.30282
Linc02273	-1.93282	-0.999391	0.93343	0.00792664	0.0651133	0.216646	1.96479	2.3176	3.21484	0.275873	0.868322	0.463877	0.878611	1.22785	1.71482	1.43629
Linc02389	2.37199	3.47525	1.10326	0.0432466	0.00284775	0.206543	0.0190658	0.267998	0.050483	0.464013	0.53322	0.197496	0.870849	0.882884	1.33611	0.513569
Linc02417	-1.78757	-1.00933	0.778245	0.034961	0.124278	0.451884	0.177954	0.198976	0.13429	0.0920327	0.0202549	0.0256023	0.0886716	0.0867427	0.0668078	0.0990368
Linc02525	-1.06647	-0.391891	0.674576	0.0187131	0.282375	0.162007	4.56559	5.67931	5.39187	1.62247	2.81181	1.90662	3.92581	4.52972	3.39771	3.75899
Lmf2	-0.998537	-0.0720308	0.926506	0.0342846	0.881928	0.0819631	8.04728	3.36824	7.01097	1.89533	2.7144	3.37849	6.51722	5.12632	5.69741	4.86174
Lmo3	-5.04096	-3.04788	1.99308	0.00632653	0.010383	0.515868	0.346431	0.147564	0.183458	0	0	0.0166137	0.0359627	0.0351804	0	0.0850233
Lmx1a	2.87029	7.75247	4.88218	0.0131838	1.10749e-05	0.000570889	0.0731331	0.0254875	0.0211248	0.250801	0.332963	0.0918257	5.42751	7.18369	11.3417	2.74981
Lmx1b	-1.8019	-0.678678	1.12322	0.00259468	0.109712	0.0524994	7.63825	4.37439	6.45775	0.933927	2.12346	1.45821	4.73476	2.70186	3.98807	3.82341
Lnx1	-1.27756	-1.37339	-0.0958319	0.0026853	0.00122026	0.834376	11.9303	8.62299	9.99917	2.91497	3.32987	4.72127	4.30378	4.35007	3.02511	5.91084
Lnx1-As2	-3.55322	-2.71548	0.837736	0.0156265	0.0184179	0.759582	0.179199	0.281836	0.277393	0	0	0.0634619	0.034343	0.0111986	0.0690001	0.101826
Loc100128164	-3.28289	-3.23666	0.0462313	0.0236314	0.0139471	0.990789	0.0420031	0.101981	0.0533842	0.00511125	0.0081957	0	0	0.0170618	0	0.0253041
Loc100128253	-1.44986	-0.252675	1.19718	0.0263475	0.644989	0.0975497	3.63965	1.16826	2.0736	0.671697	0.796562	0.675022	1.4755	1.65361	2.59034	1.63825
Loc100128288	-1.03822	-0.694617	0.343606	0.0486627	0.137594	0.575373	14.1858	18.9516	10.3372	4.56526	7.54899	6.07217	7.15621	7.42915	12.2065	9.8281
Loc100129034	-1.24019	-1.21105	0.0291387	0.0139799	0.0109297	0.968356	1.94032	1.57635	1.32014	0.656739	0.530707	0.584193	0.901737	0.443671	0.726832	0.964522
Loc100129203	-2.70694	-1.68117	1.02577	0.0243041	0.0607816	0.540151	0.182295	0.401188	0.182348	0	0.0395217	0.0466254	0.126159	0.0575935	0.0304166	0.118461
Loc100130283	1.70975	2.20032	0.49057	0.0275026	0.00529163	0.490864	1.56279	0.607794	1.54726	1.48831	5.87773	3.28462	5.24787	5.35452	7.41462	3.59839
Loc100130899	-0.740989	-0.207669	0.53332	0.0421187	0.536049	0.18261	5.01735	2.77116	3.89866	1.39248	2.33688	2.31176	3.11013	3.28952	3.59701	3.08055
Loc100132057	1.72033	1.51375	-0.206585	0.0112805	0.015364	0.748381	0.0543937	0.092677	0.0816144	0.209603	0.241749	0.19825	0.233391	0.169395	0.254123	0.170577
Loc100147773	-2.21439	-0.634102	1.58029	0.0264475	0.345319	0.178435	0.0770465	0.0765761	0.0544017	0.0208347	0.00278397	0.0197062	0.039102	0.052161	0.0342814	0.0418771
Loc100286925	-2.1781	-1.97937	0.198735	0.0246635	0.0217717	0.902932	0.331913	0.579657	0.304668	0	0.100743	0.101872	0.0735053	0.0988712	0.121838	0.190341
Loc100499489	-1.41128	-0.416957	0.994322	0.0137406	0.322813	0.107138	0.405931	0.375078	0.334026	0.0835944	0.113731	0.165321	0.217828	0.253678	0.356371	0.256173
Loc100506178	-1.86175	-1.45891	0.402845	0.000563065	0.001138	0.364047	107.369	116.755	110.438	23.2415	27.5305	29.1122	34.2952	37.3234	50.1276	59.577
Loc100506544	5.6869	8.90855	3.22164	0.0145703	8.15558e-05	0.00304072	0	0	0	0.0384347	0.0308143	0.0545294	0.452473	0.384896	0.442684	0.155981
Loc100507507	1.18729	2.25978	1.07249	0.0427802	0.000861669	0.0635193	0.312367	0.127732	0.297755	0.410521	0.633876	0.445809	0.996146	1.13689	1.56359	0.658299
Loc101927040	2.36563	3.01541	0.649778	0.0142087	0.00159518	0.35071	0.0327048	0.104481	0.0606178	0.397976	0.276528	0.18821	0.393827	0.518108	0.638461	0.290102
Loc101927495	-1.89452	-1.77617	0.118352	0.01232	0.00980669	0.919582	0.322173	0.260739	0.193361	0.0326704	0.0768325	0.0556215	0.0579706	0.047985	0.118263	0.129513
Loc101928119	4.36078	6.29251	1.93173	0.0191601	0.000369488	0.0340673	0	0	0.0367776	0.16902	0.542035	0.639461	1.78793	1.74904	2.71154	0.848422
Loc101928324	-2.492	-2.59623	-0.104234	0.00814858	0.00367662	0.957811	0.29048	0.301596	0.307657	0.0662772	0.0472325	0.0208958	0.0150773	0.0884958	0.0363509	0.130451
Loc101928403	-2.18477	-0.583975	1.60079	0.0006201	0.093606	0.0109336	0.591941	0.560941	0.549457	0.0809346	0.121124	0.114826	0.309316	0.405251	0.412827	0.349624
Loc101928728	-3.51063	-0.883852	2.62677	0.00413069	0.174381	0.0653145	0.587853	0.425678	0.311307	0.0238448	0.0127447	0.0676597	0.244098	0.334303	0.0784685	0.231773
Loc101929188	-1.37601	-1.14207	0.233937	0.0393224	0.050982	0.806314	0.419548	0.792532	0.647216	0.199775	0.261012	0.12597	0.242381	0.296386	0.292188	0.364112
Loc102724467	2.31068	2.8933	0.582625	0.0152872	0.00203622	0.406293	0.042436	0.0542274	0.0524363	0.154918	0.257605	0.227931	0.199704	0.471163	0.467321	0.214194
Loc105274304	-2.86729	-2.03644	0.830853	0.00116293	0.00222753	0.372318	1.35489	2.23255	1.5483	0.130163	0.208711	0.246225	0.384937	0.434496	0.392646	0.770324
Loc105372441	-1.58399	-2.25878	-0.67479	0.0283501	0.0050401	0.529008	8.91374	10.0237	7.74149	1.73551	3.47852	1.6415	0.888315	2.31731	2.14171	4.3202
Loc105373021	-1.79652	-1.34532	0.451198	0.0120985	0.0212699	0.616471	0.114774	0.128333	0.116496	0.0290971	0.0342145	0.0220168	0.0317723	0.050507	0.0574517	0.0649625
Loc105375690	-0.932807	-0.386555	0.546252	0.0171831	0.222649	0.18136	4.65139	5.27276	4.07888	2.31275	2.00059	2.04357	3.53057	3.45377	3.6552	3.44439
Loc105377621	-1.50597	-0.38635	1.11962	0.0400547	0.496964	0.182314	0.518003	0.397162	0.557778	0.042023	0.190917	0.198734	0.301131	0.533051	0.293865	0.336963
Loc107133515	0.602506	0.538857	-0.0636492	0.0436477	0.0553674	0.870388	29.7095	34.7139	27.7455	42.8231	39.257	39.3533	50.6788	38.8738	44.6598	38.6461
Loc153684	-1.43472	-0.170639	1.26408	0.0233545	0.731174	0.0755162	0.344546	0.470648	0.43413	0.159033	0.123638	0.12307	0.27627	0.443999	0.380617	0.306217
Loc283177	-1.16996	-0.972172	0.197793	0.0466689	0.0619225	0.807531	0.712158	0.420019	0.488342	0.288869	0.184089	0.157629	0.21989	0.229942	0.374761	0.341744
Loc285638	1.17485	0.12305	-1.0518	0.0357426	0.847597	0.0910191	0.26201	0.223209	0.166502	0.361344	0.431712	0.42219	0.217592	0.212859	0.244818	0.282471
Loc392232	-1.54715	-0.986799	0.560356	0.0235872	0.0771364	0.476145	2.02602	2.25393	1.13602	0.319053	0.620109	0.57611	0.613638	0.852023	1.19312	1.06556
Loc642366	-1.94878	0.0220541	1.97084	0.0288562	0.977953	0.0548439	1.3601	1.73802	2.36658	0.709315	0.278021	0.357811	1.9686	0.978674	2.80106	1.39535
Loc643072	-1.60874	-1.7878	-0.179056	0.00691762	0.00266347	0.811181	0.422268	0.355737	0.31638	0.0647067	0.12003	0.118804	0.142871	0.0609874	0.1096	0.190154
Loc644285	1.56364	1.21033	-0.353314	0.0300789	0.0666311	0.62731	0.462371	0.38405	0.367284	0.647044	0.781893	1.72956	0.633578	0.939085	1.20352	0.794264
Loc652276	1.6844	1.27027	-0.414131	0.00142957	0.00471351	0.318373	0.811602	0.601057	0.46887	1.73955	1.79356	1.58164	1.57015	1.25127	1.60656	1.26936
Loc729159	-2.8263	-0.837658	1.98864	0.0276806	0.309156	0.211258	0.667241	0.189476	0.549653	0	0.0482196	0.127995	0.184709	0.180691	0.482438	0.270047
Loc729681	4.16685	3.77735	-0.389497	0.0073944	0.0112192	0.699493	0	0.0183688	0.00761232	0.157429	0.168288	0.099268	0.10744	0.0700684	0.215862	0.0938151
Loc729732	-1.39369	-1.98991	-0.596219	0.0284992	0.00466609	0.505405	0.258351	0.315784	0.362855	0.0683436	0.094975	0.15514	0.0652989	0.091255	0.078717	0.165635
Loc729970	-1.05823	-0.306421	0.751813	0.0119652	0.348993	0.0898804	4.95847	3.99976	3.709	1.58388	1.71329	1.96179	3.03693	4.05348	3.00945	3.11401
Loc90246	-0.872855	-0.46385	0.409005	0.03347	0.184199	0.363866	1.2182	1.16982	0.839798	0.535066	0.539154	0.431416	0.736313	0.825705	0.743288	0.782085
Loc91370	-3.13036	-2.86818	0.262184	0.000215617	0.000149335	0.77594	0.49097	0.492951	0.549717	0.0512099	0.0364948	0.0726542	0.0815475	0.0683774	0.056174	0.211122
Loh12cr2	-1.40002	-1.41723	-0.0172161	0.03347	0.0217682	0.989076	0.932722	1.14422	0.968119	0.272401	0.461051	0.171765	0.340824	0.36372	0.410859	0.562853
Lonrf2	0.875146	0.885809	0.0106631	0.0105337	0.00742719	0.982568	23.9779	27.4687	23.2288	38.802	33.0183	47.5414	43.2048	43.0687	51.9715	36.9203
Lpin2	1.25145	1.19766	-0.0537853	0.000590201	0.000509164	0.873888	139.043	97.0222	135.4	232.663	274.735	255.237	310.702	243.911	289.262	219.775
Lpin3	-1.13302	-0.397583	0.735434	0.0395797	0.404854	0.223807	8.1874	5.34848	7.64107	1.16161	4.34606	2.61996	5.09194	5.84617	5.03558	5.03092
Lrfn2	-2.87665	-2.16676	0.709892	0.000170726	0.000409418	0.18681	0.914962	0.505266	0.780743	0.0454746	0.110551	0.0985102	0.156175	0.137108	0.191888	0.326742
Lrg1	-1.63376	-0.869127	0.764635	0.0336433	0.147448	0.404921	1.46548	0.707458	1.25896	0.118887	0.444806	0.337343	0.432726	0.952455	0.489043	0.689684
Lrrc34	-0.941523	-0.447745	0.493778	0.0347204	0.229896	0.313295	0.975734	0.940809	0.925391	0.431762	0.375004	0.490051	0.891353	0.504442	0.674902	0.689939
Lrrc4c	-2.27904	-3.15313	-0.874093	0.00887027	0.00165833	0.492213	1.42895	0.990372	1.23128	0	0.346553	0.223005	0.100568	0.177085	0.121233	0.513226
Lrrn1	1.62728	0.804866	-0.822414	0.0026853	0.0567478	0.0898804	1.8785	2.61385	1.74641	6.45132	5.05005	4.94878	4.28146	3.45919	2.98809	3.71307
Lrtomt	-0.948388	-0.662569	0.285819	0.0420314	0.102585	0.608098	1.36997	0.941381	1.70422	0.629088	0.596826	0.60989	0.708395	1.10248	0.737512	0.933307
Ltn1	0.857989	0.192766	-0.665223	0.0131785	0.519384	0.0715708	61.2927	55.4175	44.1946	84.6749	67.8194	100.155	65.5098	54.3692	63.6114	66.3383
Lypd3	0.994472	0.311808	-0.682664	0.0478114	0.521586	0.203945	0.28053	0.307268	0.339564	0.451096	0.501759	0.680354	0.532509	0.333718	0.280845	0.41196
Lypd6	-1.10988	-1.00492	0.104961	0.0091752	0.0104419	0.836347	2.35449	1.8708	3.24503	0.734645	1.08472	1.19862	1.36623	1.25068	1.09546	1.57785
Lysmd2	0.881927	0.671471	-0.210456	0.0495444	0.104005	0.688571	7.59859	3.55365	7.16638	6.1723	11.6294	11.5858	10.8318	7.9551	10.1363	8.51437
Lztfl1	1.91451	1.65084	-0.263676	0.000590201	0.000905217	0.543917	4.89529	5.27371	3.66188	18.4986	13.2425	12.9614	15.9791	12.4927	14.8452	11.3167
Lzts1	-2.29856	-4.18302	-1.88446	0.0230554	0.00192233	0.354424	0.0548943	0.0217699	0.050121	0	0.00615578	0.0174293	0.00157201	0.00461344	0	0.0173951
Macc1	-0.922647	-1.42533	-0.502683	0.0197819	0.00167068	0.2205	232.431	222.446	155.697	99.442	68.3996	111.201	80.7879	70.4935	76.2025	124.122
Maco1	0.912785	0.419927	-0.492858	0.034238	0.272636	0.282735	435.541	594.015	359.63	949.432	613.832	699.312	660.854	605.761	605.631	613.779
Maf1	0.670945	0.326942	-0.344003	0.0136288	0.151863	0.20913	8.99601	6.96941	8.03057	9.75925	11.9704	11.3501	11.7413	9.45845	8.71398	9.6655
Magohb	1.04368	0.846222	-0.197457	0.0147658	0.0291748	0.66536	2.79372	3.05454	4.35926	7.18098	5.30539	5.79472	5.17372	6.79678	6.44624	5.21171
Mal2	0.913174	0.388595	-0.524579	0.0197819	0.245274	0.195572	54.6839	56.9971	40.5269	91.5067	65.6854	90.9281	81.2472	57.6807	60.8005	66.6729
Maoa	-0.840223	-1.00593	-0.165708	0.0283501	0.00985963	0.711529	308.566	386.364	266.859	179.523	159.922	125.95	151.914	154.097	174.744	211.993
Map1lc3b	0.928712	0.985841	0.0571294	0.00212831	0.00108853	0.85698	48.8091	49.8331	45.5485	74.9927	82.0029	81.7114	97.8057	84.801	102.814	74.2576
Map2k1	1.17686	0.713553	-0.463307	0.000563357	0.00613776	0.0895306	442.692	350.616	473.347	666.362	940.018	882.376	689.971	711.489	661.708	646.509
Map3k6	-1.11025	-1.10765	0.00260585	0.0481509	0.0375656	0.998278	2.92297	1.37357	2.94602	0.436005	1.21426	1.23717	1.25288	1.08774	1.01947	1.4989
Mapk4	-1.02648	-1.10213	-0.0756509	0.0375711	0.0198738	0.921836	0.229491	0.219944	0.251348	0.088856	0.0983772	0.114059	0.108288	0.0805083	0.140982	0.147984
Marveld3	-1.02998	-0.353532	0.676449	0.00868875	0.252051	0.091435	201.46	157.446	217.951	61.5508	103.756	78.6177	158.331	169.638	120.752	141.056
Matn1-As1	1.19518	1.48488	0.289697	0.0458677	0.0121731	0.636213	0.0801979	0.0960768	0.111484	0.0914913	0.260805	0.213455	0.258084	0.252469	0.311116	0.186131
Mbd4	0.637627	0.367237	-0.27039	0.0215909	0.127795	0.351019	2.49135	2.74448	2.67279	3.83313	3.38045	3.43599	3.37401	3.46928	3.3542	3.19508
Mcm3ap-As1	-1.03138	-0.236091	0.795286	0.0287193	0.551192	0.125664	56.1303	57.2366	45.9382	28.9772	18.8068	20.2295	44.2604	40.9946	48.2469	40.0912
Mcm9	-0.864959	-0.780502	0.0844571	0.0236271	0.0274455	0.864184	127.861	111.158	155.679	56.7523	58.6219	74.1848	71.8055	63.8577	94.4297	90.4834
Mcph1-As1	-1.30679	-0.68728	0.619507	0.0363647	0.167869	0.395343	0.670132	0.605702	0.476058	0.0994471	0.233874	0.244558	0.46151	0.305407	0.278172	0.374984
Mctp2	1.18538	0.53634	-0.649042	0.00422798	0.0961814	0.101154	15.3691	18.7225	13.8758	36.6011	26.727	31.094	22.396	21.1469	26.2604	23.577
Mcur1	0.705439	0.266645	-0.438794	0.0484381	0.417696	0.260202	3.9316	4.5838	3.42817	6.81352	4.53053	5.46481	5.17413	4.50179	4.73308	4.79571
Mecom	1.68541	0.364597	-1.32081	0.00177851	0.337765	0.0149933	39.0886	47.8207	37.2505	136.177	103.202	105.788	60.9225	63.8228	35.864	69.9929
Mecr	-1.18355	-0.12087	1.06268	0.00716732	0.739505	0.027435	2.08074	1.52964	2.68028	0.742982	0.919634	0.730478	1.62792	2.19297	1.9544	1.60656
Med10	0.894917	1.14293	0.24801	0.00558111	0.00106462	0.419702	11.4145	7.95607	12.8887	14.88	20.5388	16.4492	24.1686	23.0585	23.3976	17.1947
Med12l	-1.03062	-0.407711	0.622908	0.018562	0.256893	0.174671	4.00383	4.63908	4.97636	1.59981	1.64214	2.63084	2.74195	3.36198	4.17286	3.30765
Med8	0.968574	0.859766	-0.108808	0.00731556	0.0099891	0.782928	4.59758	4.11256	5.15553	5.32194	9.97262	8.45341	7.84157	7.80639	9.40113	6.96253
Meis1	-0.672542	-0.635574	0.0369683	0.0350342	0.0353088	0.936938	10.7965	11.2242	13.373	5.61147	6.21276	7.58218	6.74744	8.02783	7.98739	8.61809
Mfap3l	0.770113	1.40886	0.638748	0.0444273	0.0016833	0.120885	2.02271	2.15396	1.59051	2.49868	3.32882	2.59262	5.28122	4.08327	5.76815	3.25777
Mgat4b	-1.80324	-0.454372	1.34886	0.0039188	0.325517	0.0345984	4.30363	1.80044	3.85547	0.441518	1.11964	0.893123	2.77127	2.19891	2.17147	2.17283
Mgat5b	-1.85801	-2.8836	-1.02559	0.00170171	0.000122854	0.0668533	66.7003	30.2389	46.3848	6.64516	12.9667	14.5159	6.69465	6.76028	5.59715	21.8338
Mia2	1.49428	1.93944	0.445156	0.000651457	0.000100942	0.18341	1.27579	1.42536	1.10778	3.42586	3.03403	2.79322	5.08742	4.45274	5.03398	3.07069
Miat	-1.27652	-1.49679	-0.220265	0.00316287	0.000969125	0.592484	48.9417	32.2417	49.2764	11.3357	18.5482	16.8078	11.3292	16.7719	17.5462	24.7554
Mief1	0.694112	0.644383	-0.0497296	0.0187131	0.0203961	0.895195	16.8165	10.7196	15.0957	15.3516	21.2047	23.2442	22.9691	20.2225	22.7389	18.707
Mindy1	-0.99534	-0.523335	0.472004	0.00285446	0.044851	0.126899	21.7385	19.9274	18.2513	7.51339	10.6139	7.95782	12.4994	14.2879	14.7504	14.1711
Mir137hg	-1.81634	0.250518	2.06686	0.0295973	0.666976	0.0321284	0.43715	0.343765	0.320539	0.0204599	0.0984201	0.135462	0.307189	0.546376	0.42081	0.292241
Mir210hg	-2.69317	-1.94694	0.746234	0.00221515	0.00456744	0.427508	61.34	24.1824	58.747	3.97038	8.48848	6.00852	8.12892	15.3741	14.3723	22.2902
Mir34ahg	-1.38104	-0.750423	0.630618	0.0109499	0.0697616	0.272473	0.181885	0.158247	0.221332	0.0470919	0.0780271	0.0579035	0.131768	0.10375	0.100731	0.120082
Mir4435-2hg	0.669016	0.457775	-0.211241	0.0307729	0.0998174	0.537774	1.35989	1.22665	1.66483	1.70836	2.16438	2.00713	1.73389	1.77091	2.32243	1.77316
Mir616	1.94074	1.90494	-0.0358036	0.0269323	0.0214526	0.973208	0.0184652	0.029495	0.0317803	0.0337048	0.123101	0.106264	0.0996766	0.0750064	0.138645	0.0729042
Mir635	2.05841	1.90367	-0.154738	0.00505214	0.00553147	0.822341	0.376183	0.510755	0.410879	0.972756	1.77387	1.84014	1.89399	0.935944	1.95364	1.18535
Mkl2	-0.874673	-1.3813	-0.506626	0.0263457	0.00214561	0.223549	1950.25	2694.77	1689.05	1096.42	818.565	1100.62	837.793	857.518	757.686	1311.41
Mkx	2.33663	3.64325	1.30662	0.0263667	0.000553769	0.0786887	0	0.0559435	0.0463677	0.124305	0.180335	0.16796	0.52112	0.438652	0.409063	0.215972
Mlf1	0.68707	0.805387	0.118317	0.0180989	0.00617136	0.715153	0.908949	0.783242	1.04753	1.23321	1.37264	1.21852	1.52996	1.61268	1.63516	1.26021
Mlh3	-0.88516	-0.935288	-0.0501279	0.0130555	0.00729089	0.913262	3.16827	3.67832	3.2482	1.79252	1.32561	1.62872	1.84502	1.62048	1.818	2.23613
Mllt3	-1.05653	-0.945252	0.111281	0.0106077	0.012962	0.818828	1.63787	2.07531	1.93601	0.91665	0.667485	0.779505	1.15072	0.828128	0.961688	1.21704
Mmp13	3.32661	5.63738	2.31077	0.000538352	1.51849e-05	0.00334407	7.8802	5.59435	7.41883	72.9846	59.7954	51.3957	326.851	215.176	512.351	139.939
Mmp24	-1.04697	-0.37839	0.668577	0.00747562	0.214515	0.0909255	357.382	204.236	319.407	95.65	136.671	135.704	256.324	226.056	187.81	213.249
Mn1	-1.82178	-2.38504	-0.563261	0.00123036	0.000199113	0.267576	2.19989	3.20816	2.63234	0.500659	0.726332	0.7538	0.634552	0.402463	0.504359	1.28473
Mon1a	0.879124	0.515982	-0.363142	0.0465056	0.196131	0.450066	2.12833	0.906571	1.90197	2.1043	2.75413	3.13859	2.65128	2.32344	2.13072	2.22659
Mon1b	0.896101	0.73776	-0.158341	0.0041259	0.00847636	0.602737	11.1666	8.42288	10.7455	12.1571	19.2834	17.6942	16.8351	15.5869	17.765	14.4063
Mospd2	0.902526	0.780541	-0.121984	0.0231759	0.0344189	0.796466	6.66589	5.71988	4.83461	10.7174	7.46674	9.46978	10.9246	7.5999	10.8644	8.25147
Mov10	-1.23125	0.842714	2.07396	0.0133306	0.0444367	0.00332436	10.7187	5.75843	10.3999	1.7376	3.85964	4.33282	16.6327	15.8189	15.2421	9.38897
Mpl	1.65692	1.62415	-0.0327711	0.0171831	0.0135725	0.971296	0.269108	0.67503	0.37475	1.63735	0.985348	0.871842	1.37403	1.1741	1.38697	0.972058
Mpv17l2	1.20408	0.491132	-0.71295	0.00224686	0.0936925	0.0541579	2.37325	2.35753	2.90805	3.67844	6.21372	5.51289	3.75482	3.22279	3.75464	3.7529
Mpzl3	0.917541	1.43683	0.519288	0.00578281	0.000335405	0.106933	3.68451	2.57432	3.57602	4.29811	5.62038	6.21618	8.73939	7.56407	10.1173	5.82114
Mre11	-0.816817	-0.563448	0.253369	0.0436477	0.123961	0.583451	59.5447	56.2783	65.5469	30.0096	20.1951	39.2182	43.437	48.2362	30.6587	43.6805
Mrpl58	0.893726	0.870163	-0.023563	0.0276376	0.0245328	0.968086	3.68759	5.68789	5.73803	9.19211	8.23071	6.95538	8.59373	10.3468	8.79836	7.47007
Mrps31p5	1.151	1.03266	-0.118346	0.00300265	0.00389953	0.75952	2.98425	2.36072	2.81266	5.72819	5.49942	4.37523	5.62052	5.74359	5.2461	4.48563
Mstn	4.19101	2.95884	-1.23217	0.018732	0.111142	0.335729	0.148011	0	0	0.780482	0.641782	0.794993	0.286812	0.0400819	0.790282	0.386938
Msto1	1.44393	0.765953	-0.677977	0.00158045	0.0291998	0.0814594	0.4008	0.387104	0.343056	0.65786	1.01242	0.981617	0.68893	0.56793	0.643868	0.631509
Msto2p	1.95918	1.27169	-0.687496	0.00189821	0.012962	0.186745	2.26765	1.25258	2.03761	4.02345	7.51718	7.39215	2.91596	5.60997	4.84798	4.20717
Mterf2	-1.02763	-0.198697	0.828933	0.00863625	0.524058	0.0473574	1.10141	1.19312	1.04811	0.374189	0.559998	0.476185	0.98898	1.04922	0.856371	0.849731
Mthfd1l	1.33039	0.673996	-0.656393	0.000300467	0.0087122	0.0277615	15.6064	15.774	18.7822	30.6592	38.1646	41.2272	27.1113	28.0795	24.6938	26.6776
Mtmr4	0.641364	0.29331	-0.348054	0.0138424	0.177791	0.18681	72.072	57.9428	64.4636	68.2999	95.6724	100.211	75.7823	78.243	82.7434	77.27
Mtmr6	0.724923	0.568865	-0.156058	0.0181287	0.040512	0.641303	8.53873	6.33326	6.21458	10.6062	8.68243	10.6801	11.7433	9.76519	9.54955	9.12371
Mtrr	0.88824	0.763536	-0.124704	0.00265798	0.00427586	0.655055	2.26483	2.08549	2.30704	3.26669	3.81262	3.6111	3.62347	3.96134	3.67449	3.17856
Mtss1	-1.38804	-0.817143	0.570901	0.00187687	0.0186932	0.143473	13.6251	13.9969	10.6247	4.88284	3.32159	4.4595	7.57356	6.59184	7.54074	8.06853
Mturn	-0.970054	-0.608787	0.361267	0.00578281	0.03782	0.274817	222.018	192.154	167.273	92.9982	75.7103	87.3502	138.91	104.701	136.372	135.276
Mum1l1	-0.765762	-0.995393	-0.229631	0.00747562	0.00127468	0.416691	21.7682	23.8256	21.9158	11.3558	10.7765	12.4066	11.0239	11.5886	11.2491	15.1011
Mxd1	1.06539	1.1624	0.0970091	0.0131838	0.00650653	0.849509	28.0581	32.42	20.0044	54.9526	41.8578	48.9847	61.0009	49.1165	70.3425	45.1931
Mxi1	1.13248	0.343614	-0.788867	0.0152085	0.384672	0.106359	13.1011	19.2356	13.2363	37.0453	22.7593	26.5376	21.8886	17.6022	18.7671	21.1304
Mxra7	-0.742049	-0.967341	-0.225292	0.0339219	0.00778285	0.579967	3.89403	3.24966	3.07218	1.95344	1.76772	1.53665	1.83474	1.71735	1.62301	2.29431
Mybbp1a	0.922478	0.759088	-0.16339	0.00158269	0.00320672	0.523635	11.0026	9.54955	11.0661	13.978	19.0408	19.1707	17.2437	17.484	18.5121	15.2275
Myo15a	-0.867942	-0.606325	0.261616	0.0287193	0.0809885	0.561137	12.2625	6.34515	8.75747	3.36268	4.97069	4.52233	5.95242	6.13863	5.66264	6.44161
Myorg	-0.965714	-0.69839	0.267324	0.012101	0.0373108	0.505574	74.4915	68.1928	92.4049	24.1852	37.2533	43.7691	42.8884	55.6863	45.7479	53.8466
N6amt1	-0.871996	-0.600427	0.271569	0.0382894	0.0995958	0.586328	0.987009	0.835161	1.0595	0.357074	0.511829	0.491248	0.598148	0.541793	0.774472	0.684026
Naa20	0.777279	0.501006	-0.276274	0.0159545	0.0734315	0.404219	21.5328	23.6773	32.6464	32.4137	46.0436	37.94	37.0232	38.5287	34.5178	33.8137
Nacc2	-1.20353	-0.641294	0.562232	0.0315214	0.186359	0.351838	17.4765	5.63935	13.1585	2.76293	5.33502	5.42899	8.36569	8.05381	6.35498	8.06398
Nanos1	-1.73247	-1.01979	0.712683	0.00644166	0.040512	0.257564	1.37056	1.1676	1.54234	0.243221	0.315712	0.525823	0.800309	0.376952	0.843273	0.798421
Napg	0.591247	0.357146	-0.2341	0.0470313	0.18441	0.481424	6.69042	6.47264	5.4053	9.16215	7.23935	7.70971	8.67092	7.24059	7.84455	7.38174
Nav1	-0.73164	-1.25832	-0.526678	0.0144518	0.000600613	0.095023	139.038	157.374	119.655	61.6562	81.0922	76.7887	54.0848	62.1753	58.1276	89.9991
Nbpf1	0.936613	1.44952	0.51291	0.00245727	0.000140916	0.0718434	22.7931	24.1709	25.1887	37.6559	39.79	42.6302	63.3597	65.3249	68.06	43.2193
Nbpf25p	1.74029	1.91052	0.170234	0.00189821	0.000640093	0.705983	9.39355	6.54746	7.46176	20.7832	24.4384	22.1147	27.6584	27.0568	32.9144	19.8187
Nbr2	0.995583	1.8286	0.83302	0.00738039	0.000179112	0.0328274	3.68804	2.85978	3.21681	4.12662	6.32726	6.49204	9.35913	11.3633	13.7057	6.79318
Ncoa7	1.77606	1.16168	-0.614373	0.000419612	0.00286291	0.105724	48.2843	58.0898	51.9853	188.303	131.091	148.267	115.348	110.793	128.657	108.98
Ndufaf7	0.740114	0.496749	-0.243365	0.0227038	0.0830877	0.479527	15.2513	19.1893	16.3023	25.8683	23.2575	24.4132	22.097	24.1325	25.3692	21.7645
Nedd4	1.22504	1.66129	0.436251	0.00139239	0.000165798	0.171379	5.7017	6.02054	5.1966	11.4664	10.2469	12.5723	19.0152	15.0056	19.3625	11.6209
Neurl1	-1.83583	-1.57066	0.265168	0.0307236	0.0398796	0.824474	1.06941	0.564449	0.718164	0.0282899	0.367935	0.0981114	0.289603	0.207756	0.287048	0.403418
Nexmif	-1.26499	-0.258806	1.00619	0.0450981	0.621834	0.160222	0.634593	0.461388	0.504089	0.15977	0.163674	0.264453	0.38163	0.293329	0.668168	0.392344
Nfib	-1.05726	-0.916697	0.140559	0.0283569	0.0402932	0.813893	22.3389	27.9584	28.7738	8.57035	7.30401	17.6887	13.929	14.4911	13.5444	17.1776
Nfx1	0.678174	0.604557	-0.0736168	0.0471962	0.0603477	0.869273	11.4782	15.1012	11.3182	19.8592	17.2755	15.4764	17.2108	20.6963	19.9848	16.4889
Nhlh1	2.34426	1.59713	-0.747134	0.0416106	0.152114	0.48077	4.00989	0	1.85807	12.8088	7.82416	7.49977	4.16264	3.66488	11.5414	5.92996
Nhlrc1	-1.65917	0.259098	1.91827	0.0450535	0.674212	0.0474296	0.229633	0.07336	0.222945	0.0232862	0.0705286	0.0440499	0.153623	0.238377	0.268207	0.147112
Nipbl-As1	-1.09605	-0.817591	0.278457	0.00830158	0.0229941	0.508498	30.6165	31.1541	21.3996	12.7324	9.55428	11.4495	15.7951	15.9121	15.3255	18.2155
Nkx2-1-As1	-1.70608	-1.22054	0.485546	0.0258272	0.05106	0.622332	1.48291	1.22255	1.87459	0.11642	0.342239	0.82586	0.635623	0.777245	0.574676	0.872458
Nkx2-2	-1.78224	-0.884765	0.897473	0.0128426	0.102601	0.234446	1.18638	0.602865	0.492325	0.168851	0.198547	0.191646	0.547364	0.394547	0.250045	0.448063
Nlrp1	0.934341	1.40338	0.46904	0.00402073	0.00029378	0.123464	9.23777	6.56041	8.24143	11.202	15.7534	12.7996	19.2996	19.965	23.7971	14.0952
Nme7	0.995981	0.986805	-0.00917573	0.00963988	0.00747911	0.987064	9.68794	12.3023	10.4108	20.6738	18.3902	16.9003	17.9892	20.7526	25.5328	16.96
Nmt2	-0.725183	-0.262774	0.462409	0.0140676	0.277416	0.131533	3.30246	2.51223	2.9498	1.41651	1.6432	1.51842	2.42037	2.49381	2.33936	2.28846
Nmur2	1.18094	0.999073	-0.181867	0.00590666	0.0102104	0.671003	3.04657	3.55749	2.79358	4.97654	6.31543	7.34118	5.24714	5.2976	8.21095	5.1985
Nol4	-0.784361	-1.53932	-0.754959	0.0439818	0.00132381	0.0909255	15.1951	18.9318	12.6169	9.38594	6.13925	8.01262	5.86377	5.37393	4.92742	9.60519
Nol7	0.901168	0.674169	-0.226998	0.0250775	0.0631935	0.609075	4.32033	7.09094	6.08709	10.9556	9.43162	8.003	8.95805	9.87641	9.29095	8.22378
Nolc1	1.07296	0.218491	-0.854468	0.0227371	0.609049	0.0937245	95.5091	160.773	103.197	275.504	176.132	205.568	147.806	137.659	138.04	160.021
Nop16	1.05393	0.615361	-0.438569	0.00275847	0.0299195	0.168453	7.08212	8.33874	9.84876	14.1299	16.8147	14.7562	12.2253	14.2202	12.2972	12.1903
Nop2	0.839285	0.759104	-0.0801807	0.00308068	0.00391081	0.784229	9.9957	10.2689	10.9114	13.2693	17.2963	18.1454	16.8478	18.3314	17.493	14.7288
Notch2	-2.571	-2.53548	0.0355179	0.00160954	0.000969125	0.974651	2.05592	1.22674	2.68587	0.217098	0.303905	0.35201	0.395098	0.469325	0.144587	0.872284
Notch2nl	-1.10069	-1.2817	-0.181006	0.0181287	0.00594945	0.763836	0.682053	0.697257	0.755726	0.293683	0.259341	0.326084	0.304999	0.340988	0.220603	0.431193
Nox4	2.76483	3.20714	0.442313	2.51637e-05	8.46448e-06	0.190528	9.30468	6.69286	6.75587	45.6822	44.7605	42.3322	67.4802	56.0997	84.4515	40.3955
Npipb6	1.41945	1.23275	-0.1867	0.0481972	0.0635809	0.815086	0.0749899	0.0479134	0.0595682	0.182507	0.107302	0.155359	0.186831	0.140122	0.0975965	0.11691
Nptn-It1	-1.06963	-0.515026	0.554602	0.0263475	0.184745	0.289306	0.599479	0.549986	0.582017	0.158992	0.219946	0.344989	0.363815	0.474534	0.361631	0.406154
Nr3c1	1.30145	1.15885	-0.142594	0.000729605	0.000944554	0.658605	96.0999	107.074	85.8465	214.7	194.635	209.252	217.701	202.254	226.747	172.701
Nrbp2	-0.833737	-0.572983	0.260754	0.012042	0.0438598	0.44648	6.79144	5.24224	6.17438	2.79459	3.25544	2.75618	3.5699	4.40118	4.18556	4.35232
Nrg2	-1.01244	-0.16617	0.846271	0.0135279	0.623203	0.0582403	8.21177	7.6595	9.61788	4.0846	3.50867	3.44943	6.47121	7.98609	8.28101	6.58557
Nsun7	0.961671	1.1868	0.225126	0.0105914	0.0025643	0.558426	0.726841	0.51179	0.860718	0.850952	1.26937	1.45363	1.61201	1.71983	1.42774	1.15921
Nt5c2	0.730208	0.588037	-0.142171	0.00850488	0.0181666	0.619641	35.0778	36.0749	35.1834	53.3953	51.2093	48.0347	50.1088	53.7297	55.8091	46.5137
Nutm2d	-1.72101	-1.46744	0.253572	0.013669	0.0146072	0.796478	0.263563	0.18711	0.237793	0.0356359	0.0571409	0.0898819	0.0729607	0.0951648	0.0781806	0.124159
Nxt1	0.731268	0.628059	-0.10321	0.0314019	0.0469139	0.804597	10.8328	8.31838	13.5522	13.0007	19.1655	15.099	16.961	17.8031	15.7699	14.5003
Obscn-As1	-1.08174	-1.08302	-0.00127918	0.0268276	0.0182071	0.998733	0.349347	0.242341	0.330361	0.0971683	0.13633	0.143602	0.149206	0.105416	0.184862	0.193182
Odr4	0.95942	0.889905	-0.0695153	0.0405689	0.0450246	0.913324	7.3554	9.39919	6.99206	18.5517	9.99213	11.0498	14.8272	12.9239	16.3756	11.9408
Ogfod1	0.974397	0.814169	-0.160228	0.00166202	0.00312394	0.561175	34.3535	34.3906	34.605	61.0416	55.7537	58.8826	56.2893	61.8821	63.1683	51.1519
Ogfrl1	1.56278	1.26646	-0.296318	0.00135673	0.00293079	0.469215	15.0527	16.7927	11.9176	39.8509	29.4487	42.8315	33.5092	29.99	41.8451	29.0265
Oip5-As1	0.970861	1.06887	0.0980053	0.00285446	0.00121335	0.766255	74.3635	64.8834	63.5731	114.776	98.0794	130.943	147.698	124.77	151.273	107.818
Opn3	1.95618	1.12123	-0.834955	0.000279927	0.00418977	0.0430257	2.68507	1.56707	2.81838	6.80789	7.44428	9.58491	6.04398	4.93577	4.317	5.13382
Or51e1	-3.94253	-3.98936	-0.0468293	0.000211457	0.000115657	0.975452	1.16175	0.838776	0.652138	0.00706853	0.0717828	0.0534853	0.0482402	0.0613481	0.0523376	0.327436
Or51e2	-0.820186	-1.17271	-0.352519	0.014627	0.00173051	0.30316	18.6556	13.7294	12.9244	5.29962	8.08221	8.97116	6.35815	6.3669	7.21694	9.73383
Ormdl1	0.645435	0.712829	0.0673943	0.0100396	0.00442679	0.815086	5.50383	4.85455	5.30384	6.17048	7.11665	8.00672	8.87752	7.70463	8.97848	6.9463
Osbpl10	0.607454	-0.614937	-1.22239	0.0151132	0.0112223	0.00168969	56.6827	53.6932	53.937	68.1567	76.3042	72.8054	36.5361	39.3131	31.1977	54.2918
Osbpl2	0.636329	-0.00620922	-0.642539	0.0239681	0.984438	0.0470888	60.0455	62.67	49.4571	80.1508	80.2571	71.5306	56.3529	57.6897	57.4063	63.9511
Osbpl3	1.19338	0.562633	-0.630751	0.00709894	0.114529	0.140587	6.45409	6.89573	5.69916	14.066	8.62487	14.9804	10.3889	9.44053	8.24167	9.42125
Osbpl6	1.57713	1.56693	-0.0102033	0.000475531	0.000317957	0.983244	1.40967	1.50286	1.33093	4.03853	3.0885	3.80588	4.0272	3.84143	4.66925	3.07936
Otud1	0.934438	2.0083	1.07386	0.0211714	0.000226331	0.0194757	1.5643	1.34476	1.5815	2.00739	2.35859	3.14261	6.59004	4.48265	6.9761	3.33866
P2rx6	-1.59346	-0.479601	1.11386	0.0108952	0.271331	0.0986609	0.666207	0.366949	0.492705	0.139774	0.141944	0.158644	0.267095	0.419921	0.402474	0.339524
Paip2b	1.69936	0.958232	-0.741124	6.43417e-05	0.00116756	0.0152162	43.3603	44.5606	49.5268	117.041	148.612	122.578	86.0242	89.1919	91.3393	88.026
Pak1	-0.818595	-0.635808	0.182786	0.00893063	0.021805	0.570662	14.0327	14.3661	13.3137	7.13405	6.36092	7.01014	9.91573	9.40577	7.49431	9.8926
Palld	2.43117	2.08453	-0.34664	0.000333559	0.000516935	0.475888	17.8034	22.5372	15.3234	114.081	71.6731	72.1267	93.2649	73.165	70.7094	61.1872
Palmd	-1.22196	-1.57528	-0.353329	0.0157024	0.00329536	0.519862	175.709	262.124	171.153	98.6844	59.7267	69.0894	63.7171	73.6346	67.6566	115.722
Pan2	-0.930571	-0.447383	0.483188	0.0172428	0.172468	0.228753	11.4325	11.1758	13.4951	3.60308	6.60658	6.3583	7.19478	10.8692	8.3164	8.78353
Pard6g	-1.96247	-0.920492	1.04198	0.0246536	0.152574	0.302478	0.554633	0.139218	0.482532	0.0482085	0.122393	0.0797953	0.156278	0.289664	0.188391	0.229012
Parp12	-1.22986	-0.0951894	1.13467	0.0057395	0.795245	0.0198982	7.38852	5.21532	9.0924	2.26913	2.56295	3.28008	6.16519	6.83141	7.32639	5.57016
Pax1	1.74539	-0.104084	-1.84947	0.00895138	0.892384	0.0163289	0.131871	0.280855	0.125702	0.556297	0.446001	0.465454	0.14602	0.142844	0.176026	0.274563
Paxbp1-As1	-0.870675	-0.251334	0.619341	0.0412001	0.50661	0.18588	1.09856	1.04873	0.73918	0.353862	0.558999	0.423948	0.735228	0.740234	0.918655	0.735267
Pbx3	-0.87014	-1.32921	-0.459074	0.0392479	0.00441791	0.316585	63.3374	100.564	60.868	41.456	30.9579	34.92	30.6714	33.0327	26.7111	46.9465
Pc	1.40579	-0.156026	-1.56182	0.00852204	0.744275	0.0130293	66.6462	41.6146	92.512	89.3944	192.27	186.829	63.9436	60.5017	55.601	94.368
Pcdh1	-0.616713	0.319357	0.93607	0.0179439	0.149073	0.00690529	32.8796	23.999	24.6958	13.7563	17.1718	15.0371	35.8801	33.3012	31.8267	25.3942
Pcdh15	-1.30849	-2.77515	-1.46666	0.00600583	0.000102053	0.017699	15.0576	14.3309	16.8201	4.96252	4.5397	6.95033	2.60519	2.61223	1.41323	7.69909
Pcdh18	-3.63554	-3.89394	-0.258401	0.000732362	0.00024142	0.91196	0.547669	0.664855	0.696066	0.0666445	0.0356207	0.0315174	0.0454825	0	0.0822428	0.241122
Pcdh7	4.47012	5.24211	0.771994	1.93357e-05	6.19726e-06	0.0741945	0.259066	0.264841	0.425298	4.38199	6.73991	8.49801	11.3598	12.4176	14.3684	6.52388
Pcdha12	-1.12018	-0.751109	0.369074	0.0222191	0.0681212	0.506655	39.9378	30.5158	30.3074	12.5256	17.4064	8.52995	18.8062	20.0696	20.1975	22.0329
Pcdhga1	-1.0455	-0.506782	0.538723	0.0461173	0.259862	0.355998	3.5655	4.28821	2.05477	1.45476	1.52782	1.08629	2.42109	2.30027	2.12071	2.31327
Pcdhgb3	-0.913179	-0.766064	0.147115	0.0355364	0.0545101	0.787545	13.0185	12.4268	7.5379	4.24677	6.14645	4.60347	5.73141	6.33944	7.14468	7.46616
Pcoth	1.59341	1.20599	-0.387419	0.00676403	0.0206592	0.444171	0.111045	0.0902999	0.128303	0.282539	0.334856	0.267235	0.276659	0.254238	0.252658	0.221981
Pdcd6ipp2	0.853551	0.623329	-0.230222	0.0480658	0.114961	0.643647	3.46135	4.89961	3.12954	5.52186	6.24134	6.38879	4.50464	5.17824	8.06443	5.26553
Pde4d	1.04885	0.61053	-0.438324	0.0082318	0.0640663	0.251235	38.4409	39.3271	29.1196	68.2257	49.7356	73.6168	61.9233	46.3318	55.0495	51.3078
Pde7b	2.57288	0.719141	-1.85374	0.000929216	0.219727	0.0100067	0.207928	0.240398	0.110112	1.00004	0.766344	0.911685	0.35358	0.265449	0.218074	0.452623
Pde8a	0.759706	0.175278	-0.584428	0.0436477	0.625652	0.160037	6.06013	7.96041	5.66305	11.1459	7.46923	10.3001	7.86238	7.83309	6.64744	7.88241
Pde8b	2.28082	0.406467	-1.87435	0.00331632	0.572045	0.0177164	0.174673	0.167407	0.192711	0.9565	0.710052	0.636635	0.338477	0.118255	0.262305	0.395224
Pdxk	1.21349	1.0111	-0.202388	0.0152475	0.0271091	0.714203	7.27586	3.2675	6.56366	6.53811	14.1613	13.7637	11.0627	10.7741	12.0491	9.49511
Peli3	-1.50992	-0.714899	0.795022	0.0105337	0.113666	0.191523	0.317965	0.147516	0.296012	0.0443607	0.0987928	0.0839159	0.173238	0.1234	0.168286	0.161499
Pes1	0.609985	0.352547	-0.257438	0.0215199	0.126304	0.352769	2.60312	2.57024	2.831	3.11508	4.1127	3.39405	3.23308	3.82177	3.13858	3.20218
Pex5	1.1227	1.18823	0.0655337	0.00858369	0.00474602	0.899027	10.1362	7.0666	11.5762	11.0519	22.3083	21.4458	19.4183	22.0297	23.5648	16.5109
Pex5l	-1.10239	-1.33923	-0.236843	0.00674834	0.00167972	0.568765	5.58317	5.97234	4.43276	2.38764	1.74172	2.34555	2.19595	1.94978	2.16665	3.19728
Pfkfb4	-1.00107	-0.927208	0.0738627	0.022396	0.0241308	0.898606	5.07714	4.33636	8.11661	1.65809	3.25704	2.70704	2.95511	3.05299	3.17135	3.81464
Pgr	1.58344	1.82107	0.237634	0.00802834	0.00256037	0.675912	1.08284	1.32083	0.712452	2.91487	2.09152	2.87029	3.63796	2.63913	4.36909	2.40433
Pgrmc2	0.947769	0.446201	-0.501568	0.00407625	0.0839133	0.110045	542.766	577.391	574.271	959.832	846.808	1028.55	846.842	636.724	824.28	759.718
Phf2	-0.822834	-0.979656	-0.156822	0.00439603	0.00121118	0.578093	17.9594	15.1866	13.4449	7.22469	7.73631	7.85661	8.47366	7.97387	7.08955	10.3273
Phldb1	-0.679605	-0.64951	0.0300946	0.0424357	0.041516	0.952388	294.905	168.703	278.47	114.945	144.4	139.965	144.538	184.597	138.125	178.738
Pias2	-0.850515	-0.788831	0.0616836	0.00626661	0.00673704	0.863486	12.0154	13.5502	11.5003	5.52291	5.61027	6.81074	7.05446	6.58095	7.84674	8.4991
Pid1	1.20937	0.992808	-0.216557	0.00177325	0.00366179	0.523635	41.2718	51.5612	53.3584	93.7115	98.6757	102.17	84.539	113.982	92.6775	81.3274
Pifo	-3.04666	-0.780288	2.26637	0.0149812	0.301306	0.127986	0.6828	0.417295	0.723177	0.0361253	0.0965427	0.0341686	0.714973	0.0723538	0.297204	0.341627
Pigv	-1.27052	-0.404224	0.866296	0.00444076	0.206098	0.0573231	2.50014	1.9251	2.39337	0.526563	0.958985	0.940746	1.81011	1.66657	1.65259	1.59713
Pigz	-1.67065	-0.937979	0.732671	0.00222466	0.0190649	0.156235	3.99061	3.05096	3.08866	1.03762	0.976091	0.706623	2.01112	1.66257	1.53658	2.00676
Pik3cd	-1.27643	-0.0245084	1.25192	0.0373902	0.967678	0.0748105	1.70354	0.612249	1.09008	0.47506	0.357788	0.408481	1.10527	0.908228	1.33238	0.888119
Pim2	0.791665	0.108162	-0.683503	0.0228594	0.744342	0.0741945	72.3148	73.8263	104.896	98.5195	143.913	138.418	93.9999	90.0394	87.3475	100.364
Pitpna	0.682104	0.654577	-0.0275276	0.0105525	0.00986705	0.938046	16.3863	16.6558	15.0985	22.8981	22.6916	21.3295	25.4497	25.7894	24.5029	21.2002
Pitpnm2	1.86948	1.56153	-0.307952	0.00170171	0.00320672	0.526873	17.8275	8.65682	22.8468	44.2554	59.1349	59.9149	59.5171	48.0842	43.548	40.4206
Pja1	0.707913	0.225581	-0.482332	0.0406445	0.480367	0.199206	3.48074	4.09758	3.37782	6.24998	4.95438	4.2219	4.43831	4.02318	4.37406	4.35755
Pkia	0.823337	0.206325	-0.617012	0.00825852	0.418489	0.0578074	15.4648	12.3136	12.7216	22.4677	18.7691	20.3783	17.6978	14.0145	14.7402	16.5075
Pla2g4a	2.48937	1.17236	-1.31701	0.00227919	0.0671396	0.0606926	0.254084	0.706667	0.522388	2.41894	2.35249	2.39114	1.47707	1.23852	0.553629	1.32388
Plcd1	0.987242	0.505337	-0.481904	0.0192607	0.165058	0.253648	0.902128	0.504349	0.69869	1.24872	1.22484	1.14215	0.983316	0.861153	1.14022	0.967284
Plcg1	-1.00684	-1.20998	-0.20314	0.00212652	0.000526065	0.498435	33.5304	28.934	27.9317	11.2779	14.4082	13.3122	13.9856	13.5284	11.3528	18.6957
Plcl1	-0.901831	-1.61362	-0.711786	0.02084	0.000814948	0.0938879	9.75847	11.3617	6.85806	4.70973	3.69535	4.62439	2.88104	3.16827	3.12457	5.57573
Pld5	1.38161	1.34807	-0.0335408	0.0106717	0.00867046	0.962001	0.644047	0.58786	0.433641	1.142	1.06518	1.50373	1.3448	0.979186	1.82378	1.05825
Plek2	1.43898	0.478609	-0.960368	0.00268684	0.184213	0.0382113	1.39761	0.921327	1.30404	2.61856	3.39798	2.4895	2.06343	1.72117	1.24372	1.90637
Plekha3	0.950336	0.713582	-0.236754	0.00511336	0.0157549	0.462372	9.82538	9.73051	7.41455	14.5866	15.1774	15.3232	16.2582	13.6496	14.1153	12.8979
Plekhg3	-0.979976	-0.66436	0.315615	0.00647597	0.0284393	0.367038	7.61283	5.1033	7.76559	2.52478	3.22654	3.23192	4.66396	4.49913	3.65452	4.69806
Plgla	-1.52222	-3.0839	-1.56168	0.0264598	0.00107935	0.12304	0.583322	0.480907	0.981529	0.320568	0.16522	0.17326	0.0859478	0.114652	0.037676	0.327009
Plppr2	-1.25736	-0.853554	0.403803	0.0127456	0.0489455	0.435773	23.4625	10.5123	16.833	3.52444	7.53509	7.25536	9.15634	8.54193	9.96574	10.7541
Plxna1	-1.50953	-0.795812	0.713714	0.000876236	0.0158586	0.0664255	72.7781	39.5856	61.4045	13.3087	19.3661	19.9691	35.665	32.7028	30.3822	36.1291
Pmaip1	1.24358	1.27339	0.0298076	0.00331226	0.00207776	0.954015	0.684015	0.853016	0.717189	1.75832	1.2221	1.63779	1.87527	1.83225	1.73534	1.36836
Pmepa1	0.908078	0.736476	-0.171602	0.0350814	0.0619225	0.726246	1.23519	1.10915	1.55573	2.47804	2.06272	1.95958	2.43972	2.08832	2.07211	1.88895
Polr3c	0.774838	0.71931	-0.0555284	0.0288805	0.0322094	0.906568	2.78073	3.81392	2.93454	5.49054	4.40629	4.23146	5.17655	5.40606	5.17958	4.37996
Polr3f	0.787561	0.290552	-0.49701	0.021661	0.328762	0.168481	4.49511	5.62905	5.02542	8.66828	7.31176	6.63441	6.86776	5.72724	5.97563	6.25941
Pop7	1.04506	0.531242	-0.513817	0.0268276	0.196796	0.297224	7.02737	4.70599	10.4107	8.09679	16.8246	15.1322	11.0072	11.3026	9.56441	10.4524
Potej	-1.053	-4.35454	-3.30154	0.0407429	7.31633e-05	0.0068804	0.579642	0.685837	0.477492	0.208993	0.195483	0.321219	0.0178288	0.0348819	0.0214924	0.282541
Pou2f1	-0.960165	-0.988314	-0.028149	0.00410869	0.0025628	0.947049	25.295	26.6219	30.4721	11.0953	10.5427	15.2701	13.7211	15.1213	12.624	17.8626
Pou3f2	-1.46396	-1.55114	-0.0871871	0.0211164	0.0108981	0.930271	2.99116	4.37972	2.93704	0.606645	1.01326	1.57791	1.03503	1.41753	0.93579	1.87712
Ppargc1b	-0.863239	-0.531716	0.331523	0.0127229	0.0704754	0.343249	38.1054	33.5832	37.1915	11.1453	20.5162	20.6899	23.5567	24.377	27.0288	26.2438
Ppat	1.11833	0.619385	-0.49895	0.000963124	0.0153684	0.0819631	5.114	5.05153	4.98447	8.98542	8.34209	11.2555	8.05684	7.21543	7.9583	7.4404
Ppl	-0.998025	-0.887999	0.110025	0.00410869	0.00557633	0.763529	878.006	863.282	657.151	362.501	348.514	329.067	463.002	453.305	379.02	525.983
Ppp1r14c	1.11198	1.11964	0.00765823	0.00937151	0.00639312	0.990206	0.516109	0.337428	0.581587	0.847124	0.862619	1.02918	1.01173	0.90684	1.23765	0.814475
Ppp1r15b	0.68018	0.308293	-0.371888	0.00691679	0.127105	0.13198	47.2463	42.1263	41.6485	52.228	63.6854	66.7209	56.0336	50.0923	55.5104	52.8102
Ppp1r1c	0.807294	0.101036	-0.706258	0.0261498	0.775362	0.0783569	159.457	217.72	202.817	344.219	277.984	256.018	215.87	212.357	195.718	231.351
Ppp1r36	-1.52187	0.171012	1.69288	0.0433869	0.771537	0.0528672	18.2808	9.47043	10.9891	4.80983	3.85619	2.84332	15.1817	18.0626	8.90337	10.2664
Ppp2r2b	1.06361	0.573179	-0.490434	0.00181956	0.0291748	0.105405	1.4554	1.62359	1.59659	3.03274	2.77899	2.64716	2.5585	2.27845	2.12599	2.23304
Ppp6r2	-0.959207	-0.695219	0.263988	0.0139799	0.0425277	0.520259	13.8478	8.35091	11.1336	3.17098	6.06064	5.62158	6.54889	7.42614	6.36485	7.61393
Pqbp1	1.04151	0.66559	-0.375921	0.0214068	0.0927723	0.426063	32.0369	46.5989	37.3052	84.8365	66.9309	54.4022	49.5836	74.1377	60.8658	56.2997
Prdm11	-0.839195	-1.34509	-0.505896	0.0328093	0.00274222	0.252697	1.01549	0.884765	0.788875	0.388078	0.562225	0.32842	0.36591	0.35795	0.323473	0.557243
Prepl	0.767691	0.551488	-0.216203	0.049618	0.123892	0.634613	207.677	239.416	155.899	352.274	248.279	287.483	300.69	250.699	336.336	264.306
Prkar2a-As1	-1.17467	-0.255139	0.919534	0.03347	0.573338	0.137918	0.421414	0.413275	0.461903	0.107332	0.235844	0.124078	0.333695	0.326436	0.431699	0.317297
Prkcsh	-0.690059	0.319915	1.00997	0.0100895	0.145827	0.00452856	38.3317	27.137	34.4829	14.5086	19.921	19.2602	42.1772	39.1719	42.2505	30.8046
Prkd3	-0.876346	-0.753721	0.122625	0.00732438	0.0110801	0.729639	3.7144	3.66901	3.3143	1.4064	1.69725	1.97443	2.23958	2.19677	1.88476	2.45521
Prl	1.44555	-0.0473118	-1.49286	0.0287193	0.950362	0.0503183	1.67654	4.07744	2.54418	7.69986	7.51574	4.38836	2.47773	3.7346	1.8589	3.99704
Prmt5	0.604598	0.639662	0.0350642	0.0234061	0.0140902	0.922618	15.7695	16.4365	20.0867	19.3106	25.5248	24.521	28.9372	27.9357	24.4981	22.5578
Prmt8	-1.6958	0.131915	1.82771	0.0126435	0.792798	0.0189424	0.815618	0.541167	0.622967	0.248126	0.173427	0.108317	0.820634	0.535189	0.800833	0.518475
Prpf4	0.609835	0.28666	-0.323174	0.0216216	0.209666	0.241899	7.6224	7.37443	10.0808	9.35353	11.9067	12.0665	10.3972	10.1385	9.95798	9.87756
Prss23	-1.31137	0.00819013	1.31956	0.00269516	0.983899	0.00821962	4.54427	2.60027	3.6402	1.00621	1.25333	1.49791	3.85749	3.99556	2.86496	2.80669
Psmc4	0.696742	0.296341	-0.400401	0.0127439	0.201657	0.160014	21.841	20.4182	26.0574	26.4161	38.813	31.1551	26.5883	27.8575	29.095	27.5824
Psmg1	0.633648	0.618794	-0.0148541	0.0215271	0.0186112	0.97032	4.75613	4.08262	5.91891	6.12732	6.7248	7.02117	7.89968	7.71944	6.96625	6.35737
Ptchd1	1.27716	1.95617	0.679012	0.00328965	0.000212069	0.088652	140.503	132.586	156.061	341.072	277.432	280.304	514.606	451.9	696.091	332.284
Ptenp1-As	-1.40718	-0.859554	0.547621	0.0356187	0.114163	0.503616	0.183045	0.116953	0.285418	0.061873	0.0727548	0.0643739	0.147791	0.0784844	0.111987	0.124742
Ptgfr	2.64929	3.51663	0.867344	0.0424357	0.00392031	0.355548	0.0735858	0	0.27278	1.6118	0.574327	0.677557	1.34444	1.61411	2.72574	0.98826
Ptgs1	1.22912	4.49359	3.26447	0.0214904	1.57986e-05	0.00062843	2.74152	1.01056	1.47043	3.42163	3.17757	3.92401	40.7919	27.6834	47.3796	14.6223
Ptpn14	1.63325	0.848278	-0.784972	0.0370502	0.226798	0.337822	0.772581	1.09228	2.38516	3.06044	2.26655	6.82991	2.17055	3.47211	2.28744	2.70411
Ptpn4	0.682879	0.736179	0.0533002	0.0343062	0.020243	0.902932	68.4021	65.177	54.0947	92.0791	69.8464	98.6717	106.533	90.7631	114.505	84.4525
Ptprb	1.11683	2.68666	1.56983	0.0268276	0.000199113	0.011229	1.6697	1.92988	1.13756	3.21895	3.55689	1.96495	10.8439	8.04743	11.2315	4.84452
Ptprz1	1.44933	1.38023	-0.0691083	0.00614194	0.00563594	0.909255	1.90231	2.95807	3.13143	7.50241	5.03852	6.5157	7.55647	7.74587	5.59862	5.32771
Pxylp1	-0.779853	-0.134352	0.6455	0.0215199	0.654597	0.0819631	1.92032	1.60688	2.21972	0.865918	1.10951	0.919991	1.76478	1.66304	1.80538	1.54173
Pygb	0.669674	1.03921	0.369534	0.0258272	0.00222661	0.241791	25.0107	16.3586	20.3237	20.6342	33.1207	31.4931	44.7279	38.519	42.2271	30.2683
Pyroxd2	-1.14923	-1.63889	-0.489656	0.0127238	0.00153326	0.320981	3.46223	2.0783	3.37334	0.794641	1.5226	1.12031	0.900447	0.83081	1.12248	1.68946
Qpctl	1.14586	0.956437	-0.189423	0.0337019	0.0558723	0.764539	0.433769	0.242505	0.469674	0.353466	0.997515	0.882607	0.781578	0.72682	0.732809	0.624527
Rab24	0.876043	1.14443	0.268385	0.0124866	0.00224688	0.445819	9.52114	7.62586	9.32281	9.47348	18.0485	14.8299	18.9454	19.547	19.7154	14.1144
Rab6b	-0.706385	-0.137391	0.568994	0.00991998	0.552332	0.0524073	417.839	363.327	450.001	214.345	239.592	197.644	359.027	394.671	359.931	332.931
Rabepk	0.88934	1.14403	0.254692	0.019601	0.0040067	0.517659	73.5724	62.677	86.5811	94.1196	157.461	107.116	165.544	160.411	168.085	119.507
Rabggtb	0.822539	0.959956	0.137417	0.016003	0.00578925	0.720482	14.0865	18.1673	19.0386	25.8975	29.3814	23.6836	28.8595	32.3315	38.7617	25.5786
Rad9a	1.33611	0.0120245	-1.32409	0.00958521	0.982733	0.0221207	1.11491	0.761818	1.18493	1.32844	2.64374	2.82486	1.03521	1.28316	0.759609	1.43741
Rag1	-1.00277	-0.577871	0.424902	0.0358058	0.150545	0.436916	0.767112	0.427562	0.643929	0.208543	0.291929	0.291175	0.318533	0.411052	0.506537	0.429597
Rai2	-1.17314	-0.844614	0.328526	0.00329548	0.0125724	0.371009	48.777	61.2595	42.8736	19.3092	20.3867	19.4209	31.4599	29.6861	24.2761	33.0499
Raly-As1	-1.81384	-0.818876	0.994962	0.0400054	0.217497	0.350826	0.963793	0.852643	1.43302	0.135325	0.216988	0.51198	0.338633	0.542072	1.07621	0.674519
Rap2c-As1	-1.08093	-0.72787	0.353058	0.0382464	0.101253	0.570092	1.15484	1.18825	0.738646	0.474517	0.399945	0.362505	0.523128	0.609224	0.675668	0.680748
Rapgef4	1.89076	0.561088	-1.32968	9.99949e-05	0.042166	0.00284398	84.8974	95.6986	72.9004	286.317	270.775	258.193	117.49	126.936	130.045	160.361
Rapgef5	-1.199	-1.01765	0.181347	0.000833686	0.00132611	0.543823	1054.62	1025.57	1231.64	352.254	385.487	520.21	531.951	533.081	565.371	688.909
Rara	-0.717985	-0.276203	0.441782	0.0409875	0.37554	0.248162	10.6559	7.29831	7.96741	3.50717	5.29686	4.77799	8.43221	6.95991	5.79718	6.74366
Rasa4	0.961678	0.846677	-0.115001	0.0416106	0.0547666	0.845675	2.39137	1.87092	1.06825	2.43489	3.11071	3.25791	3.62067	2.98684	2.70349	2.60501
Rasa4dp	0.948194	0.963561	0.0153665	0.032568	0.0226835	0.981084	0.970749	0.82699	0.725755	1.45923	1.39894	1.29256	1.97594	1.28348	1.56257	1.27736
Rasef	0.878115	-0.289525	-1.16764	0.0151549	0.34536	0.0104014	4.27233	5.06542	5.83134	7.55906	6.45273	10.3078	4.42394	4.41847	3.57919	5.76781
Rassf6	-1.53761	-1.16388	0.373734	0.0237855	0.0441244	0.648109	7.69393	7.63634	5.85455	3.45414	1.36036	1.7195	3.34989	3.88388	1.94434	4.09966
Rbbp8nl	-2.05551	-4.96367	-2.90816	0.0247491	0.000858855	0.143281	26.6477	17.3883	11.1092	2.0698	5.16266	2.61026	1.41257	0	0	7.37784
Rbks	1.38047	1.23486	-0.145608	0.00845336	0.0106866	0.786048	0.090875	0.0756168	0.0693886	0.174876	0.199309	0.145945	0.147428	0.164824	0.234848	0.14479
Rbm12b	-0.60647	-0.412973	0.193497	0.0311394	0.10021	0.539158	51.5798	45.4145	41.2724	26.1949	24.6276	27.7959	31.5944	38.9488	32.7736	35.578
Rbm24	4.07663	5.92141	1.84479	0.0149812	0.000222279	0.0417871	0.0358026	0.0228754	0	0.522807	0.128074	0.144226	0.921727	0.91622	1.18282	0.430505
Rcor2	-1.60715	-1.39378	0.213366	0.00269182	0.00314226	0.716077	0.48412	0.407894	0.453584	0.123002	0.134946	0.122463	0.220906	0.15127	0.13315	0.247926
Reck	-1.19932	-0.915248	0.284072	0.00990998	0.0208562	0.577094	0.633497	0.450583	0.541197	0.14545	0.202128	0.268265	0.258088	0.315592	0.281206	0.344001
Rell1	-1.48492	-1.49162	-0.00670234	0.019359	0.0124467	0.995168	0.677382	0.688224	0.608646	0.162155	0.119171	0.357868	0.304329	0.198473	0.188991	0.367249
Retreg1	-1.11544	-0.256274	0.859169	0.0147383	0.508308	0.0782156	2.93694	2.8768	2.1472	1.34563	0.938343	0.880431	2.48842	1.72268	2.44028	1.97519
Rev3l	0.938667	0.541664	-0.397004	0.0363535	0.175202	0.416511	42.2161	54.3439	32.4732	91.1641	53.713	68.7872	64.6933	58.2018	66.2074	59.0889
Rfwd3	-0.678977	-0.719207	-0.0402294	0.0398058	0.0259847	0.931858	28.5357	25.421	36.3677	13.4184	15.4682	20.2256	17.9962	22.1295	14.4361	21.5554
Rfx2	-0.929323	-0.586283	0.34304	0.0187298	0.0785432	0.416392	1.4163	1.18302	1.06833	0.554869	0.543713	0.564574	0.998335	0.718432	0.698571	0.860682
Rfxap	0.906175	1.18563	0.279454	0.0475862	0.0109097	0.569703	0.316021	0.253068	0.22537	0.24099	0.507002	0.523769	0.563386	0.640133	0.569478	0.42658
Rgl3	-0.849072	-0.523067	0.326005	0.0394942	0.155686	0.477511	193.946	103.821	179.442	46.8025	85.4208	97.8003	106.842	99.1887	121.483	114.972
Rgs16	0.817468	0.721084	-0.0963849	0.0480658	0.0634884	0.858656	21.8306	11.655	19.7704	17.6339	37.9914	25.7444	25.6894	29.8644	30.8787	24.562
Rgs8	-2.2441	-3.6778	-1.43369	0.00356782	0.000327124	0.222434	0.715718	0.649064	1.21042	0.140474	0.180196	0.159438	0.0575211	0.0375132	0.115568	0.362879
Rhoq	1.81847	1.16696	-0.651514	0.00147697	0.010383	0.172517	41.7163	46.5149	30.9402	156.432	88.5443	116.397	101.053	79.3679	88.1506	83.2352
Rimkla	-0.663911	-0.84921	-0.185299	0.0139799	0.00296908	0.512905	23.3941	24.5466	23.0496	13.1658	13.1677	12.5269	12.1972	14.4979	12.698	16.5826
Rint1	0.948523	0.772039	-0.176485	0.00381588	0.00833439	0.574654	8.62951	10.4011	8.82429	15.5177	15.8755	15.374	15.4425	14.4898	17.721	13.5861
Riok2	0.97698	0.463453	-0.513527	0.0150484	0.169783	0.206794	15.281	21.6942	15.8121	36.0047	27.3172	26.6622	23.9726	23.3339	25.8824	23.9956
Ripk4	-0.621718	-0.604328	0.0173902	0.0393224	0.0361415	0.969936	29.2604	20.6199	28.1137	11.1269	17.2819	15.4768	18.1803	15.9932	16.7467	19.2
Ripply3	-1.92476	-2.34082	-0.416061	0.0296667	0.00933139	0.788218	0.699065	0.51718	0.623497	0.268634	0.0717908	0.127042	0.152778	0.149454	0.0368343	0.294031
Rnaseh1	0.68696	0.552896	-0.134065	0.014155	0.0293604	0.657401	38.8318	43.3921	35.2909	55.1633	53.2449	56.0925	58.7048	58.337	55.7119	50.5299
Rnf103	0.603054	0.486533	-0.116521	0.0172428	0.0352569	0.675912	37.861	30.3472	29.8653	40.3255	43.8882	44.6448	48.2633	40.4053	47.9328	40.3926
Rnf13	0.773354	0.534216	-0.239139	0.0245375	0.0803692	0.519609	5.58037	5.12908	4.21677	8.40366	6.83094	6.7002	8.26793	6.19032	7.07147	6.48786
Rnf167	-1.07445	0.106466	1.18092	0.00212652	0.693154	0.00422649	18.4462	14.597	19.337	5.29181	8.9367	7.39028	19.5833	19.3149	17.1077	14.445
Rnf213	-0.912431	-0.488268	0.424163	0.00316216	0.045803	0.138238	274.906	247.539	235.84	99.5219	121.64	129.644	151.037	192.304	195.058	183.054
Rnf4	0.733644	0.463798	-0.269846	0.00919716	0.0530351	0.328951	31.0021	23.0962	32.175	32.1552	46.4365	46.0563	39.6946	40.6265	37.6742	36.5463
Rnf41	0.601438	0.645961	0.0445227	0.0481509	0.0303539	0.916731	72.5743	49.6671	71.2453	62.3051	106.736	85.8893	94.0082	94.55	111.054	83.1143
Rnmt	0.603312	0.498062	-0.10525	0.0143354	0.0267957	0.697885	100.802	85.2309	83.3114	115.277	116.67	121.933	124.916	120.138	133.514	111.31
Rps6ka2	1.57789	1.43493	-0.142952	0.000112192	0.000142574	0.612881	34.6671	33.1204	27.343	72.3322	85.5374	89.2116	82.432	89.4401	84.5552	66.5154
Rpusd4	0.622858	0.325913	-0.296945	0.0343639	0.212579	0.348021	2.66171	2.32892	2.63506	2.66132	4.20117	3.33672	3.27349	3.30558	2.93627	3.0378
Rragd	-0.615235	-0.458028	0.157208	0.0282923	0.0693689	0.619675	209.096	183.866	196.994	86.4209	121.401	127.624	158.082	123.757	145.898	150.349
Rrp9	0.834818	0.331335	-0.503483	0.016544	0.263635	0.15852	1.18116	1.05921	1.38818	1.5508	2.02167	2.08692	1.35953	1.65824	1.55591	1.54018
Rsl24d1	0.940832	0.650937	-0.289895	0.00500454	0.0226564	0.357708	398.11	381.628	361.893	713.619	629.845	543.344	658.514	599.275	531.747	535.331
Rtca	0.718227	0.786627	0.0683994	0.0149812	0.00727302	0.848062	5.60933	5.9093	5.89093	8.87768	8.21962	7.66666	9.96381	8.78411	11.2536	8.01945
Runx1	2.25458	3.15743	0.902851	0.000538352	5.30426e-05	0.0613586	0.288426	0.330062	0.31688	1.36725	0.92117	1.59047	2.79214	2.14735	3.3702	1.45822
Sall2	-1.0068	-0.593488	0.413312	0.00568269	0.0457598	0.232071	60.8022	41.5219	48.4367	16.4684	26.7467	21.5963	33.4459	37.0206	28.4717	34.9456
Samd13	-1.02971	-0.551169	0.478543	0.0208179	0.13244	0.311488	1.36191	1.17931	1.61326	0.523349	0.477862	0.804379	0.989651	1.08459	0.753481	0.97642
Sar1b	0.886103	0.581238	-0.304865	0.00206094	0.0133439	0.223296	34.8414	31.2087	30.5197	45.2799	55.7625	54.1191	45.8279	45.2861	52.7935	43.9599
Sart3	0.763742	0.466441	-0.297301	0.0227038	0.11173	0.398189	8.07872	10.2838	8.84056	15.3659	12.9869	11.6162	12.2044	13.1075	12.3925	11.6529
Sat1	1.49493	0.564511	-0.930422	0.00161946	0.093606	0.0356179	232.272	258.392	267.444	741.527	605.05	491.248	391.666	435.51	294.503	413.068
Sbdsp1	1.52893	1.33346	-0.195473	0.000761468	0.00108853	0.597507	9.65549	12.5717	11.6874	32.7555	24.9088	26.989	29.9014	27.1086	28.6741	22.6947
Sbf2-As1	-1.04956	-0.15112	0.898438	0.0229432	0.709773	0.0775005	11.5498	10.7414	11.927	3.43559	3.88123	7.31139	9.05895	11.729	9.89264	8.83633
Scara3	-2.68895	-2.97744	-0.288497	0.001592	0.000554868	0.783532	1.90462	1.27567	1.7877	0.175825	0.170866	0.347721	0.370891	0.149398	0.0920508	0.697194
Scn4a	3.46632	4.66266	1.19634	7.20273e-05	9.35028e-06	0.0189424	0.169621	0.10004	0.0713999	0.841508	1.2192	1.05123	2.83177	2.17656	3.18724	1.29429
Scn7a	-1.45566	-0.921614	0.534043	0.0187131	0.0738462	0.425058	2.36945	1.86115	2.0088	0.489372	0.699859	0.775613	0.956805	0.582787	1.76277	1.27851
Scn8a	-1.07579	-0.777961	0.297827	0.00269516	0.0104339	0.359897	16.8228	18.5428	14.5626	6.33577	6.68721	7.63678	8.58544	10.2159	10.312	11.0779
Scnn1a	-0.697131	-0.668452	0.028679	0.0125559	0.0117282	0.938583	23.3314	17.1034	19.467	8.9537	12.2207	10.8357	14.4737	11.4185	11.5184	14.3692
Scnn1d	-1.32825	0.0371508	1.3654	0.0462814	0.955033	0.0752491	0.393119	0.2687	0.338902	0.0222501	0.154601	0.147314	0.303698	0.35651	0.366103	0.261244
Sde2	1.0281	0.607609	-0.42049	0.0037924	0.0361616	0.196106	8.48805	9.10509	6.95558	15.7088	13.7982	13.7834	13.4298	11.3767	12.5906	11.6929
Sec22b	0.759547	0.411366	-0.348181	0.00463899	0.0576054	0.169941	38.0815	34.8305	35.9112	48.0913	57.5393	54.3856	46.4223	44.0906	53.673	45.8917
Sec24b-As1	-1.73529	-2.44781	-0.712515	0.0359746	0.00676768	0.611033	0.223353	0.17564	0.263856	0.0418142	0.0446984	0.0988735	0.0428051	0.013958	0.0688013	0.1082
Selenon	-0.872173	-1.04182	-0.169644	0.00438311	0.00118196	0.571329	699.008	547.04	594.431	234.746	292.678	346.758	329.348	300.33	258.528	400.319
Sema4f	-1.02062	-0.416972	0.603646	0.0342506	0.324232	0.245432	10.063	4.79654	11.1299	2.2216	4.64518	4.20254	6.3315	6.17004	6.72599	6.25404
Sephs1	-0.813399	-1.20192	-0.388523	0.0253471	0.00286791	0.312842	14.3369	15.8669	16.5959	6.93881	6.57728	9.75071	6.91961	8.31956	5.09111	10.0441
Sept10	0.645899	0.850496	0.204597	0.0263457	0.00553538	0.518155	68.6223	69.2711	62.8277	98.1371	75.8392	97.6002	129.689	112.835	119.165	92.6652
Sept7p2	1.01981	0.611026	-0.408789	0.0480485	0.189359	0.471153	14.6202	19.8209	11.6829	37.5586	19.5974	22.9189	25.1972	22.0948	22.9779	21.8299
Sept8	-0.776552	-0.567483	0.209069	0.00439603	0.015426	0.417922	18.8402	13.8895	17.9055	7.47266	8.66708	9.44272	11.5154	11.7738	10.5988	12.2339
Sestd1	-0.672109	-0.974149	-0.30204	0.0459945	0.00703055	0.419702	20.1337	20.4118	17.1615	12.3633	8.29568	10.5848	11.1016	9.33912	8.93281	13.1471
Setx	1.37716	0.542776	-0.834382	0.000951805	0.0607949	0.0278618	1681.02	1795.09	1345.83	3909.32	3265.03	3679.89	2193.17	2261.32	2579.29	2523.33
Sfr1	-1.24472	-0.631228	0.613491	0.0286465	0.180603	0.321611	2.33825	1.702	3.54236	0.522248	0.847031	1.48188	1.73292	1.69522	1.49638	1.70648
Sfta3	-1.21706	-2.47109	-1.25403	0.000883287	1.27411e-05	0.00337892	6.98553	6.3018	6.46276	2.1955	2.37101	2.82202	1.18331	1.30039	1.05596	3.4087
Sgce	0.816895	0.942971	0.126076	0.0272006	0.0109552	0.772666	10.8319	14.8771	11.3143	20.7057	18.6113	17.13	22.489	26.6077	22.0297	18.2885
Sgms1	1.08814	1.54526	0.457114	0.0032177	0.000315883	0.16887	14.0371	12.3725	10.098	19.7053	22.1095	25.4022	39.0453	29.4714	37.2486	23.2766
Sgms1-As1	-1.96661	-0.763802	1.20281	0.00486119	0.108671	0.0928281	2.83083	2.13899	1.7859	0.299545	0.496319	0.679968	0.8586	1.31988	1.74969	1.35108
Sh3kbp1	1.14999	1.33887	0.188881	0.0120855	0.00412894	0.699204	5.21797	8.5276	5.39494	13.9375	9.98899	13.0328	16.4688	14.9475	17.2943	11.6456
Shc1	0.950011	0.642101	-0.307911	0.00622034	0.0300187	0.353195	25.6641	18.3495	28.4752	30.5117	50.1578	40.9105	34.5561	37.677	39.7141	34.0018
Shc3	0.714199	0.351524	-0.362675	0.00830158	0.111327	0.172517	4.87853	4.72382	4.0598	5.70688	7.39427	6.41382	5.83367	5.82473	5.74454	5.62001
Shf	-1.5006	-0.953332	0.547266	0.00524131	0.026077	0.302326	1.62475	0.971326	1.17741	0.231242	0.469665	0.426498	0.781181	0.563492	0.580241	0.758422
Shroom2	-1.50751	-0.711749	0.795761	0.00203914	0.0442432	0.0784737	2.41851	1.50798	2.23876	0.473408	0.695835	0.701501	1.45388	1.3327	0.941229	1.30709
Sike1	0.661453	0.474142	-0.187311	0.0248463	0.07236	0.563469	38.7454	33.9361	29.241	48.2317	40.6058	50.4427	50.2925	41.4041	49.4237	42.4803
Sim2	-0.906111	-0.165285	0.740826	0.0367481	0.676316	0.125145	0.773875	0.740386	0.701626	0.350059	0.303053	0.377732	0.821019	0.441079	0.705789	0.579402
Simc1	-0.65209	-0.415007	0.237083	0.0447369	0.155106	0.51968	4.74118	5.88894	4.84746	3.21549	2.56151	2.77212	4.23667	3.66175	3.74025	3.96282
Sirt2	1.13119	0.980445	-0.150745	0.0109117	0.0162666	0.760031	160.961	86.8123	129.106	155.004	323.308	237.95	253.307	206.403	273.207	202.895
Six2	-1.43245	-1.40935	0.0231002	0.00129751	0.000921075	0.965748	80.0381	86.3634	67.4639	27.8965	23.9907	23.19	33.6629	30.224	24.1417	44.1079
Six4	0.774764	0.456329	-0.318435	0.0272006	0.138988	0.386833	1.06378	0.99214	0.926441	1.52761	1.23621	1.65377	1.57428	1.15093	1.34257	1.27419
Slc10a7	1.36116	0.689164	-0.671996	0.00874205	0.105588	0.17775	1.80332	2.09288	1.18103	4.63264	3.01437	3.48933	2.85775	2.4134	2.82576	2.70116
Slc11a1	2.07895	2.16337	0.084423	0.0132072	0.00708729	0.924494	0.0409132	0.12199	0.209441	0.381695	0.505593	0.659255	0.600267	0.443177	0.846492	0.423202
Slc12a1	-0.99887	-0.944193	0.0546764	0.047217	0.0424515	0.945613	1.69185	1.06019	1.05963	0.435509	0.518452	0.692775	0.459339	0.726885	0.765446	0.823342
Slc16a14	0.694017	0.168498	-0.525519	0.0305072	0.569634	0.131925	21.4414	16.5692	17.3881	29.4571	20.5965	26.8686	22.3371	21.0061	18.4934	21.5731
Slc16a7	0.933035	-0.0913886	-1.02442	0.0378724	0.846461	0.0524073	7.58614	8.98995	6.2475	14.3559	8.33223	15.0732	8.22035	5.7154	7.53557	9.11737
Slc19a2	0.695282	0.297828	-0.397454	0.0185244	0.23582	0.191523	19.5213	14.1332	15.9468	20.2432	23.0939	26.1898	24.4308	16.7185	19.3769	19.9616
[truncated: 280 more rows]

## Sheet: Unique_genes_PCCL3_24h
genes	logFC_TgvDMSO_6h_PCCL3	logFC_TgvDMSO_24h_PCCL3	logFC_Tg_24hv6h_PCCL3	FDR_TgvDMSO_6h_PCCL3	FDR_TgvDMSO_24h_PCCL3	FDR_Tg_24hv6h_PCCL3	PCCL3_DMSO_24h_1	PCCL3_DMSO_24h_2	PCCL3_DMSO_24h_3	PCCL3_Tg_6h_1	PCCL3_Tg_6h_2	PCCL3_Tg_6h_3	PCCL3_Tg_24h_1	PCCL3_Tg_24h_2	PCCL3_Tg_24h_3	avg_expression
[truncated: 677 more rows]

[truncated: 9 more sheets: Unique_genes_PCCL3_6h, Unique_genes_MIN6_24h, Unique_genes_MIN6_6h, Unique_genes_MGN3_24h, Unique_genes_MGN3_6h, Unique_genes_GLUTag_24h, Unique_genes_GLUTag_6h, Unique_genes_aTC1_24h, Unique_genes_aTC1_6h]
