# Supplementary material for: Unique and conserved endoplasmic reticulum stress responses in neuroendocrine cells
Source: bioRxiv. 2025 Sep 2:2025.08.29.672971. Preprint. [Version 1] doi: 10.1101/2025.08.29.672971 (PMC12424717; doi:10.1101/2025.08.29.672971)
Supplement: Supplement 8 [file media-8.xlsx]

## Sheet: MIN6_down_aTC1_up_6h
genes

## Sheet: MIN6_up_aTC1_up_6h
genes

## Sheet: MIN6_up_aTC1_down_6h
genes

## Sheet: MIN6_down_aTC1_down_6h
genes

## Sheet: MIN6_down_aTC1_up_24h
genes

## Sheet: MIN6_up_aTC1_up_24h
genes

## Sheet: MIN6_up_aTC1_down_24h
genes

## Sheet: MIN6_down_aTC1_down_24h
genes

## Sheet: Summary
Category
